# Supplementary material for: Multiomic analysis of Schistosoma mansoni reveals unique expression profiles in cercarial heads and tails
Source: Commun Biol. 2021 Jul 12;4:860. doi: 10.1038/s42003-021-02366-w (PMC8275615; doi:10.1038/s42003-021-02366-w)
Supplement: Supplementary file 4 — Supplementary Data 1 [file 42003_2021_2366_MOESM4_ESM.xlsx]

## Sheet: Transcript Abundance
Accession	Gene description	abundance.Head1	abundance.Head2	abundance.Head3	abundance.Tail1	abundance.Tail2	abundance.Tail3	counts.Head1	counts.Head2	counts.Head3	counts.Tail1	counts.Tail2	counts.Tail3
Smp_032990.1	Putative calmodulin-4 (Calcium-binding protein Dd112) [Source:UniProtKB/TrEMBL;Acc:G4VR89]	84020.5	112274	95498.4	66500	61771.5	69670.2	34492	61525	38991	78487.5	73433	92487.1
Smp_033000.1	Calcium-binding protein [Source:UniProtKB/Swiss-Prot;Acc:P13566]	83393.3	153506	151680	52004.7	47029.9	51014.5	32892	72436	50951	49265.1	45734	53256.8
Smp_900020.1	NADH dehydrogenase subunit 6 (mitochondrion) [Source:UniProtKB/TrEMBL;Acc:A0A3Q0KVJ4]	856.812	556.581	301.257	33184.6	29036.4	33177.4	351.738	305	123	39166.6	34518	44042.9
Smp_900080.1	hypothetical protein	0	9.38587	814.503	29585	27889.8	32369.3	0	1.667	101.278	10458.5	9962.81	12724.2
Smp_169190.1	Putative tegumental protein; Putative tegumental protein; Tegumental allergen-like protein; Tegumental allergen-like protein [Source:UniProtKB/TrEMBL;Acc:C1M053]	2038.51	2062.87	3743.58	29325.3	30123.4	34932.4	1448	1783	2349	82947.3	90770.2	112013
Smp_195070.1	hypothetical protein	22029.3	26361.6	25821.7	24133.7	22532.9	23183.8	32658.4	48959.7	34404.6	97100.6	91592.1	105246
Smp_195070.2	hypothetical protein	22027.5	26360.8	25826.1	24132.6	22533.4	23183.5	32655.6	48958.3	34410.4	97096.3	91594	105244
Smp_900110.1	NADH dehydrogenase subunit 1 (mitochondrion) [Source:UniProtKB/TrEMBL;Acc:A0A3Q0KVM1]	1332.5	1911.5	1136.73	24051.9	23026.6	29061.1	822	1286	563	66244.1	68128.2	91607.4
Smp_900010.1	Cytochrome c oxidase subunit 2 [Source:UniProtKB/TrEMBL;Acc:A0A3Q0KVL9]	295.009	268.035	182.735	18283	15878.3	18104.2	125.262	153	78	26374.1	24408.4	29803.9
Smp_204860.1	Smp_204860 [Source:UniProtKB/TrEMBL;Acc:G4M011]	18067	22692.9	45303.4	15759.6	16368.8	10940.1	509	806	1093	1258	1342	987
Smp_318920.1	hypothetical protein	6743.45	9022.02	11792.2	15427.8	17255.6	19238.8	2363.45	3913.75	3655.88	14390.8	16056.7	19731.6
Smp_900090.1	NADH dehydrogenase subunit 4 (mitochondrion) [Source:UniProtKB/TrEMBL;Acc:A0A3Q0KVH1]	331.97	900.252	445.974	12965.7	12367.2	14963.6	348	1076.33	389	59992.3	61468.8	78893.5
Smp_045220.1	Putative myosin light chain 1 [Source:UniProtKB/TrEMBL;Acc:A0A3Q0KF84]	1779.24	1912.48	1142.5	7771.92	7591.17	8761.88	1777	2247	985	32177.4	33879.7	41506
Smp_900040.1	NADH dehydrogenase subunit 2 (mitochondrion) [Source:UniProtKB/TrEMBL;Acc:A0A3Q0KVG4]	222.753	156.612	32.9418	7179.34	6624.14	8402.46	94.134	89	14	10315.6	9930.62	13590.9
Smp_900060.1	Cytochrome c oxidase subunit III (mitochondrion) [Source:UniProtKB/TrEMBL;Acc:A0A3Q0KVM0]	336.089	125.417	687.312	6147.55	8651.69	10512	140	70	287	8587.7	12311.6	16664.3
Smp_032980.1	hypothetical protein	934.232	1452.85	706.857	5315.5	7532.3	7773.54	376	704	244	5122	7234	8365.69
Smp_194770.1	Taurocyamine kinase [Source:UniProtKB/Swiss-Prot;Acc:P16641]	245.844	214.256	196.637	5175.81	5002.25	5657.71	1130	1377	927	84862.6	85707.4	103111
Smp_900030.1	ATP synthase F0 subunit 6 (mitochondrion) [Source:UniProtKB/TrEMBL;Acc:A0A3Q0KVH8]	57.6802	2.09664	17.6667	4815.55	4832.21	5357.08	22.866	1	6	4530.42	4555.94	5627.08
Smp_900050.1	NADH dehydrogenase subunit 5 (mitochondrion) [Source:UniProtKB/TrEMBL;Acc:A0A3Q0KVE2]	127.366	233.153	7.06481	4700.6	4399.57	5564.01	199	454	10	29820.5	29644.8	39756
Smp_900100.1	NADH-ubiquinone oxidoreductase chain 3 [Source:UniProtKB/TrEMBL;Acc:A0A3Q0KVF8]	568.654	17.5186	575.994	4428.03	6329.03	7593.71	111	4	93	1994.56	2853.87	3816.94
Smp_033400.2	Cytochrome c-like protein; Putative cytochrome c [Source:UniProtKB/TrEMBL;Acc:A0A3Q0KE61]	3122.27	5160.58	3957.78	4238.15	4848.31	5188.6	2322	4700	2611	9791.42	11556.2	13510.5
Smp_329080.1	hypothetical protein	152216	15354	19762.5	3594.65	3277.14	3634.5	58199	7496	6729	3771	3488	4140
Smp_900070.1	Cytochrome b (mitochondrion) [Source:UniProtKB/TrEMBL;Acc:A0A3Q0KVJ9]	13.106	4.00394	53.1727	3521.55	3822.54	4755.78	9	3	29.722	10931.5	12779.5	16924.1
Smp_194830.1	SmKK7 [Source:UniProtKB/TrEMBL;Acc:G4VTQ0]	11809.4	16844	23399.8	3456.85	3158.71	3349.96	4040	6880	6818	3144.03	2924	3355
Smp_318900.1	hypothetical protein	1277.62	80.0199	13.3253	3299.01	4419.71	4736.25	493.636	37.345	4.51	3499.67	4742.75	5564.75
Smp_015980.1	hypothetical protein	2579.55	1670.29	3169.55	2859.81	2303.33	2594.61	1260	1036	1439	4105.96	3370	4147
Smp_900000.1	Cytochrome c oxidase subunit 1 [Source:UniProtKB/TrEMBL;Acc:A0A3Q0KVD7]	102.263	230.254	79.8773	2830.44	3191.97	4094.76	175	487	123	20105.5	24222.6	32893.2
Smp_003770.1	Putative histone h1/h5 [Source:UniProtKB/TrEMBL;Acc:G4V6K8]	1465.19	1746.33	2768.71	2742.48	2477.02	2868.31	3014	4653	5464	22007.2	21053.9	25932.8
Smp_318520.1	hypothetical protein	276.811	158.629	206.597	2252.93	1977.22	2438.48	2227	1779	1678	66574.3	61206.9	79866.8
Smp_071390.1	Adenylate kinase; Putative adenylate kinase [Source:UniProtKB/TrEMBL;Acc:G4V9S0]	305.422	522.25	209.728	2213.5	2102.55	2468.07	650	1519	410	17682	18289	22858
Smp_091460.1	Glutamine synthetase [Source:UniProtKB/TrEMBL;Acc:G4V9E4]	1093.01	963.301	727.189	2204.35	2158.94	2497.91	2564	2886	1616	19417.5	20285.4	25059.5
Smp_111340.1	hypothetical protein	602.232	140.682	276.011	2183.46	1868.45	2100.32	666	202	290	7003	6096.34	7556.62
Smp_006560.1	hypothetical protein	143.99	139.922	193.663	2160.3	1843.54	2016.2	169	218	223	9017.96	8055	9446.97
Smp_008070.1	Thioredoxin; Thioredoxin, Trx1; Thioredoxin; Thioredoxin, Trx1 [Source:UniProtKB/TrEMBL;Acc:Q8T9N5]	1088.69	1766.69	2748.17	2148.71	2106.36	2215.18	509	1091	1243	3111.04	3129	3558
Smp_129080.1	ATP synthase subunit [Source:UniProtKB/TrEMBL;Acc:G4V9I3]	2209.16	3142.82	1054.33	1881.31	1577.92	1550.49	1377	2489	610	3411	2908	3139
Smp_010550.3	hypothetical protein	3441.71	1451.9	1624.18	1729.01	1291.72	1463.74	1983.4	1067	873	3663.36	2877.33	3490.91
Smp_030500.1	Glycerol-3-phosphate dehydrogenase [NAD(+)] [Source:UniProtKB/TrEMBL;Acc:C4Q5J8]	8.08919	99.7534	123.401	1684.12	1690.31	1888.68	19	314	288	13465	14070.9	16911.7
Smp_031310.1	40S ribosomal protein S26 [Source:UniProtKB/TrEMBL;Acc:G4VPM7]	4297.26	5185.39	4325.98	1621.59	1586.59	1812.78	2498	3777	2269	2441	2365	3018.99
Smp_337250.1	hypothetical protein	217.74	1612.2	1009.46	1604.16	1449.01	1753.26	102	953	444	3357.01	3275.74	4234.07
Smp_123270.1	Putative sj-Ts1 [Source:UniProtKB/TrEMBL;Acc:G4VLL6]	3372.9	5674.24	3589.83	1524.28	1999.87	2253.25	1405	3167	1499	2138	2881	3572
Smp_336780.1	hypothetical protein	1372.71	2533.66	2658.43	1490.97	1957.88	2311.03	558	1292	967	1521.71	1995	2636
Smp_246510.2	hypothetical protein	453.153	487.017	398.396	1484.61	1273.35	1420.22	2030	2761	1644	26959.9	24621.1	29055.6
Smp_087250.1	Putative crp1/csrp1/crip1 [Source:UniProtKB/TrEMBL;Acc:G4VJG3]	773.871	998.965	556.785	1477.59	1540.25	1767.95	1540	2429	1020	11237	12666.7	15569.5
Smp_043650.1	hypothetical protein	2971.86	3068.55	1855.57	1390.1	1244.54	1285.73	1698	1993	897	3061	3053	3386
Smp_318890.1	hypothetical protein	2368.66	3080.8	3858.09	1387.46	1637.34	1903.26	3750.91	6064.91	5555.61	8310	10423.9	12922.5
Smp_322830.1	hypothetical protein	6482.26	6838.4	10741	1271.66	1504.59	1805.41	3638	4874	5550	2081	2507	3287.41
Smp_195090.1	Tegumental antigen [Source:UniProtKB/TrEMBL;Acc:G4VA29]	2796.38	3363.46	4828.59	1262.91	1055.01	1098.45	2008	2733	2905	3971	3574	3953
Smp_144010.1	Putative cytochrome C oxidase polypeptide vib [Source:UniProtKB/TrEMBL;Acc:C4Q820]	259.715	746.149	696.227	1249.28	1238.36	1378.84	139	551	362	2069	2107	2507
Smp_331460.1	hypothetical protein	2284.44	1976.25	1210.56	1178.68	1495.7	1683.22	947	1098	501	1539	1962	2473.11
Smp_032970.1	Putative calmodulin [Source:UniProtKB/TrEMBL;Acc:G4VR87]	1512.83	1955.97	3626.06	1165.37	1207.53	1250.49	618	1052	1393	1255.84	1308.21	1506.91
Smp_340130.2	Calcium-binding protein, putative [Source:UniProtKB/TrEMBL;Acc:G4LZ30]	187.699	583.313	393.919	1153.3	1118.61	1264.16	260	947	463	6886.84	7142.45	8554.77
Smp_074570.1	hypothetical protein	379.595	441.102	547.851	1139.01	1164.97	1312.2	689	1004.32	907	5793.77	6045.27	7592.31
Smp_085840.1	MEG-4 (10.3) family [Source:UniProtKB/TrEMBL;Acc:C4QKE8]	6633.69	8366.33	6409.03	1106.24	1230.08	1711.79	2790	4712	2700	1593	1860	2768
Smp_133770.1	Putative glutamine synthetase bacteria [Source:UniProtKB/TrEMBL;Acc:A0A3Q0KM88]	64.1598	68.2228	91.1092	1037.86	993.43	1125.54	197	270	265	11579	11652.6	14137.9
Smp_311170.1	hypothetical protein	101.869	85.5331	43.137	1022.56	882.672	1035.13	362	377	140	14784.9	13637	16978
Smp_203280.1	Smp_203280 [Source:UniProtKB/TrEMBL;Acc:G4VMU5]	1465.15	1752.53	1287.27	1005.48	989.075	1086.92	899	1410	765	1935	1961	2344
Smp_021730.1	hypothetical protein	240.084	144.498	173.614	983.711	973.543	1074.89	350	277	244	4450	4524.03	5442
Smp_019750.1	ATP synthase subunit d, mitochondrial [Source:UniProtKB/TrEMBL;Acc:G4LYX7]	162.922	321.912	76.7437	977.697	1031.9	1141.9	175	457	81	3285	3580	4313
Smp_071050.1	hypothetical protein	1745.23	1739.89	891.941	968.01	928.658	1010.1	850	1029	389	1793.2	1885.1	2196.01
Smp_079220.1	Putative adp,ATP carrier protein [Source:UniProtKB/TrEMBL;Acc:A0A3Q0KI71]	81.2348	28.4648	224.365	932.078	872.126	915.288	238	108	621	8204.13	7796.81	9004.02
Smp_056970.1	Glyceraldehyde-3-phosphate dehydrogenase [Source:UniProtKB/Swiss-Prot;Acc:P20287]	233.648	274.174	279.254	894.039	867.645	887.389	581.573	887.637	664.407	6588.42	6531.06	7359.74
Smp_097490.1	p25 alpha-related [Source:UniProtKB/TrEMBL;Acc:G4LUA3]	594.794	137.303	814.567	888.035	872.816	1011.92	507	146	628	2796.74	2890	3586
Smp_063300.1	60S ribosomal protein L36-like protein; 60S ribosomal protein L36-like protein; Putative 60s ribosomal protein L36e; Putative 60s ribosomal protein L36e [Source:UniProtKB/TrEMBL;Acc:Q15ET2]	1627.31	2863.88	2214.55	884.213	779.169	858.6	1364	3045	1728	2055	1829	2239
Smp_326040.1	hypothetical protein	1328.32	973.553	1261.46	878.52	1100.87	1203.69	804	776	733	1660.01	2139	2538
Smp_076010.1	hypothetical protein	305.741	508.522	115.871	867.167	754.393	865.263	568	1196	201	6031.81	5602.06	6850.98
Smp_205170.1	Smp_205170 [Source:UniProtKB/TrEMBL;Acc:G4M1J1]	6570.55	60.6414	0	851.868	576.324	956.938	119	2	0	34	27	37
Smp_204770.1	Citrate synthase [Source:UniProtKB/TrEMBL;Acc:A0A3Q0KVH9]	0.583783	0.344594	38.3077	842.352	853.666	963.964	4	3	245	19324.9	20382.2	25021.3
Smp_179810.1	Troponin t, invertebrate, putative [Source:UniProtKB/TrEMBL;Acc:A0A3Q0KTQ3]	168.196	79.8394	141.011	821.885	717.871	854.802	412.094	255	332.178	7643.91	7077.5	8959.71
Smp_179810.2	Troponin t, invertebrate, putative [Source:UniProtKB/TrEMBL;Acc:A0A3Q0KTQ3]	50.7107	0	195.209	799.713	679.087	804.757	124.906	0	462.822	7487.77	6740.52	8491.36
Smp_194050.1	Clumping factor A (Fibrinogen-binding protein A) (Fibrinogen receptor A), putative [Source:UniProtKB/TrEMBL;Acc:G4LX87]	91.3163	273.364	115.616	786.695	764.026	860.977	192	769	240	6105.65	6246	7496
Smp_156910.3	hypothetical protein	98.673	0.353026	104.756	781.764	660.864	715.282	299.999	1.227	272	10158.2	9355.65	10761.1
Smp_321910.1	hypothetical protein	0	1359.4	840.58	774.311	978.661	1033.35	0	707	312	894	1157	1309
Smp_329680.1	hypothetical protein	4646.19	4470.95	4644.85	761.539	743.644	862.564	1898	2416	1793	825	810	1045
Smp_244960.1	hypothetical protein	224.039	165.28	686.874	759.556	808.385	903.214	479	457	1392	6134	6865.81	8176.96
Smp_035790.1	Ribosomal protein L36a	1371.43	2300.74	3181.53	737.935	681.021	839.625	672	1411	1412	939	863	1180
Smp_340760.3	Tropomyosin-1 [Source:UniProtKB/Swiss-Prot;Acc:P42637]	106.771	163.551	46.1555	723.901	667.968	783.863	207	408.337	85	4841.03	4652.1	5902.89
Smp_323900.1	hypothetical protein	626.067	895.993	1214.51	723.112	875.69	949.184	401	734	711	1684.96	2148.85	2483
Smp_328110.1	hypothetical protein	562.327	580.794	1101.91	722.358	806.298	890	306	388	538	1459	1729	2040.96
Smp_154530.1	Putative mitochondrial ATP synthase B chain [Source:UniProtKB/TrEMBL;Acc:G4VJX8]	301.612	309.812	200.496	720.909	710.059	800.93	466	649	309	3656	3735	4538
Smp_179460.1	hypothetical protein	749.234	2062.76	1507.33	703.916	650.838	697.143	388	1312	685	1025	957	1126
Smp_332100.1	hypothetical protein	5879.44	6922.12	3523.56	691.558	825.449	913.446	2021	3075	1114	657	784.984	948.985
Smp_039400.1	Eukaryotic translation initiation factor 5A [Source:UniProtKB/TrEMBL;Acc:G4VDD2]	1491.73	1242.64	1781.52	675.685	610.551	644.667	1218	1327	1415	1740	1623.89	1866
Smp_114660.1	hypothetical protein	2390.9	2774.81	2236.62	667.837	694.303	756.956	1020	1598	963	971	1049	1239
Smp_341790.1	SPO-1 protein; Stage-specific protein SPO-1; Stathmin-like protein [Source:UniProtKB/TrEMBL;Acc:O77234]	481.239	780.911	638.092	666.153	642.946	808.701	219	449	270	1072	1082	1455
Smp_046690.2	Putative ubiquitin (Ribosomal protein L40) [Source:UniProtKB/TrEMBL;Acc:A0A3Q0KFF6]	608.515	583.862	280.774	663.469	668.288	679.359	1072.82	1319.18	455.712	3177.03	3192.94	3617.27
Smp_146190.1	40S ribosomal protein S21 [Source:UniProtKB/TrEMBL;Acc:G4VQS2]	1297.51	1886.2	1040.21	662.309	642.68	759.077	422	774	318	601	586	763
Smp_043120.1	Putative universal stress protein [Source:UniProtKB/TrEMBL;Acc:G4VIW9]	341.296	660.062	927.951	659.275	633.472	741.593	316	796	838	2024	2025.02	2571
Smp_182890.1	hypothetical protein	82.6998	8014.77	0	653.706	698.575	636.234	2	244	0	41	45	41
Smp_016730.1	Putative heme binding protein [Source:UniProtKB/TrEMBL;Acc:G4VKX8]	115.855	75.0684	32.2661	651.862	611.029	658.566	199	162	51	4210	4202	4821.4
Smp_015050.1	Choline kinase [Source:UniProtKB/TrEMBL;Acc:A0A3Q0KCM7]	0	0	26.304	638.959	619.039	735.323	0	0	26	3178.81	3389	4299.03
Smp_005880.1	Putative phosphoenolpyruvate carboxykinase [Source:UniProtKB/TrEMBL;Acc:G4V721]	75.5322	35.4527	85.0617	638.76	613.798	730.556	228	142	248	7320.02	7417	9365.52
Smp_018250.2	Putative troponin I [Source:UniProtKB/TrEMBL;Acc:G4VGQ7]	270.111	214.36	196.723	636.289	549.575	646.098	633	613	424.551	6064.85	5627.16	7048.07
Smp_022430.1	Mitochondrial pyruvate carrier [Source:UniProtKB/TrEMBL;Acc:G4VPA2]	178.857	198.375	183.674	628.63	695.413	793.044	78	111	76.565	793.739	890.702	1115.14
Smp_003990.1	Triosephosphate isomerase [Source:UniProtKB/TrEMBL;Acc:G4V6B9]	119.095	79.0294	136.487	626.533	622.182	711.046	522	436	546.98	10646.1	11234.3	13631.9
Smp_063350.1	Putative 60s ribosomal protein L27e [Source:UniProtKB/TrEMBL;Acc:G4VF81]	3145.09	2026.28	3249.3	626.53	649.243	689.672	2530	2048	2341	1293	1345	1593
Smp_038530.1	Putative map kinase phosphatase [Source:UniProtKB/TrEMBL;Acc:A0A3Q0KEM0]	84.7684	131.284	113.582	600.838	575.537	654.613	640	1199	770	19131.9	19784.1	23838
Smp_052910.1	Skp1-related [Source:UniProtKB/TrEMBL;Acc:G4VGF4]	587.122	874.524	885.31	577.203	584.755	640.681	945	1779	1314	3070	3213	3830
Smp_341900.2	hypothetical protein	0	0	364.8	574.192	472.478	532.29	0	0	422.197	2919.39	2764.76	3305.23
Smp_341590.1	hypothetical protein	326.346	173.71	184.258	569.966	579.309	590.408	384	267.728	209	2121.72	2223.32	2465.02
Smp_123100.1	MEG-32.1 protein [Source:UniProtKB/TrEMBL;Acc:A0A0U5KEW2]	1389.82	104.078	1273.89	568.208	548.761	613.866	523	47	409	514	509	610
Smp_034550.1	Putative alpha-actinin [Source:UniProtKB/TrEMBL;Acc:A0A3Q0KE94]	25.2857	49.3151	1.21728	566.779	591.29	678.486	109	278	5	9682.88	10705	12996.2
Smp_066940.1	60S ribosomal protein L29 [Source:UniProtKB/TrEMBL;Acc:G4VIK8]	2414.26	7339.03	4424.24	564.78	733.801	718.533	583	2154	964	375	492	527
Smp_327730.1	hypothetical protein	1388.1	396.945	175.707	563.337	608.355	658.239	419	143	45	412	455	530
Smp_132210.1	hypothetical protein	259.42	117.43	154.438	556.877	502.31	563.297	543	331	319	4109	3905	4681
Smp_172180.1	MEG-8 family [Source:UniProtKB/TrEMBL;Acc:G4VLP3]	933.839	2310.37	4091.8	555.907	620.611	637.223	464	1471	1873	956	1117	1229
Smp_130850.1	Putative 40s ribosomal protein S15 [Source:UniProtKB/TrEMBL;Acc:G4VJN9]	690.966	725.406	1756.89	547.055	580.555	589.578	422	580	1043	1014	1105	1226
Smp_009650.1	Mitochondrial processing peptidase beta-subunit (M16 family) [Source:UniProtKB/TrEMBL;Acc:A0A3Q0KC72]	10.3349	15.1219	2.29663	525.199	517.623	579.047	37	71	8	5813.6	5874	7221
Smp_140680.1	Endothelial differentiation-related factor 1 [Source:UniProtKB/TrEMBL;Acc:G4VEG1]	1127.32	802.249	962.746	524.84	442.543	525.909	1168	1048	904	1502	1285	1690
Smp_024120.1	Cytochrome b-c1 complex subunit 7 [Source:UniProtKB/Swiss-Prot;Acc:O01374]	250.486	15.902	386.809	523.093	568.739	592.423	229	18	316	1181	1276.01	1502.01
Smp_050220.1	Complexin, putative [Source:UniProtKB/TrEMBL;Acc:A0A3Q0KFR3]	70.6208	178.567	212.714	522.996	436.794	508.537	151	471	396	4159.72	3847.79	4749
Smp_060910.1	Putative small nuclear ribonucleoprotein f (Snrnp-f) [Source:UniProtKB/TrEMBL;Acc:G4VBP6]	3804.1	2785.1	4060.76	522.298	531.898	588.714	1332	1182	1262	505	522.201	626
Smp_023840.1	hypothetical protein	777.344	329.164	2311.98	517.405	512.631	537.092	219	115	581	402	401	458
Smp_060090.1	40S ribosomal protein S12 [Source:UniProtKB/TrEMBL;Acc:G4VAJ9]	1457.77	1485.66	1445.32	516.465	581.851	646.902	767	1019	745	829	958	1164
Smp_163710.1	MEG-6 [Source:UniProtKB/TrEMBL;Acc:G4VTX1]	1432.18	2706.74	2744.81	509.188	532.518	685.327	3751	9009	6674	5368	5962.45	8128.16
Smp_024110.1	Enolase [Source:UniProtKB/Swiss-Prot;Acc:Q27877]	65.8722	45.218	62.5657	507.936	523.472	594.666	185	168	171	4461.04	4723.11	5844.75
Smp_017430.1	Tetraspanin [Source:UniProtKB/TrEMBL;Acc:G4LW70]	26.6121	89.2739	478.302	502.74	521.158	569.764	45	195	784	2944	3185	3764
Smp_341080.1	hypothetical protein	214.874	175.688	424.589	502.018	491.293	493.462	396	419	738	2712	2689	2980
Smp_157310.1	Putative lim domain [Source:UniProtKB/TrEMBL;Acc:A0A3Q0KQT0]	31.2493	24.8322	42.0464	488.646	448.552	515.86	89	85	106	6045.93	5945.09	7234.99
Smp_038950.1	L-lactate dehydrogenase [Source:UniProtKB/TrEMBL;Acc:G4VQZ5]	282.064	267.643	205.83	483.613	488.122	568.159	794.595	983	564.919	4785.28	5042.36	6330.6
Smp_337660.1	hypothetical protein	96.5443	42.0263	29.9267	482.553	551.786	667.27	42	23	12	588	678	902
Smp_173150.1	Tetraspanin [Source:UniProtKB/TrEMBL;Acc:A0A3Q0KTH5]	0	137.597	96.3194	482.434	470.427	505.814	0	189	97	1914.96	1968	2255
Smp_347580.1	hypothetical protein	292.453	0	2.3633	481.255	665.571	746.605	123	0	1	686	990	1198
Smp_322820.1	hypothetical protein	0	328.576	361.363	479.233	698.282	730.786	0	253	199	771.638	1124.31	1303.13
Smp_306860.1	hypothetical protein	504.949	207.161	730.172	475.964	444.142	475.554	678.303	367.76	958.668	2062.03	1989.66	2313.61
Smp_347060.1	hypothetical protein	173.046	272.047	63.5204	473.986	430.321	484.294	182	360	61	1919	1845	2208
Smp_072140.1	Putative rho2 GTPase [Source:UniProtKB/TrEMBL;Acc:G4V9A8]	233.47	28.839	242.951	471.056	443.551	515.137	421	64	401	3161	3167	3949
Smp_161790.3	hypothetical protein	13.716	189.915	197.496	468.586	357.239	425.217	18	322.295	244.576	2326.87	1871.72	2372.01
Smp_307240.1	hypothetical protein	865.042	641.285	226.365	467.268	435.632	498.206	507	445	114	1058.86	1058.6	1293.4
Smp_080920.1	Putative profilin splice variant 4 [Source:UniProtKB/TrEMBL;Acc:G4VTE3]	65.3908	300.562	90.2698	461.832	464.984	548.236	63	356	78	1757	1875	2355
Smp_079710.1	hypothetical protein	0	929.506	0	458.015	485.958	580.588	0	507	0	538	586	759
Smp_100090.1	High mobility group B1; High mobility group B1 protein; High mobility group B1; High mobility group B1 protein; SWI/SNF-related chromatin binding protein; SWI/SNF-related chromatin binding protein [Source:UniProtKB/TrEMBL;Acc:Q6RYS1]	465.695	621.083	1044.12	457.044	416.75	445.481	617	1073	1325	1832	1704	2001
Smp_136930.1	hypothetical protein	0	1.30957	4.29943	451.099	429.476	474.24	0	2	5	2807	2907.86	3409
Smp_046630.1	Hypothetical Schistosoma spp. protein UPF0506 [Source:UniProtKB/TrEMBL;Acc:G4VLW5]	1311.51	1967.39	2199.27	449.983	580.147	632.52	563	1138	951	751	1044	1221
Smp_075770.1	hypothetical protein	320.237	196.267	140.273	447.874	433.162	513.433	389	267	146	2233.76	2390.97	3022
Smp_074560.2	hypothetical protein	0	0	0	438.949	416.96	501.975	0	0	0	2275.84	2274.24	2925.88
Smp_057060.1	hypothetical protein	1.63551	0	0.2782	431.073	409.737	451.289	6	0	1	5936.79	5938.28	6965
Smp_011570.1	40S ribosomal protein S4 [Source:UniProtKB/TrEMBL;Acc:G4VS96]	483.952	621.516	240.811	427	426.261	467.107	945	1567	443	2373.76	2384	2900
Smp_335990.1	hypothetical protein	276.104	645.062	514.16	425.414	502.68	517.148	513	1557	917	2538	3084	3459
Smp_018250.1	Putative troponin I [Source:UniProtKB/TrEMBL;Acc:G4VGQ7]	0	0	123.889	419.183	400.501	455.445	0	0	276.449	4083.8	4184.35	5073.99
Smp_022400.1	Glucose-6-phosphate isomerase [Source:UniProtKB/TrEMBL;Acc:G4VPH5]	9.16727	47.1939	19.6393	412.162	398.956	449.511	29	199	61	4707	4780.01	5754
Smp_004680.1	Interferon-related developmental regulator-related [Source:UniProtKB/TrEMBL;Acc:G4VD50]	79.9187	59.0428	100.78	410.796	404.943	435.795	235	233	294	4154.7	4262	4928
Smp_174510.1	Dynein light chain [Source:UniProtKB/TrEMBL;Acc:G4V850]	1629.36	477.381	1350.18	400.118	395.681	421.096	682	268.866	568.807	565.781	583.92	672.977
Smp_155060.1	Set, putative [Source:UniProtKB/TrEMBL;Acc:G4LY72]	224.527	228.113	307.831	399.773	384.401	440.038	456	622.193	627.896	2677.23	2669.9	3305.2
Smp_058700.1	Glutathione peroxidase [Source:UniProtKB/TrEMBL;Acc:A0A3Q0KGE8]	407.843	457.018	648.037	397.615	401.602	376.92	679.805	1001.36	1030.68	1974.38	2041.57	2105.23
Smp_190390.1	hypothetical protein	1687.34	738.501	536.21	392.189	356.393	385.608	2319.29	1324.16	711.863	1711.22	1602.06	1888.06
Smp_337090.2	hypothetical protein	1688.37	982.863	1827.73	390.108	384.086	449.333	282	192	251.67	171.061	170.256	214.528
Smp_320340.1	hypothetical protein	319.623	962.186	626.712	384.297	401.782	438.363	137	559	271	573.996	652	763
Smp_313560.1	Alkaline phosphatase [Source:UniProtKB/TrEMBL;Acc:D7R925]	89.3517	0.225225	65.7868	380.003	338.562	384.087	303	1	216.844	4307.93	3984.35	4902.83
Smp_062250.1	Essential myosin light chain; Essential myosin light chain; Myosin light chain; Myosin light chain, putative; Myosin light chain; Myosin light chain, putative [Source:UniProtKB/TrEMBL;Acc:Q26572]	357.075	1059.65	1941.55	374.121	341.12	345.606	251	934	1247	992	959	1036
Smp_086480.1	Antigen Sm21.7 [Source:UniProtKB/Swiss-Prot;Acc:P32070]	514.188	1182.1	1159.65	373.717	412.498	456.001	452	1142	846	1398	1685.1	1988
Smp_075400.1	hypothetical protein	17.6136	0	81.3457	372.916	364.921	419.991	29	0	119	2431.24	2567.02	3157.93
Smp_058690.1	Glutathione peroxidase [Source:UniProtKB/TrEMBL;Acc:A0A3Q0KGE8]	261.642	146.451	12.8615	372.83	414.21	423.035	255.195	179.636	11.321	895.624	990.429	1149.77
Smp_195060.1	hypothetical protein	962.477	773.625	587.479	372.569	386.978	444.549	632	640	352	784.342	843.273	1052.61
Smp_304000.1	hypothetical protein	124.821	23.2394	1.07297	372.317	273.888	343.622	368	89	3	4324.99	3383	4492.49
Smp_073790.1	Putative gaba(A) receptor-associated protein [Source:UniProtKB/TrEMBL;Acc:G4V6Z2]	320.546	108.492	80.2862	371.342	360.341	421.594	279	126	67	1134	1154	1438
Smp_077390.1	hypothetical protein	79.577	0	133.624	370.898	420.058	511.97	51	0	82	814	958.924	1252
Smp_307020.1	Actin-2 [Source:UniProtKB/Swiss-Prot;Acc:P53471]	76.7896	17.1832	168.699	366.249	375.378	383.725	381.902	108.803	773.448	4753.37	4881.23	5695.83
Smp_300080.1	DIF_9; Venom allergen-like protein 7 [Source:UniProtKB/TrEMBL;Acc:Q1WMM8]	993.42	349.794	983.457	364.188	348.489	390.858	744.608	350.673	706.38	968.433	969.314	1157.86
Smp_300070.1	DIF_9; Venom allergen-like protein 7 [Source:UniProtKB/TrEMBL;Acc:Q1WMM8]	306.801	871.405	547.834	363.441	353.035	369.798	231.392	878.327	395.62	975.563	991.686	1106.14
Smp_026230.1	hypothetical protein	268.896	325.832	209.904	363.195	381.415	410.534	198	308	142	967	1076	1233
Smp_084460.1	Putative 60s ribosomal protein L28 [Source:UniProtKB/TrEMBL;Acc:G4VSC8]	1549.31	1514.33	2175.36	360.252	367.083	376.398	1309	1612	1669	792	801	918
Smp_050940.1	Putative 60s ribosomal protein L11 [Source:UniProtKB/TrEMBL;Acc:G4VMJ5]	1539.04	905.054	597.653	359.232	327.308	349.914	1361	1036	511	952	888	1044
Smp_325920.1	Ribosomal protein L27a	907.384	1134.33	1693.63	359.007	333.85	323.11	684	1080	1174	724	678	729
Smp_026560.2	Calmodulin 2; Putative calmodulin [Source:UniProtKB/TrEMBL;Acc:E9LZR8]	167.96	170.141	134.115	358.615	285.106	339.952	241	307	180.021	1957.52	1641.2	2095.23
Smp_322410.1	ATP synthase delta chain, mitochondrial,putative [Source:UniProtKB/TrEMBL;Acc:C4QJA1]	159.684	166.242	68.6807	356.938	372.991	427.741	167	224	68	1077	1143	1447
Smp_001830.1	Putative 60s ribosomal protein L24 [Source:UniProtKB/TrEMBL;Acc:G4VLF6]	765.392	1169.84	1277.22	353.849	344.613	403.465	1403	2869	2300	2259.87	2293	2879.8
Smp_043030.1	Hexokinase [Source:UniProtKB/Swiss-Prot;Acc:Q26609]	61.5654	2.94794	64.8207	352.835	361.864	400.392	234	15	238	4514	4906.92	5865.86
Smp_087940.1	Putative gaba(A) receptor-associated protein [Source:UniProtKB/TrEMBL;Acc:G4VLS0]	59.5428	32.4511	87.5179	347.141	366.715	399.594	211	142	281	4925.89	5570.95	6438.41
Smp_031770.1	Tropomyosin-2 [Source:UniProtKB/Swiss-Prot;Acc:P42638]	207.073	172.705	239.626	346.772	357.457	416.344	384	412	425	2252.54	2437	3055.87
Smp_063090.1	Aconitate hydratase, mitochondrial [Source:UniProtKB/TrEMBL;Acc:A0A3Q0KGR3]	66.3393	0.51445	10.6925	346.285	324.88	387.932	292	3	46	5635.46	5571.91	7093
Smp_340630.1	hypothetical protein	36.7373	27.1484	10.9915	345.961	314.387	351.108	452	439	130	16454.8	15827.7	18747.6
Smp_151600.1	Putative neuronal calcium sensor [Source:UniProtKB/TrEMBL;Acc:G4V5N3]	0	0	1.31963	342.93	337.585	419.829	0	0	1	1229.42	1339.99	1779.99
Smp_099420.1	Mitochondrial pyruvate carrier [Source:UniProtKB/TrEMBL;Acc:G4VLQ2]	0	0	0.847577	342.279	395.507	458.897	0	0	1	1420	1710	2136.01
Smp_086330.1	Transgelin [Source:UniProtKB/TrEMBL;Acc:G4M0V2]	21.0553	250.227	260.972	340.568	343.498	377.96	29	431	331	1882	2022	2361.94
Smp_320320.1	Dynein light chain [Source:UniProtKB/TrEMBL;Acc:A0A146MGF5]	1259.05	1143.27	481.612	338.698	476.911	554.121	527	641	202	477	701	882
Smp_087550.1	hypothetical protein	266.149	265.534	470.519	335.682	301.261	357.533	474	648	833	2065.97	1933	2445
Smp_125730.3	hypothetical protein	0	0	102.359	333.911	290.275	344.318	0	0	274	3599.76	3314.82	4170.45
Smp_126480.1	Calponin [Source:UniProtKB/TrEMBL;Acc:A0A3Q0KL35]	104.408	135.632	111.936	330.589	356.527	394.568	216	335	201	2966	3425.24	4008
Smp_067490.1	Programmed cell death protein, putative [Source:UniProtKB/TrEMBL;Acc:A0A3Q0KH72]	218.993	667.417	126.272	329.77	305.164	359.685	230	899	125	1281	1262	1584
Smp_174720.1	hypothetical protein	0	417.205	1760.19	328.635	368.222	418.064	0	163	490	278.068	317	386
Smp_032790.1	hypothetical protein	1400.01	292.964	954.233	327.632	339.549	437.003	586	165	402	481	522	723
Smp_128610.1	Cytochrome-c oxidase [Source:UniProtKB/TrEMBL;Acc:G4VS06]	206.04	120.382	195.543	327.523	336.817	380.692	261	198	234	1244.96	1310	1620
Smp_021340.1	Mxi neural development protein; Putative max binding protein, mnt [Source:UniProtKB/TrEMBL;Acc:G4VF67]	127.945	104.297	124.636	326.669	319.702	358.704	428	472	412	4070.03	4183.6	4986.91
Smp_086590.1	Putative actin-depolymerizing factor [Source:UniProtKB/TrEMBL;Acc:G4VGX1]	67.1586	411.311	275.967	326.541	317.09	360.604	53	444	212	884	894	1082
Smp_202620.1	Smp_202620 [Source:UniProtKB/TrEMBL;Acc:G4VHH7]	0	0	0	325.619	213.412	413.81	0	0	0	12.996	9.998	16
Smp_106750.1	Smp_205050 [Source:UniProtKB/TrEMBL;Acc:C1M1B0]	492.988	29.8111	51.5406	325.473	245.898	290.21	125	9	11	193	144	190.757
Smp_213130.1	hypothetical protein	1365.15	1551.34	496.476	322.745	298.532	332.487	910	1300	303	583.814	544.994	670.654
Smp_140480.1	ATP synthase f chain, mitochondrial-related [Source:UniProtKB/TrEMBL;Acc:G4LVE7]	0	303.126	627.426	320.825	292.06	326.595	0	243.958	364.933	534.991	484.99	603.892
Smp_036220.1	Histone H2B [Source:UniProtKB/TrEMBL;Acc:G4V6E9]	645.755	1338.98	369.834	320.083	371.741	450.57	351	969	195	526	626	822.883
Smp_068000.1	Ubiquitin conjugating enzyme E2, putative [Source:UniProtKB/TrEMBL;Acc:G4LZZ9]	419.314	123.658	179.571	319.674	300.517	322.167	548	214	229	1400.22	1368.99	1580.55
Smp_010940.1	Acidic leucine-rich nuclear phosphoprotein 32-related protein; Acidic leucine-rich nuclear phosphoprotein 32-related protein (ANP32/acidic nuclear phosphoprotein-like protein) [Source:UniProtKB/TrEMBL;Acc:G4VMR9]	218.146	137.396	192.702	318.808	274.438	303.474	570.496	462.608	479.799	2511.27	2212.62	2702.53
Smp_061940.1	Putative adenylate kinase 1 [Source:UniProtKB/TrEMBL;Acc:A0A3Q0KGQ7]	85.7686	105.139	69.6123	316.8	313.212	358.392	408	631	307	5946	6239.84	7593.06
Smp_033670.1	ATP synthase gamma subunit, putative; ATP synthase subunit gamma [Source:UniProtKB/TrEMBL;Acc:G4LVB6]	283.231	13.1807	192.425	314.219	289.304	316.544	471	29	313	1641	1555	1852
Smp_096020.1	Adenosylhomocysteinase [Source:UniProtKB/TrEMBL;Acc:A0A3Q0KJH2]	0	0.201506	5.94267	311.506	325.334	352.696	0	1	21.818	4283.83	4714.16	5460.18
Smp_245940.1	hypothetical protein	32.7925	14.6765	491.722	311.441	353.192	377.952	13	7	167	293	333	397
Smp_038560.1	Putative prothymosin alpha-B [Source:UniProtKB/TrEMBL;Acc:G4VNJ8]	337.307	342.363	865.934	311.283	270.112	295.892	592.268	762.881	1389.81	1334.24	1147.89	1453.01
Smp_096020.3	Adenosylhomocysteinase [Source:UniProtKB/TrEMBL;Acc:A0A3Q0KJH2]	0	0	91.8079	305.618	264.243	254.289	0	0	24.42	241.617	208.849	220.546
Smp_047060.1	hypothetical protein	143.335	586.184	121.297	304.261	274.56	290.511	259	1313	201	1991.03	1884	2147.98
Smp_340150.1	hypothetical protein	0	738.148	72.085	303.275	272.578	313.082	0	458	33	619	592.422	728.272
Smp_176080.1	DIF_8 [Source:UniProtKB/TrEMBL;Acc:B8Y6H6]	131.731	87.0868	173.153	301.642	268.125	296.283	382	324	472	3083.01	2943	3493.13
Smp_136710.1	Calcium-transporting ATPase [Source:UniProtKB/TrEMBL;Acc:A0A3Q0KMK3]	31.7617	21.0952	17.1638	294.438	266.679	294.228	161	132	79	6169.05	5997.8	7008.26
Smp_079270.1	Crp-related [Source:UniProtKB/TrEMBL;Acc:G4V7B6]	173.983	256.472	333.394	294.065	297.14	324.846	325	576	564	2057	2270	2658.07
Smp_054560.1	Huntingtin interacting protein-related [Source:UniProtKB/TrEMBL;Acc:G4VQH5]	894.545	894.079	689.536	293.584	340.467	373.603	575	734	413	530	624	752
Smp_326750.1	hypothetical protein	154.602	67.43	365.278	287.902	299.581	367.455	89	49	188	508	542.027	722.026
Smp_155560.1	Serpin, putative [Source:UniProtKB/TrEMBL;Acc:A0A3Q0KQJ9]	25.3252	0	74.6917	286.92	284.038	318.752	67	0	190.274	2678.14	2774.07	3340.44
Smp_007300.1	hypothetical protein	26.0496	165.91	98.8957	285.117	281.301	299.225	19	155	67	557	548	664
Smp_074560.3	hypothetical protein	16.245	113.679	55.2066	283.833	272.06	336.387	21	196	69.782	1313.85	1325.96	1751.82
Smp_148800.1	hypothetical protein	47.3671	519.656	0.871081	278.677	322.619	344.738	58	825	1	1025.72	1215.9	1421.2
Smp_136590.1	hypothetical protein	35.6558	122.245	63.3691	275.369	242.193	307.272	90	429	162	2439.12	2239.09	3023
Smp_074140.1	Annexin [Source:UniProtKB/TrEMBL;Acc:A0A3Q0KHN3]	866.086	498.869	152.633	274.394	279.166	327.572	1197	852	189	1578.88	1711	2125
Smp_246400.1	hypothetical protein	0	1.37272	0	270.172	282.182	310.364	0	3	0	1687.37	1855.9	2177.07
Smp_201440.1	Smp_201440 [Source:UniProtKB/TrEMBL;Acc:G4VBL2]	246.201	314.288	146.656	270.128	254.559	256.9	198	322	111	801	796	860
Smp_194420.1	hypothetical protein	18.017	64.7323	5.37379	269.676	246.461	280.758	129	556	34	8202.64	8057.03	9720.37
Smp_070100.1	hypothetical protein	0	0	408.431	269.561	321.271	330.846	0	0	166	305.857	366.871	422.141
Smp_194170.1	Putative f1 [Source:UniProtKB/TrEMBL;Acc:G4V672]	126.871	296.483	703.246	266.788	240.546	230.699	83	255	438	580	545	562
Smp_204010.1	hypothetical protein	545.111	157.479	730.034	266.586	257.817	300.46	398.404	148.423	513.325	575.238	569.036	729.244
Smp_134510.1	hypothetical protein	0	57.9077	1.15589	265.97	269.475	306.454	0	69	1	771	805	1001
Smp_018310.2	hypothetical protein	0	449.867	0	265.328	195.379	292.305	0	210	0	245.079	180.777	301.386
Smp_073270.1	Putative neuroendocrine protein 7b2 [Source:UniProtKB/TrEMBL;Acc:A0A3Q0KHK1]	216.401	499.07	592.378	264.842	273.527	326.441	234	629	554	1212	1353	1713.66
Smp_150650.1	hypothetical protein	19.8195	205.377	385.888	263.238	217.16	234.698	11	124	179	533.001	493	574
Smp_201940.1	hypothetical protein	1601.23	65.6949	5280.57	263.077	384.216	354.695	29	2	98	12	18	16
Smp_036940.1	Sec61 gamma subunit, putative [Source:UniProtKB/TrEMBL;Acc:G4M1B5]	1118.1	899.198	4.31067	258.786	282.904	350.369	306	292	1	168	188	250
Smp_064950.1	Putative calcineurin B [Source:UniProtKB/TrEMBL;Acc:G4VPT6]	176.068	106.187	175.446	258.114	253.616	299.198	234	179	212	1360.51	1417	1770
Smp_121990.1	Glycerol-3-phosphate dehydrogenase [Source:UniProtKB/TrEMBL;Acc:A0A3Q0KKE9]	35.383	28.7352	90.3336	255.923	253.128	279.743	142	151	347	3934.14	4117.59	4830.96
Smp_125320.1	MEG-9 [Source:UniProtKB/TrEMBL;Acc:A0A3Q0KKW2]	236.492	596.243	300.907	254.713	351.72	401.64	79	239	86	200.419	276	352
Smp_147960.1	SmZF1 [Source:UniProtKB/TrEMBL;Acc:A0A3Q0KPA0]	0	633.082	76.785	254.284	239.356	263.593	0	825	73	816	798	943
Smp_140000.1	Putative tetraspanin-CD63 receptor [Source:UniProtKB/TrEMBL;Acc:A0A3Q0KN99]	0	0	195.166	253.187	220.268	226.22	0	0	325	1818	1712.04	1868
Smp_038560.3	Putative prothymosin alpha-B [Source:UniProtKB/TrEMBL;Acc:G4VNJ8]	969.83	622.192	746.785	252.354	232.146	242.505	1513.73	1225.12	1063.19	1030.62	951.811	1117.43
Smp_035270.1	Malate dehydrogenase [Source:UniProtKB/TrEMBL;Acc:G4V7Z7]	0	35.0707	2.90978	250.435	208.023	227.676	0	114	7	1860	1573.99	1900
Smp_099770.1	Tetraspanin, putative [Source:UniProtKB/TrEMBL;Acc:A0A3Q0KJL9]	396.004	687.245	654.551	250.09	244.873	280.798	288	557	406	732.906	795	974.992
Smp_105450.1	Saposin containing protein [Source:UniProtKB/TrEMBL;Acc:A0A3Q0KK40]	132.676	958.301	1997.57	249.776	291.775	323.551	55	530	823	317.588	374.196	462.873
Smp_175740.2	60S ribosomal protein L14, putative; 60S ribosomal protein L14-like protein [Source:UniProtKB/TrEMBL;Acc:A0A3Q0KTF2]	574.34	1156.07	1085.91	248.377	209.939	232.067	458.737	1169.71	802.001	544.785	465.076	569.171
Smp_120700.1	Cofilin, actophorin, putative [Source:UniProtKB/TrEMBL;Acc:G4LX89]	85.7707	193.34	0	248.196	247.576	260.022	89	262	0	962	1009	1129
Smp_089430.1	Ubiquitin (Ribosomal protein L40), putative [Source:UniProtKB/TrEMBL;Acc:C4QL66]	580.03	709.603	284.988	247.026	284.023	298.974	307	489	148	400	472	543
Smp_021140.1	40S ribosomal protein S7 [Source:UniProtKB/TrEMBL;Acc:G4VDK2]	261.555	404.915	609.27	246.939	203.127	228.746	238	489	547	707	601	736
Smp_018310.1	hypothetical protein	260.017	434.875	6.14093	241.025	235.719	284.734	136	296	3	427.058	434.223	562.614
Smp_180000.1	Putative 40s ribosomal protein S9 [Source:UniProtKB/TrEMBL;Acc:G4VTQ8]	733.139	721.841	673.558	240.891	298.83	327.163	1193	1482	994	994	1226	1519
Smp_307440.1	Phosphoglycerate kinase [Source:UniProtKB/Swiss-Prot;Acc:P41759]	0	6.39475	16.9077	239.659	230.171	250.34	0	27	52	2452.08	2422.53	2858.78
Smp_012750.1	Putative 60s ribosomal protein L12 [Source:UniProtKB/TrEMBL;Acc:G4V9G5]	582.755	1116.25	654.908	239.508	219.338	243.034	786	1932	828	931	870	1063
Smp_136710.2	Calcium-transporting ATPase [Source:UniProtKB/TrEMBL;Acc:A0A3Q0KMK3]	0	0	0	236.944	250.4	304.639	0	0	0	4975.56	5642.3	7269.74
Smp_340910.1	hypothetical protein	11.8222	57.5899	57.7031	236.578	259.386	278.587	20	124	90	1096	1214	1457
Smp_000820.1	hypothetical protein	325.241	779.769	1671.53	235.65	213.376	246.17	151	455	729	489.169	475.322	584.652
Smp_343170.1	hypothetical protein	0.540547	0	75.7373	233.483	242.125	275.879	1	0	127	1777	1960	2366
Smp_340900.1	hypothetical protein	412.297	192.217	189.465	233.327	246.614	249.237	549	327	236	867.933	935	1046
Smp_000880.1	ATP synthase lipid-binding protein-like protein [Source:UniProtKB/TrEMBL;Acc:A0A3Q0KBF1]	0	14.5541	45.4831	233.18	203.201	209.537	0	21	47	690.002	597	690
Smp_194040.1	hypothetical protein	23.3626	134.343	0	232.426	173.91	194.157	27	196	0	1043	832	986
Smp_090230.1	Putative 60s ribosomal protein L13a [Source:UniProtKB/TrEMBL;Acc:G4VQW2]	415.943	444.823	379.176	231.987	234.13	270.542	464	643	408	777.999	804	1022
Smp_093440.1	Putative 40s ribosomal protein S5 [Source:UniProtKB/TrEMBL;Acc:G4V605]	270.249	534.363	580.211	228.389	238.673	242.34	365	925	731	846	889	1008
Smp_017280.1	Putative ubiquitin; Putative ubiquitin; Ubiquitin and ribosomal protein S27-like protein; Ubiquitin and ribosomal protein S27-like protein [Source:UniProtKB/TrEMBL;Acc:Q15ER5]	1215.03	247.567	920.798	227.548	223.109	275.382	1034	273	750	572	574	778
Smp_200190.1	Dynein light chain [Source:UniProtKB/TrEMBL;Acc:A0A3Q0KV39]	265.386	375.668	639.458	225.612	235.831	271.869	298	466	599	1140	1295	1586
Smp_045010.1	Putative 22.6kDa tegument-associated antigen; Putative 22.6kDa tegument-associated antigen; Tegumental antigen; Tegumental antigen [Source:UniProtKB/TrEMBL;Acc:G4VR24]	830.619	837.835	911.54	225.247	218.8	257.736	471	527	416	558	587	738
Smp_089460.1	Family C2 unassigned peptidase (C02 family) [Source:UniProtKB/TrEMBL;Acc:A0A3Q0KJ03]	49.7687	0	114.503	225.102	219.574	267.254	150	0	322	2626.85	2705.43	3500.33
Smp_131250.2	NDRG4 protein (S33 family) [Source:UniProtKB/TrEMBL;Acc:A0A3Q0KLU7]	0	0	423.583	224.355	166.535	171.581	0	0	216	547.799	432.577	476.44
Smp_082240.1	Histone H3 [Source:UniProtKB/TrEMBL;Acc:C4QJB5]	566.206	1512.17	759.666	221.208	211.981	206.852	708	2329	833	632	594	669
Smp_006860.2	hypothetical protein	0	24.0011	149.78	219.498	219.643	240.974	0	81	373	2632.32	2825.66	3279.23
Smp_200230.1	Smp_200230 [Source:UniProtKB/TrEMBL;Acc:G4VBA9]	178.387	2.6633	14.9676	218.505	167.293	199.77	56	1	4	182.996	142.083	182.01
Smp_135250.1	hypothetical protein	93.5873	0	0	217.004	250.368	287.667	81	0	0	672	880	1079
Smp_079430.1	GTP-binding nuclear protein [Source:UniProtKB/TrEMBL;Acc:G4V793]	50.6022	414.777	478.133	216.595	201.933	224.36	84	886	747	1015	962.989	1183
Smp_019640.1	Calcyphosine/tpp, putative [Source:UniProtKB/TrEMBL;Acc:C4Q2F2]	118.403	71.2444	24.9313	216.166	193.088	214.144	188	145	38	1256	1178	1405
Smp_160880.3	Phosphatidylcholine-sterol acyltransferase (Lecithin-cholesterol acyltransferase)/ Phospholipase A [Source:UniProtKB/TrEMBL;Acc:A0A3Q0KRC7]	0	232.222	456.099	214.694	188.896	192.201	0	1543.5	2244.76	4613.56	4339.07	4718.69
Smp_340230.1	Snf7-like protein (Bc-2) (Putative breast adenocarcinoma marker) [Source:UniProtKB/TrEMBL;Acc:G4VHF9]	54.2838	202.167	223.657	213.596	228.375	239.606	84	413	339	1093	1215	1379
Smp_039000.1	ATP synthase delta chain, putative [Source:UniProtKB/TrEMBL;Acc:G4LWT1]	1.55171	0	139.176	213.467	253.464	276.056	1	0	76	542	686	798
Smp_331920.1	hypothetical protein	250.044	374.188	470.565	213.053	176.039	171.317	104	206	193	282.243	240	252
Smp_066990.1	40S ribosomal protein S20-like protein; 40S ribosomal protein S20-like protein; Putative 40s rRNA protein; Putative 40s rRNA protein [Source:UniProtKB/TrEMBL;Acc:Q15EU0]	797.224	1031.15	1037.36	212.897	240.938	263.474	672	1060	752	402	442	557
Smp_065610.1	Pyruvate kinase [Source:UniProtKB/TrEMBL;Acc:A0A3Q0KH21]	0.203758	40.5192	0.636847	211.747	208.915	227.011	1	258	3	3423	3490	4120
Smp_079230.1	Peptidylprolyl isomerase [Source:UniProtKB/TrEMBL;Acc:Q8MTB4]	94.9206	520.218	712.311	211.654	189.795	197.893	57	395	396	345	310	359
Smp_161790.1	hypothetical protein	0	30.231	125.363	211.163	202.211	228.22	0	129.517	395.424	2544.35	2578.56	3093.83
Smp_007270.1	Putative alpha-actinin [Source:UniProtKB/TrEMBL;Acc:G4VB07]	105.91	37.0728	83.6448	210.265	193.07	222.938	210	88	147	1671	1660	2039
Smp_315750.1	Ubiquitin conjugating enzyme E2, putative [Source:UniProtKB/TrEMBL;Acc:G4LZZ6]	66.6944	160.157	18.6506	209.587	209.122	225.751	85.035	266	22.738	903.819	938.191	1091.08
Smp_032520.1	Putative lysosome-associated membrane glycoprotein [Source:UniProtKB/TrEMBL;Acc:G4VSF3]	124.96	13.1119	247.922	208.766	213.782	221.981	319	44	610	1937	2088	2314
Smp_003710.1	Putative tropomodulin [Source:UniProtKB/TrEMBL;Acc:G4VJX4]	93.9905	58.3029	49.5941	208.522	213.622	239.567	206	163	102	1796.64	1947.21	2322.01
Smp_037230.1	Fimbrin, putative [Source:UniProtKB/TrEMBL;Acc:A0A3Q0KEJ8]	70.9249	25.9856	31.2553	207.878	182.01	212.26	192	78	69	2455.99	2344	2907
Smp_201060.1	Probable dynein light chain [Source:UniProtKB/Swiss-Prot;Acc:Q94748]	407.011	779.5	678.268	207.655	279.675	343.877	172	441	287	295.999	416.001	554
Smp_124000.2	MEG-14; MEG-14 isoform 3 [Source:UniProtKB/TrEMBL;Acc:A0A1C9A1H6]	683.989	515.485	823.587	207.594	178.089	186.957	639	623.039	724.674	577.077	505.095	581.98
Smp_025860.1	hypothetical protein	766.834	816.332	1155.34	207.28	181.508	205.206	1651	2140	2185	1733.43	1668.32	2013.35
Smp_005230.1	EF hand containing protein [Source:UniProtKB/TrEMBL;Acc:G4V611]	0	62.4975	20.8423	205.805	172.581	208.248	0	185	46	1656	1459	1882
Smp_025380.1	Similar to 16 kDa calcium-binding protein [Source:UniProtKB/TrEMBL;Acc:G4VPE1]	408.148	379.307	459.273	205.532	202.744	228.449	299	316	284	624	668	801
Smp_322950.1	Dynein light chain [Source:UniProtKB/TrEMBL;Acc:A0A146MJD6]	714.769	123.12	639.236	202.232	227.654	258.284	297	67	247	245	280	344
Smp_346670.1	hypothetical protein	2.95523	36.4245	40.8813	201.641	209.93	250.225	14	228	188	3481.99	3799.16	4839
Smp_002510.1	Pyruvate dehydrogenase E1 component subunit beta [Source:UniProtKB/TrEMBL;Acc:A0A3Q0KBK2]	0	0	0.343818	201.027	198.129	221.983	0	0	1	1879	1898	2346
Smp_003270.1	hypothetical protein	65.3471	132.467	24.7451	200.095	203.52	250.297	177	439	60	2189	2392	3119
Smp_210500.1	Cathepsin L3; Cathepsin L3; Subfamily C1A unassigned peptidase (C01 family); Subfamily C1A unassigned peptidase (C01 family) [Source:UniProtKB/TrEMBL;Acc:B4XC67]	0.459611	50.9023	0.458946	198.87	197.598	234.042	1	149	1	1457	1505	1921
Smp_097750.1	Cold shock domain protein A, putative [Source:UniProtKB/TrEMBL;Acc:G4LXC4]	336.726	527.271	656.341	198.802	240.753	242.366	504	1024	941	829	1009	1151
Smp_148540.1	Elongation factor Ts, mitochondrial [Source:UniProtKB/TrEMBL;Acc:G4V8Y1]	68.823	17.4604	11.668	198.729	177.046	185.584	144	48	24	1393	1288	1464
Smp_038680.1	Small nuclear ribonucleoprotein G [Source:UniProtKB/TrEMBL;Acc:G4VI89]	920.357	510.224	702.069	198.292	206.008	179.426	498	361	365	334	357	337
Smp_034840.1	14-3-3 epsilon [Source:UniProtKB/TrEMBL;Acc:Q9U491]	160.858	136.551	33.0167	198.201	178.701	220.493	355	392	70	1453	1358	1816
Smp_090120.1	Tubulin alpha chain [Source:UniProtKB/TrEMBL;Acc:Q26595]	53.8729	27.0729	34.0704	195.48	190.556	199.188	176	116	108	1937	1927	2213
Smp_340670.1	hypothetical protein	0	15.1228	18.1333	193.035	145.429	161.242	0	44	38	1566	1276.53	1511
Smp_335630.1	hypothetical protein	427.338	321.655	419.044	190.703	178.318	205.86	498	484	464	827	816	1004
Smp_071250.1	Putative rap1 and [Source:UniProtKB/TrEMBL;Acc:G4VFV4]	107.324	113.443	46.9044	189.846	173.809	200.055	205	271	83	1329	1276	1581
Smp_069900.1	Rab-related GTP-binding protein [Source:UniProtKB/TrEMBL;Acc:G4VK66]	3.03538	47.2063	4.30582	188.855	164.881	193.465	6	121	8	1401	1309	1635.02
Smp_028170.1	hypothetical protein	59.654	53.2045	30.8768	188.794	167.832	183.381	189	224	97	2048.57	1897.62	2236.71
Smp_007900.1	Putative 60S ribosomal protein L23 [Source:UniProtKB/TrEMBL;Acc:G4V5P5]	390.215	520.236	1190.53	188.292	182.862	209.761	320	538	896	410	399	511
Smp_093320.1	Ribosome biogenesis protein Nop10, putative [Source:UniProtKB/TrEMBL;Acc:C4QM46]	484.346	351.191	841.499	187.862	167.203	201.756	117	105	180	117	103	138
Smp_072110.1	Programmed cell death, putative [Source:UniProtKB/TrEMBL;Acc:G4M0A0]	52.4278	22.2786	32.3157	187.697	178.028	180.173	245	137	146	2745	2671	2961
Smp_143130.1	Putative four and A half lim domains [Source:UniProtKB/TrEMBL;Acc:A0A3Q0KNU4]	122.637	95.3141	30.6863	187.463	193.247	215.264	456	429	102	2983.8	3313.92	3903
Smp_320570.1	hypothetical protein	975.374	546.695	98.595	187.247	220.984	265.027	422	319	43	314.692	404.077	518.4
Smp_049170.1	Putative camp-regulated phosphoprotein [Source:UniProtKB/TrEMBL;Acc:G4VC17]	356.307	193.201	337.096	186.675	171.451	198.407	334	243	306	625	602	741
Smp_043210.1	Putative tetraspanin [Source:UniProtKB/TrEMBL;Acc:A0A3Q0KF36]	0.493849	42.815	0	185.677	159.304	174.333	1	102	0	1597.9	1476	1712
Smp_337200.1	hypothetical protein	57.0436	46.4322	16.1932	185.292	184.457	207.908	472	487	125	5927	6263	7522
Smp_167330.1	Succinate--CoA ligase [ADP-forming] subunit beta, mitochondrial [Source:UniProtKB/TrEMBL;Acc:A0A3Q0KS94]	0.233679	13.314	0.747195	184.481	182.211	211.638	1	73	3	3089.99	3242	3997
Smp_159190.1	Thiamin pyrophosphokinase-related [Source:UniProtKB/TrEMBL;Acc:A0A3Q0KR39]	0	19.7715	0	184.459	182.957	200.002	0	65	0	1638.3	1702.24	1999.26
Smp_302180.1	Putative heat shock protein 70 [Source:UniProtKB/TrEMBL;Acc:G4V8L4]	111.228	0	171.402	184.181	168.727	161.947	806.78	0	1168.31	3596.76	3286.08	3565.64
Smp_083720.1	Putative mitochondrial phosphate carrier protein [Source:UniProtKB/TrEMBL;Acc:G4V6T6]	0	0	10.9119	182.704	203.105	210.835	0	0	33	1705.4	1919	2209.99
Smp_344620.3	hypothetical protein	444.073	287.24	282.862	182.104	139.416	170.529	6537.44	5670.91	4141.61	9278.9	7363.51	9699.87
Smp_100040.1	hypothetical protein	149.107	240.824	211.325	181.05	173.273	213.68	178	353	227	653	651	880
Smp_038100.1	ATP synthase subunit beta [Source:UniProtKB/TrEMBL;Acc:A0A3Q0KEM2]	19.6493	12.1273	11.9763	180.756	183.758	199.675	111	89	64	2781.02	2840.82	3487.8
Smp_122840.1	hypothetical protein	85.4488	5.4024	46.8065	178.665	166.623	178.177	326	27	172	2026	1920	2264.45
Smp_043670.1	ATP-dependent 6-phosphofructokinase [Source:UniProtKB/TrEMBL;Acc:G4VKA6]	0	64.0429	65.5667	178.103	188.204	212.774	0	399	301	3043.66	3375.98	4096.46
Smp_047370.1	Malate dehydrogenase [Source:UniProtKB/TrEMBL;Acc:G4VBJ0]	0	0	0.322102	177.414	175.596	191.513	0	0	1	1848	1879	2243
Smp_201600.1	Smp_201600 [Source:UniProtKB/TrEMBL;Acc:G4VCZ2]	0	182.325	0	176.76	187.31	210.775	0	105	0	257	283	345
Smp_133310.1	hypothetical protein	1.97465	17.5114	2.21309	176.373	176.405	181.757	4	43	4	1435	1523	1673
Smp_050830.2	Putative synaptojanin [Source:UniProtKB/TrEMBL;Acc:A0A3Q0KFR4]	80.496	0	15.9507	176.365	169.709	196.66	287	0	53.822	2082.45	2074.79	2601.39
Smp_044560.1	hypothetical protein	126.965	58.4453	144.095	176.276	178.099	209.403	65	37	67	312	330	419
Smp_124050.2	Venom allergen-like (VAL) 6 protein [Source:UniProtKB/TrEMBL;Acc:A0A3Q0KKN2]	467.69	0	6.61383	176.045	183.252	190.067	1016.57	0	12.99	1551.41	1732.12	1901.76
Smp_045710.1	Snf7-related [Source:UniProtKB/TrEMBL;Acc:G4VK88]	76.6103	23.575	79.3481	175.683	160.912	164.603	192	75	190	1613	1584	1735
Smp_020550.3	Low-density lipoprotein receptor (Ldl) [Source:UniProtKB/TrEMBL;Acc:A0A3Q0KD55]	11.7564	10.2008	1.43277	175.407	158.413	200.9	58	72	7	3004.93	2873.68	3896.94
Smp_047900.1	Mitogen-activated protein kinase [Source:UniProtKB/TrEMBL;Acc:A0A3Q0KFK2]	119.96	17.1615	29.1437	174.813	167.933	193.749	417	74	93	2533	2599	3178
Smp_096760.1	Phosphoglycerate mutase [Source:UniProtKB/TrEMBL;Acc:G4VJD5]	0	0	29.3965	174.56	177.394	204.525	0	0	63.28	1483.4	1586.49	1961.36
Smp_194610.1	Serine/threonine kinase [Source:UniProtKB/TrEMBL;Acc:A0A3Q0KUQ9]	0	93.0056	0.967155	174.365	162.276	168.726	0	278	2	1602.59	1636.9	1804
Smp_102510.1	Putative peripheral-type benzodiazepine receptor [Source:UniProtKB/TrEMBL;Acc:G4VJX2]	0	0	0	172.764	216.638	255.691	0	0	0	766	1007	1278
Smp_054470.1	Thioredoxin [Source:UniProtKB/TrEMBL;Acc:Q6B963]	39.7478	0	0	172.08	189.58	213.607	67	0	0	1162	1382	1657
Smp_317600.1	hypothetical protein	125.231	101.959	0	171.952	166.803	187.435	176	192	0	864	877	1048
Smp_142160.1	hypothetical protein	140.517	0	488.166	171.838	186.879	223.87	92	0	285	439	510	651
Smp_071000.1	hypothetical protein	178.442	72.8255	242.195	171.837	155.866	163.575	114	57	135	266	239	282
Smp_055870.1	IMP25 protein; IMP25 protein; Synaptobrevin, putative; Synaptobrevin, putative [Source:UniProtKB/TrEMBL;Acc:Q26586]	133.665	180.548	26.16	171.827	178.935	184.125	174	320	34	788	859	944
Smp_322460.1	hypothetical protein	508.764	392.402	0	171.175	215.074	256.977	215	222	0	244	319.911	414
Smp_074470.1	Putative 40s ribosomal protein S23 family member	1248.72	1318.02	2181.56	171.158	145.648	167.162	2819	3720	4495.69	1379.95	1231.78	1518.03
Smp_133830.1	hypothetical protein	185.609	96.3238	30.7546	171.081	165.036	183.14	826.33	504.922	120	3291.11	3430.16	4032.45
Smp_132670.1	Myosin regulatory light chain, putative [Source:UniProtKB/TrEMBL;Acc:G4LUD9]	29.223	0.389613	48.2222	171.009	160.309	186.798	63	1	90	1583	1587.04	1957
Smp_085530.1	Synapse-associated protein, putative [Source:UniProtKB/TrEMBL;Acc:G4M0F8]	0	161.186	61.1559	169.827	170.478	202.791	0	349	97	1223.83	1322	1669
Smp_040130.1	Peptidyl-prolyl cis-trans isomerase [Source:UniProtKB/Swiss-Prot;Acc:Q26565]	884.3	726.083	459.926	169.769	206.424	234.843	917	987	463	548	686	852
Smp_091640.1	40S ribosomal protein S24 [Source:UniProtKB/TrEMBL;Acc:G4VLN8]	977.984	883.372	698.648	167.485	182.241	190.663	620.054	714.049	414.059	297.506	327.528	378.507
Smp_091640.2	40S ribosomal protein S24 [Source:UniProtKB/TrEMBL;Acc:G4VLN8]	977.813	883.25	698.45	167.479	182.209	190.656	619.946	713.951	413.941	297.494	327.472	378.493
Smp_059930.1	hypothetical protein	165.188	165.556	248.186	166.56	181.966	214.421	1034	1337	1467	4076	4705	5892
Smp_074780.1	Putative 40s ribosomal protein S18 [Source:UniProtKB/TrEMBL;Acc:G4VH28]	250.28	1357.5	996.502	166.042	156.046	166.585	188	1322	704	354	338	397
Smp_009320.1	hypothetical protein	202.957	144.647	239.578	165.802	134.634	157.469	156	129	156	420	360.997	458
Smp_067060.1	Cathepsin B-like peptidase (C01 family) [Source:UniProtKB/TrEMBL;Acc:A0A3Q0KH54]	284.175	153.48	170.965	164.392	156.799	171.768	652.139	462.908	375	1179.81	1152.72	1374.72
Smp_125730.2	hypothetical protein	0	74.1228	0	163.925	148.737	158.41	0	149	0	1167.11	1159.18	1311.54
Smp_067480.1	Programmed cell death protein, putative [Source:UniProtKB/TrEMBL;Acc:G4LZ73]	0	327.344	2.8121	163.764	178.421	186.335	0	481	3	772.957	896.642	993.256
Smp_055880.1	Chmp1 (Chromatin modifying protein) (Charged multivesicular body protein), putative [Source:UniProtKB/TrEMBL;Acc:A0A3Q0KG77]	0	0	182.126	163.542	144.247	153.661	0	0	330	1043.93	962.201	1100.16
Smp_308140.1	Putative uridine phosphorylase [Source:UniProtKB/TrEMBL;Acc:G4VGI0]	364.454	301.073	126.181	162.503	154.178	181.231	541	622	186	848.904	842.036	1047.96
Smp_105020.1	Putative titin [Source:UniProtKB/TrEMBL;Acc:G4V6G9]	22.9465	9.76895	23.3864	160.985	154.83	165.773	117	65	115	2930	2992.72	3441.8
Smp_040800.1	Putative glycyl-tRNA synthetase [Source:UniProtKB/TrEMBL;Acc:A0A3Q0KEV1]	0	0	0	159.711	146.731	163.456	0	0	0	4147.93	3982.38	4736.65
Smp_337760.1	hypothetical protein	176.382	76.8588	35.3125	159.228	147.807	189.322	155	90	30	505	491	670
Smp_054220.1	V-type proton ATPase subunit G [Source:UniProtKB/TrEMBL;Acc:G4LYK6]	522.178	362.734	235.099	158.835	139.053	148.933	505	452	215	522.117	480.77	554.102
Smp_035200.1	Putative hsp40, subfamily A, members 1,2,4 [Source:UniProtKB/TrEMBL;Acc:G4V805]	16.5499	87.9193	74.0884	158.008	167.675	181.813	73	499	304	1864	1976	2415
Smp_002640.1	Hox protein Smox1 [Source:UniProtKB/TrEMBL;Acc:A0A3Q0KBK7]	13.808	50.6482	0	157.941	132.978	149.521	61	260	0	3001.36	2772.07	3313.01
Smp_042090.1	Putative 60s ribosomal protein L10a [Source:UniProtKB/TrEMBL;Acc:G4VJT2]	188.709	382.53	190.923	156.803	162.065	154.983	281	733	264.24	642.248	664.631	707.879
Smp_145350.1	Putative ubiquitin-conjugating enzyme h [Source:UniProtKB/TrEMBL;Acc:A0A3Q0KP17]	10.3797	35.0079	5.55423	156.532	152.635	170.748	32	135	16	1933	2018.04	2400
Smp_321760.1	hypothetical protein	911.846	497.232	2038.83	156.424	137.08	156.583	378	275	840	198	175	223
Smp_047650.1	Ferritin [Source:UniProtKB/TrEMBL;Acc:G4VBG6]	139.149	0	150.544	156.349	158.06	170.136	127	0	131	528	562	643.982
Smp_062080.2	Serpin, putative [Source:UniProtKB/TrEMBL;Acc:A0A3Q0KGR2]	146.565	58.2924	1.08116	155.63	149.559	162.361	292	157.283	2.095	1160.38	1172.87	1346.44
Smp_030010.1	hypothetical protein	63.2142	0.31401	38.0524	155.595	151.63	154.943	157	1	88	1511	1564	1694
Smp_003410.1	Putative 60s ribosomal protein L23a [Source:UniProtKB/TrEMBL;Acc:G4V6P4]	0	36.1041	403.463	155.425	147.255	157.53	0	59	478	550.077	527.068	626.077
Smp_004940.1	Putative 60s ribosomal protein L35 [Source:UniProtKB/TrEMBL;Acc:G4V5M1]	78.2929	463.882	586.128	154.823	163.562	177.254	63	470	427	322	337	409
Smp_068500.1	hypothetical protein	312.474	0	37.86	154.685	144.25	174.968	564	0	58	1229.99	1245	1602
Smp_074000.1	hypothetical protein	12.5451	35.4032	4.12247	154.619	146.243	173.958	32	117	10	1413	1400	1786
Smp_162350.1	hypothetical protein	0	0	160.329	153.725	143.267	156.108	0	0	174	501.388	471	570
Smp_079970.1	Tubulin beta chain [Source:UniProtKB/TrEMBL;Acc:G4VTA5]	0	0	24.0351	153.649	158.51	169.9	0	0	84	1789.19	1904.16	2230.9
Smp_105420.1	LGG; Saposin containing protein; Saposin containing protein [Source:UniProtKB/TrEMBL;Acc:G4VC43]	159.9	301.291	24.1592	152.94	171.986	225.428	123	264	15	483	593	831
Smp_034420.1	DIF_6; DIF_6; Putative cystatin; Putative cystatin [Source:UniProtKB/TrEMBL;Acc:B8Y6H4]	62.7004	61.7819	0	151.648	150.609	153.952	92	114	0	783	814	894.024
Smp_042120.1	NPP-1 prepropeptide; NPP-1 prepropeptide; Putative neuropeptide; Putative neuropeptide [Source:UniProtKB/TrEMBL;Acc:C4Q8P7]	258.836	297.093	744.75	151.469	148.332	141.309	144	207	372	319.424	330	335
Smp_072900.1	Hsp90 co-chaperone (Tebp), putative [Source:UniProtKB/TrEMBL;Acc:A0A3Q0KHL3]	0	56.692	62.913	151.06	161.749	191.233	0	79	65	514	572	729
Smp_009760.1	14-3-3 protein homolog 1 [Source:UniProtKB/Swiss-Prot;Acc:Q26540]	118.918	292.412	125.273	150.895	143.835	167.321	437	1392	440	2054.99	2065.04	2566.74
Smp_042300.1	PUR-alpha-like protein [Source:UniProtKB/TrEMBL;Acc:Q9NGC4]	74.9278	125.959	27.9406	150.578	152.598	163.945	196	428	70	1286	1356	1578
Smp_012810.1	Putative four and A half lim domains [Source:UniProtKB/TrEMBL;Acc:A0A3Q0KCF3]	28.7718	14.7686	23.4894	150.551	157.938	177.514	75	47	53	1551.7	1789	2145
Smp_036250.1	Msf1/px19 related [Source:UniProtKB/TrEMBL;Acc:G4V6F3]	0	0	37.3448	149.994	135.346	148.343	0	0	75	1057	997.775	1180.01
Smp_318470.1	hypothetical protein	357.695	532.128	1065.69	149.719	141.763	127.424	149	297	445	210	205	202
Smp_212390.1	Ubiquitin-specific peptidase 2 (C19 family) [Source:UniProtKB/TrEMBL;Acc:A0A3Q0KVI9]	0	0	50.8297	148.044	146.056	141.107	0	0	171	2121.49	2243.16	2306.59
Smp_200840.1	Smp_200850 [Source:UniProtKB/TrEMBL;Acc:G4VAC0]	25.7181	164.517	14.4173	147.958	127.942	145.385	18.646	134	7.939	241	201.01	273
Smp_153550.1	hypothetical protein	53.9125	375.068	1732.63	147.765	177.477	195.111	23	216	746	214	270	319
Smp_202400.1	Smp_202400 [Source:UniProtKB/TrEMBL;Acc:G4LWF0]	196.152	185.566	203.585	147.182	131.625	154.315	327.219	400.577	323.748	827.891	769.575	975.157
Smp_336250.1	hypothetical protein	153.268	450.727	150.779	146.231	163.936	170.356	139	532	127	485	571	631
Smp_097180.2	5'-nucleotidase [Source:UniProtKB/TrEMBL;Acc:A0A3Q0KJH9]	0	0.616918	33.826	144.373	142.742	161.506	0	1	39.746	851.105	927.574	1120.16
Smp_200240.1	Smp_200240 [Source:UniProtKB/TrEMBL;Acc:G4V5S1]	247.234	177.431	77.396	142.966	119.666	136.381	148	117	38	376	338	411.016
Smp_021920.1	Putative paramyosin [Source:UniProtKB/TrEMBL;Acc:A0A3Q0KD88]	28.1806	0.213891	22.7473	142.61	138.477	160.102	111	1	78	2403	2534	3107
Smp_053130.1	40S ribosomal protein S6 [Source:UniProtKB/TrEMBL;Acc:G4LXT2]	124.173	318.779	139.925	142.491	146.205	153.258	248	817	265	807	841	980
Smp_033610.1	hypothetical protein	166.857	159.224	172.318	142.412	160.739	202.07	254	306	241	612	703	989
Smp_200670.1	Smp_200670 [Source:UniProtKB/TrEMBL;Acc:G4V5N9]	52.3086	0	0	141.386	91.0944	109.297	4	0	0	29	19	24
Smp_014290.2	hypothetical protein	0	0	342.565	141.312	172.769	171.158	0	0	297	435.863	556.255	593.137
Smp_331470.1	hypothetical protein	0	0	0	140.995	116.077	170.594	0	0	0	123	101.284	166
Smp_136240.1	Putative vesicle-associated membrane protein (Vamp) [Source:UniProtKB/TrEMBL;Acc:G4VKP4]	45.9918	175.034	50.9768	140.482	135.454	149.211	134	670	144	1401	1415	1679
Smp_346410.1	hypothetical protein	342.937	164.571	144.96	139.615	133.134	155.59	250	133	90	392	417	522
Smp_072720.1	Zinc finger protein, putative [Source:UniProtKB/TrEMBL;Acc:G4LXY5]	0	6.28599	31.4271	139.579	129.776	144.329	0	29	106	1794.04	1746	2085
Smp_097660.1	DEAD box ATP-dependent RNA helicase, putative [Source:UniProtKB/TrEMBL;Acc:G4LXB6]	67.1784	155.064	23.5984	138.831	148.027	155.822	184	560	62	1270	1402	1591
Smp_179650.1	Putative chromobox protein [Source:UniProtKB/TrEMBL;Acc:G4VDS8]	284.523	105.229	0	138.491	117.794	132.804	752.945	359	0	1030.59	883.379	1115.44
Smp_196160.1	Isocitrate dehydrogenase [NAD] subunit, mitochondrial [Source:UniProtKB/TrEMBL;Acc:A0A3Q0KUU4]	23.8458	54.1291	0	138.488	127.381	126.565	58	173	0	1175	1132	1205.87
Smp_041550.1	hypothetical protein	0	163.335	103.588	138.319	158.181	161.843	0	180	84	530	658	717
Smp_035800.1	60S ribosomal protein L37 [Source:UniProtKB/Swiss-Prot;Acc:O44125]	304.544	210.651	221.164	137.89	114.22	105.061	153	134	101	181	149	152
Smp_120080.5	Nitrilase-related [Source:UniProtKB/TrEMBL;Acc:A0A3Q0KK90]	1771.11	1294.54	1768.33	137.592	126.727	132.31	5164.73	4862	4785.02	1304.17	1242.35	1408.69
Smp_320330.1	hypothetical protein	276.331	855.467	994.769	137.169	189.542	206.891	119	497	432	201	303	355
Smp_065470.1	Putative tumor protein d52 [Source:UniProtKB/TrEMBL;Acc:A0A3Q0KH09]	81.8058	37.0232	165.02	136.693	143.584	161.827	104	57	185	716.742	803.601	961.105
Smp_006850.1	DNA-directed RNA polymerases I, II, and III subunit RPABC3 [Source:UniProtKB/TrEMBL;Acc:G4V892]	0	0	110.899	135.742	109.615	124.932	0	0	91	410	346	423
Smp_175810.1	hypothetical protein	0	245.762	346.723	135.255	125.418	137.625	0	181	186	414	412	481
Smp_341020.1	hypothetical protein	124.674	85.0546	161.496	134.226	130.899	138.257	274	244	333	920	923	1058
Smp_069770.1	Putative nadh-ubiquinone oxidoreductase 24 kD subunit [Source:UniProtKB/TrEMBL;Acc:G4VK53]	0	0	0	133.998	134.345	144.839	0	0	0	580	603.896	707.588
Smp_000660.1	Ornithine--oxo-acid transaminase [Source:UniProtKB/TrEMBL;Acc:A0A3Q0KBD1]	21.5356	34.2619	0.347681	133.875	136.918	149.318	62	134	1	1429	1538	1782
Smp_041830.1	Predicted membrane protein-like protein; Small membrane protein related [Source:UniProtKB/TrEMBL;Acc:Q15ER3]	110.548	0	112.418	133.569	131.567	141.121	98	0	97	416	430.004	495
Smp_021060.1	hypothetical protein	1993.41	135.427	636.548	132.961	118.777	128.54	4377	373	1253	689	607	760
Smp_244950.1	hypothetical protein	19.163	73.2175	27.6859	132.832	117.033	137.062	32	159	44	802.929	745	931
Smp_103470.1	Mago nashi protein homolog [Source:UniProtKB/TrEMBL;Acc:C4QPK6]	94.2143	124.008	229.061	132.511	101.648	123.974	83	144	194	361	284.998	378
Smp_073500.1	Elongation factor Tu [Source:UniProtKB/TrEMBL;Acc:G4V780]	35.4262	19.6156	10.7817	131.726	111.545	135.102	95	71	29	1160	1018	1331
Smp_185560.1	hypothetical protein	331.288	485.131	718.444	131.538	142.302	211.608	8	16	16	9	10	15
Smp_105100.1	Ribonuclease, putative [Source:UniProtKB/TrEMBL;Acc:G4M114]	0	700.288	0	131.292	124.632	99.3536	0	520	0	244	238	207
Smp_211250.1	Putative beta-1,4-galactosyltransferase [Source:UniProtKB/TrEMBL;Acc:A0A3Q0KVH7]	547.735	565.232	543.058	131.106	123.914	143.493	1079	1494	1062	933	924	1144
Smp_183710.1	Putative actin [Source:UniProtKB/TrEMBL;Acc:G4VLW1]	21.8943	78.3312	16.2462	130.228	112.028	123.578	81.909	376.881	57.127	1328.14	1148.36	1426.3
Smp_170160.1	5-AMP-activated protein kinase, beta subunit,putative [Source:UniProtKB/TrEMBL;Acc:A0A3Q0KT06]	5.05288	24.9796	18.0652	130.13	107.574	118.536	20	124	66	1761	1533	1831
Smp_033530.1	Putative carbonyl reductase [Source:UniProtKB/TrEMBL;Acc:A0A3Q0KE69]	0	58.7181	1.39216	130.05	126.631	154.099	0	174	3	1017.41	1038.2	1343.97
Smp_053700.1	hypothetical protein	121.757	95.0629	36.0273	130.049	159.954	189.13	590	589	163	2416	3134	3958
Smp_031770.2	Tropomyosin-2 [Source:UniProtKB/Swiss-Prot;Acc:P42638]	0	0	0	129.764	139.882	145.335	0	0	0	807.416	919.533	1023.13
Smp_136990.1	Putative dynactin subunit 3 (Dynactin light chain p24) [Source:UniProtKB/TrEMBL;Acc:A0A3Q0KML8]	66.324	0	234.068	129.475	106.726	109.85	58	0	168	498	445.857	489
Smp_082810.1	Cell polarity protein [Source:UniProtKB/TrEMBL;Acc:G4VC76]	41.0838	103.825	1.75851	129.315	116.721	133.921	75	243	3	742	686	861
Smp_169610.1	Palmitoyltransferase [Source:UniProtKB/TrEMBL;Acc:G4VJH0]	0	0	0	129.241	119.622	149.826	0	0	0	916.353	902.39	1204.22
Smp_001360.1	Thymidylate kinase [Source:UniProtKB/TrEMBL;Acc:C4PXA6]	312.259	245.616	260.859	128.751	117.714	127.685	303	325	249	436	416	481
Smp_266790.1	hypothetical protein	0.35873	57.2262	0.775094	128.72	114.957	121.83	1	202	2	1341	1277	1447
Smp_089640.1	hypothetical protein	45.1207	0	0	128.638	118.122	150.817	78	0	0	779	747.985	1026
Smp_302480.1	hypothetical protein	0	0	0	128.496	89.4523	105.207	0	0	0	435.294	316.269	403.75
Smp_098960.1	60S ribosomal protein L26, putative; 60S ribosomal protein L26-like protein [Source:UniProtKB/TrEMBL;Acc:Q15ET4]	236.37	110.913	126.959	128.247	146.636	137.274	283	165	135	359	405	436
Smp_320240.1	hypothetical protein	0	236.889	526.674	127.791	127.191	142.486	0	235	379	477	509	606
Smp_004470.1	Peroxiredoxin, Prx3 [Source:UniProtKB/TrEMBL;Acc:G4LXH7]	30.5073	22.4175	43.4848	127.709	108.894	120.883	81	80	113	1170	1039	1235.07
Smp_202260.1	hypothetical protein	202.619	78.8338	117.346	127.374	159.787	216.294	87	44	49	187	244	354
Smp_090080.1	Serpin, putative [Source:UniProtKB/TrEMBL;Acc:G4LYU6]	116.174	18.0224	105.905	126.775	143.352	151.265	133	23	101	658	803	900
Smp_038510.1	Putative 60s ribosomal protein L6 [Source:UniProtKB/TrEMBL;Acc:G4VTG3]	99.8992	199.716	369.749	126.691	130.031	149.619	175	451	607	614	634	814
Smp_030260.1	hypothetical protein	193.387	232.656	258.64	126.679	160.098	158.762	79	121	96	142	184	195
Smp_061200.1	60S ribosomal protein L35a, putative [Source:UniProtKB/TrEMBL;Acc:G4LY60]	94.1352	87.7593	612.723	126.358	125.231	155.98	69	83	429	270	273	374
Smp_038980.1	hypothetical protein	14.136	35.2622	0	126.165	111.711	116.739	21	69	0	626.741	576.878	654.96
Smp_170930.1	Putative intermediate filament proteins [Source:UniProtKB/TrEMBL;Acc:A0A3Q0KSQ3]	18.2999	54.1394	55.4455	125.944	118.389	131.588	33	108	84	1023.78	1048	1237
Smp_012980.1	Eukaryotic translation initiation factor 3 subunit J [Source:UniProtKB/TrEMBL;Acc:A0A3Q0KCF8]	24.8261	24.2586	0	125.911	124.838	138.788	46	56	0	839.977	877	1048
Smp_212780.1	hypothetical protein	44.9635	0	1.725	125.631	109.751	107.419	58	0	2	618	573	597
Smp_103160.1	FAA4 Long-chain-fatty-acid--CoA ligase 4 [Source:UniProtKB/TrEMBL;Acc:A0A3Q0KJU6]	31.4668	0.218886	28.8199	125.44	120.278	129.393	220	2	194	2938	2927.03	3423.94
Smp_103610.1	Cathepsin B-like cysteine proteinase; Cathepsin B-like peptidase (C01 family); Cathepsin B1 isotype 1 [Source:UniProtKB/TrEMBL;Acc:Q8MNY2]	268.833	119.137	16.2925	125.225	120.084	135.249	681.861	393.092	39	933.143	911.268	1132.28
Smp_032060.1	hypothetical protein	697.969	100.714	492.09	125.129	132.979	138.882	469.979	86	309	287.292	319	359.384
Smp_134470.1	hypothetical protein	0	0	1.96919	125.055	110.433	123.505	0	0	5	1606.01	1537	1819.96
Smp_041730.2	Putative pre-mRNA-splicing factor cwc-21 [Source:UniProtKB/TrEMBL;Acc:G4VJP4]	0	96.839	1.21344	125.019	110.902	131.453	0	216	2	776.133	722.88	917.608
Smp_128000.1	hypothetical protein	1.4589	0	256.984	124.882	150.954	165.388	1	0	154	337	434	506
Smp_078640.1	U6 snRNA-associated Sm-like protein LSm3 [Source:UniProtKB/TrEMBL;Acc:G4V9Z3]	274.34	556.207	357.011	124.604	118.14	149.731	150	377	175	241	239	326
Smp_015690.1	hypothetical protein	43.3337	13.0356	22.8772	124.596	113.062	134.365	144	57	73	1579	1511	1906
Smp_020550.1	Low-density lipoprotein receptor (Ldl) [Source:UniProtKB/TrEMBL;Acc:A0A3Q0KD55]	0	0	0	124.579	122.322	120.591	0	0	0	2630.07	2737.32	2880.35
Smp_188580.1	hypothetical protein	0	357.704	0	124.299	106.898	128.987	0	206	0	209	192	248
Smp_011830.1	hypothetical protein	0	60.1352	0	124.299	123.177	130.858	0	86	0	527.797	552.7	621.768
Smp_009390.1	Putative prefoldin subunit [Source:UniProtKB/TrEMBL;Acc:G4VL14]	414.238	826.933	185.385	124.119	108.406	125.555	233	630	102	216	194	242
Smp_308370.1	Elongation factor 1-alpha [Source:UniProtKB/TrEMBL;Acc:G4VAD2]	277.137	241.306	306.869	123.999	115.936	135.415	1015	1153	1082	1352.77	1286.36	1656.86
Smp_053830.1	Putative 40s ribosomal protein S14 [Source:UniProtKB/TrEMBL;Acc:G4VHS0]	229.566	288.562	534.333	123.985	120.776	114.374	267	425	568	350	336	369
Smp_009310.1	Putative plasminogen activator inhibitor 1 RNA-binding protein (PAI1 RNA-binding protein 1) (PAI-RBP1) (SERPINE1 mRNA-binding protein 1) [Source:UniProtKB/TrEMBL;Acc:G4VL28]	110.69	83.3204	55.6099	123.088	121.442	127.977	496	490	240	1509	1486.94	1791
Smp_200530.1	Smp_200530 [Source:UniProtKB/TrEMBL;Acc:G4VAQ7]	539.125	19.2705	893.39	122.217	130.893	141.072	230	11	383	177	197	230
Smp_203170.1	Smp_203170 [Source:UniProtKB/TrEMBL;Acc:G4VMC8]	839.082	442.576	1077.67	121.42	150.271	139.965	103	64	110	36	44	46
Smp_319080.1	hypothetical protein	0	53.9341	917.685	121.266	133.285	150.545	0	27	331	140	156.924	191
Smp_039970.1	hypothetical protein	0	358.526	877.444	121.175	162.278	178.98	0	171	298	114	153	188
Smp_042150.1	Putative dynein light chain 1, cytoplasmic; Putative dynein light chain 1, cytoplasmic; Tegumental antigen; Tegumental antigen [Source:UniProtKB/TrEMBL;Acc:G4VJT8]	239.43	0	540.034	121.056	155.948	196.641	160	0	302	356	498	669
Smp_089870.1	Histone H2A [Source:UniProtKB/TrEMBL;Acc:G4VCW3]	388.474	129.766	619.986	120.943	119.499	136.528	442	182	636	459	473	587
Smp_147060.1	hypothetical protein	0	94.022	140.776	120.331	135.674	137.005	0	52	58	153	174	196
Smp_341300.1	hypothetical protein	18.737	0	12.5702	120.239	102.638	125.211	68	0	43	1330	1164	1561.8
Smp_075800.1	Hemoglobinase [Source:UniProtKB/TrEMBL;Acc:A0A3Q0KHY6]	53.74	221.379	23.0506	119.776	115.433	130.409	88	455	34	803.007	822	982
Smp_303500.1	Elongation factor 1-alpha [Source:UniProtKB/TrEMBL;Acc:G4VAD2]	0	0	0	119.598	116.73	116.324	0	0	0	1304.13	1294.5	1422.59
Smp_303500.2	Elongation factor 1-alpha [Source:UniProtKB/TrEMBL;Acc:G4VAD2]	0	0	0	119.594	116.698	116.322	0	0	0	1304.1	1294.14	1422.56
Smp_328980.1	hypothetical protein	617.616	332.304	0	119.485	132.442	113.591	261	188	0	171	197	183
Smp_085540.1	Myosin heavy chain [Source:UniProtKB/TrEMBL;Acc:A0A3Q0KIP4]	0	0	0	119.461	115.424	120.839	0	0	0	4198.86	4347.02	4820.63
Smp_001080.1	hypothetical protein	0	1.23608	0	119.367	105.43	134.665	0	1	0	245	224	309
Smp_073140.1	hypothetical protein	162.919	38.7806	54.787	119.314	108.472	113.537	244	71	74	747	726	806
Smp_012010.1	Forkhead transcription factor [Source:UniProtKB/TrEMBL;Acc:A6XDL3]	12.1272	6.34263	45.2413	119.21	106.232	118.898	99	66	346	3838	3627.84	4313
Smp_024590.1	Putative signal recognition particle 19 kD protein [Source:UniProtKB/TrEMBL;Acc:G4VIQ2]	217.969	141.794	219.546	118.962	123.484	138.431	187	157	180	315	336	412
Smp_332730.1	Camp-dependent protein kinase type II-alpha regulatory subunit, putative [Source:UniProtKB/TrEMBL;Acc:G4LV34]	49.6623	0	0	117.717	98.9771	113.796	255.605	0	0	2527.65	2274.49	2766.74
Smp_027480.1	NADH dehydrogenase [ubiquinone] 1 alpha subcomplex subunit 8 [Source:UniProtKB/TrEMBL;Acc:G4VIB9]	195.44	0	47.9971	117.492	120.434	128.448	244	0	59	496	531.999	611
Smp_344800.1	hypothetical protein	10.1807	23.0131	22.9373	117.056	111.445	125.911	85	245.448	180.576	3825	3867	4646.95
Smp_111980.1	hypothetical protein	521.383	79.6442	11.2378	116.935	120.322	130.311	782.186	153.108	16.024	645.395	698.492	811.278
Smp_054200.1	NADH-ubiquinone oxidoreductase sgdh subunit,putative [Source:UniProtKB/TrEMBL;Acc:G4LYK7]	0	0	0.983647	116.907	123.467	129.733	0	0	1	401	441	501
Smp_247180.1	hypothetical protein	54.784	118.115	69.1488	116.79	94.4448	108.087	67	165	71	611	535.369	651
Smp_201700.1	hypothetical protein	0	81.6494	88.5555	116.61	105.048	115.646	0	57	45	291	288	338
Smp_045560.1	Annexin [Source:UniProtKB/TrEMBL;Acc:G4VI62]	0	54.718	0	116.408	122.533	137.033	0	99	0	718	823	981
Smp_315750.3	Ubiquitin conjugating enzyme E2, putative [Source:UniProtKB/TrEMBL;Acc:G4LZZ6]	41.1599	0.581525	0	116.164	123.198	138.611	53.965	1	0	505.963	556.821	676.361
Smp_018880.1	hypothetical protein	178.309	167.886	378.128	115.458	110.576	136.12	238	275	454	482	482	648
Smp_052060.1	Succinate--CoA ligase [ADP/GDP-forming] subunit alpha, mitochondrial [Source:UniProtKB/TrEMBL;Acc:G4VI16]	0	0	46.5159	115.454	119.774	119.131	0	0	131	1101	1180	1281
Smp_303550.1	Putative heat shock protein 70 [Source:UniProtKB/TrEMBL;Acc:G4V8L4]	0	100.906	0	115.134	102.294	138.296	0	930.229	0	2191.4	1940.46	2968.84
Smp_151580.1	Putative pdz domain containing protein [Source:UniProtKB/TrEMBL;Acc:A0A3Q0KPY9]	0	133.636	0	115.106	100.312	105.854	0	252	0	612	563	632
Smp_344610.2	hypothetical protein	238.383	161.867	70.9573	115.032	94.2584	92.7757	4788.45	3684.03	1274.58	6887.05	5586.93	6286.43
Smp_073720.1	Actin-related protein 2/3 complex subunit 5 [Source:UniProtKB/TrEMBL;Acc:G4V6Z7]	235.69	826.317	324.703	114.586	115.379	130.843	265	1108	317	540	582	700
Smp_103200.1	Putative atp synthase subunit d [Source:UniProtKB/TrEMBL;Acc:G4VGY6]	0	249.315	124.459	114.497	111.994	120.587	0	438	164	572	590	682
Smp_041650.1	Putative 40s ribosomal protein S27 [Source:UniProtKB/TrEMBL;Acc:G4VN01]	529.906	813.335	1378.74	114.445	145.507	178.536	307	588	707	161	200	278
Smp_019990.1	AP complex subunit sigma [Source:UniProtKB/TrEMBL;Acc:G4V8G4]	80.2979	308.877	153.005	113.61	101.333	105.923	96	461	165	546	517	573
Smp_330240.1	hypothetical protein	930.218	1758.03	1481.79	113.538	95.4802	171.688	380	950	572	123	104	208
Smp_203580.1	hypothetical protein	0	159.59	24.1269	113.09	124.018	154.322	0	83	9	118	130	180
Smp_150220.1	Putative receptor protein tyrosine phosphatase n,(Ia2) [Source:UniProtKB/TrEMBL;Acc:A0A3Q0KPM1]	67.127	41.5097	0	112.789	110.706	107.255	100	76	0	678.688	706.552	727.991
Smp_002550.1	RNA-binding protein 8A [Source:UniProtKB/TrEMBL;Acc:G4VF55]	397.719	347.706	37.7892	112.593	117.618	141.844	412	497	39	398.936	434	558
Smp_316820.1	hypothetical protein	15.7308	0	45.597	112.446	97.6339	99.4205	26	0	70	726.431	666.938	722.991
Smp_337260.2	hypothetical protein	0.444459	9.07512	0	112.15	115.516	112.255	1	26	0	1024.1	1122	1155.16
Smp_099150.1	hypothetical protein	0	44.8879	33.4204	112.082	117.222	133.156	0	109	59	640	687	855
Smp_052500.1	hypothetical protein	487.14	504.082	2.64134	111.867	153.781	193.974	199	266	1	118	163	230
Smp_032310.1	Actin-related protein 2/3 complex subunit 3 [Source:UniProtKB/TrEMBL;Acc:G4VSI1]	82.1382	459.223	359.529	111.327	119.313	127.883	66	478	264	324	365	416
Smp_247820.1	hypothetical protein	0	252.871	456.843	110.58	111.787	140.184	0	254	333	311.487	330.953	442.837
Smp_172850.1	hypothetical protein	195.556	0	668.483	109.562	127.133	149.229	103	0	291	233	287	359.39
Smp_042680.1	Putative tropinone reductase [Source:UniProtKB/TrEMBL;Acc:G4VFX0]	19.2928	112.758	66.8068	108.512	110.888	123.457	55	428	186	1070	1140	1360
Smp_018020.1	hypothetical protein	1.87723	173.305	0	108.482	88.0069	106.329	3	355	0	485	399	537.227
Smp_066590.1	hypothetical protein	0	0	3.13275	108.395	122.794	128.156	0	0	1	108.313	124.858	139.051
Smp_079920.1	Pyruvate dehydrogenase E1 component subunit alpha [Source:UniProtKB/TrEMBL;Acc:G4VT40]	6.50709	12.5713	0.116691	108.389	104.91	117.508	29	73.534	0.5	1628.08	1632.09	1976.54
Smp_079920.2	Pyruvate dehydrogenase E1 component subunit alpha [Source:UniProtKB/TrEMBL;Acc:G4VT40]	6.50709	12.5598	0.116691	108.372	104.898	117.502	29	73.466	0.5	1627.82	1631.91	1976.46
Smp_322220.1	hypothetical protein	70.4054	207.243	388.404	108.117	107.865	113.265	99	378	517	442.999	450	520
Smp_076740.1	Putative 30s ribosomal protein S8 [Source:UniProtKB/TrEMBL;Acc:G4VGR1]	108.786	680.538	157.321	107.992	101.916	130.371	76	603	103	212	203	287
Smp_018990.1	Putative 60s ribosomal protein L9 [Source:UniProtKB/TrEMBL;Acc:G4VG38]	236.282	111.608	333.39	107.989	106.034	111.472	246	154	343	354	359	411
Smp_124050.1	Venom allergen-like (VAL) 6 protein [Source:UniProtKB/TrEMBL;Acc:A0A3Q0KKN2]	0	0	0	107.463	90.8107	122.926	0	0	0	922.142	836.101	1198.15
Smp_315780.2	hypothetical protein	0.52866	28.6798	27.3017	107.344	102.078	118.926	2.679	178	121	2303.38	2400.96	2967.38
Smp_039740.1	Putative pre-mRNA-processing ATP-dependent RNA helicase prp5 [Source:UniProtKB/TrEMBL;Acc:A0A3Q0KER9]	17.0069	141.041	79.7681	107.23	93.0057	92.1468	39	415	171	666	581.277	651
Smp_075420.1	hypothetical protein	16.6036	77.0609	0	106.963	96.3104	102.839	38	206	0	1027	1013	1152
Smp_200900.1	hypothetical protein	147.865	132.91	99.618	106.597	110.613	119.502	190	223	122	467	504	586
Smp_308750.2	hypothetical protein	392.449	59.658	458.008	106.522	115.643	130.119	154	28	153	99	107	135
Smp_307330.1	hypothetical protein	0	7.29943	0	106.38	95.1229	119.646	0	4	0	129	119	160
Smp_022090.1	Putative ribose-phosphate pyrophosphokinase 1 [Source:UniProtKB/TrEMBL;Acc:G4VE33]	81.2324	78.1283	4.09021	105.961	102.47	108.35	162	206	8	740	748	850
Smp_201970.1	hypothetical protein	145.516	27.931	75.9046	105.825	101.708	119.839	559	138.64	274	1264.75	1245.98	1606
Smp_002180.1	Transcription factor BTF3 [Source:UniProtKB/TrEMBL;Acc:G4VLL3]	230.909	4.14502	19.3044	105.736	108.206	126.308	345	8	27	561	601	751.001
Smp_066760.1	Putative merlin/moesin/ezrin/radixin [Source:UniProtKB/TrEMBL;Acc:G4VND1]	6.21748	37.8433	22.7332	105.583	100.58	113.395	25	197	86	1474.6	1465	1776
Smp_000980.1	High mobility group protein; High mobility group protein; Putative high mobility group B2 protein; Putative high mobility group B2 protein [Source:UniProtKB/TrEMBL;Acc:Q1JPR1]	178.051	73.8379	194.59	105.56	100.806	106.969	304	162	314	582	576	663
Smp_097180.1	5'-nucleotidase [Source:UniProtKB/TrEMBL;Acc:A0A3Q0KJH9]	0	0	1.32998	105.228	104.44	117.022	0	0	2.254	820.901	887.655	1060.79
Smp_018530.1	Putative nascent polypeptide associated complex alpha subunit (Nac alpha) [Source:UniProtKB/TrEMBL;Acc:G4VGM8]	88.987	217.002	86.8721	104.999	96.2328	115.141	167	535	159	653	620	804
Smp_163520.1	hypothetical protein	42.2294	426.365	515.481	104.336	112.117	122.812	34	379	347	374	437	509
Smp_063580.1	Putative n-acetyltransferase mak3 [Source:UniProtKB/TrEMBL;Acc:G4VA08]	161.421	62.5373	6.57363	104.247	121.654	139.167	154	80	6	363	445	540
Smp_018680.1	Isocitrate dehydrogenase [NAD] subunit, mitochondrial [Source:UniProtKB/TrEMBL;Acc:A0A3Q0KCX7]	24.8233	0	0	104.073	93.744	107.223	69	0	0	1138	1099	1336
Smp_154970.1	hypothetical protein	334.384	0	446.725	104.062	121.282	89.7866	144	0	194	180	227	180
Smp_078690.1	Calponin [Source:UniProtKB/TrEMBL;Acc:G4LUS0]	43.2047	25.2495	10.1295	104.054	104.087	121.167	207	156.696	46	1795.99	1883.96	2353
Smp_066890.1	Putative 40s ribosomal protein S10 [Source:UniProtKB/TrEMBL;Acc:G4VIL3]	261.93	98.7665	138.212	103.475	101.435	92.5134	239	119	122	263	260	266
Smp_010090.1	Snf7-related [Source:UniProtKB/TrEMBL;Acc:A0A3Q0KC76]	19.3774	70.952	25.063	103.401	85.8986	109.199	27	128	33	552.122	484	654
Smp_156910.1	hypothetical protein	0	0	0	103.325	81.4763	82.8651	0	0	0	1902.46	1639.28	1770.7
Smp_026160.1	Putative growth hormone inducible transmembrane protein [Source:UniProtKB/TrEMBL;Acc:G4VKQ6]	0	24.0124	0	102.873	94.4739	99.8342	0	88	0	900	844	976
Smp_167660.1	Protein phosphatase 1 binding protein, putative [Source:UniProtKB/TrEMBL;Acc:A0A3Q0KSD5]	23.7168	0	0	102.845	109.261	122.11	113	0	0	2081.08	2430.53	2890.72
Smp_085290.1	Tropomyosin, putative [Source:UniProtKB/TrEMBL;Acc:G4LV43]	100.503	184.752	248.791	102.297	112.033	117.632	142	342	341	531	616	690
Smp_319230.1	hypothetical protein	264.107	0	1.26407	101.926	78.6342	87.7362	226	0	1	338.711	278.01	329.418
Smp_210780.1	Putative vacuolar protein sorting 26, vps26 [Source:UniProtKB/TrEMBL;Acc:A0A3Q0KV65]	53.3453	19.0191	13.9038	101.379	100.124	115.69	269	129	69	1818	1874.95	2315.02
Smp_067140.1	Putative rab9 and [Source:UniProtKB/TrEMBL;Acc:G4V6R4]	169.173	151.758	56.4959	100.437	90.9912	104.622	407	454	125	862	842.978	1040
Smp_021760.1	60S ribosome subunit biogenesis protein NIP7 homolog [Source:UniProtKB/TrEMBL;Acc:G4VDU6]	144.629	201.701	229.166	100.435	87.7956	99.9784	164	301	251	347	311	387
Smp_056200.1	Isocitrate dehydrogenase [NAD] subunit, mitochondrial [Source:UniProtKB/TrEMBL;Acc:G4V5Y0]	16.219	0	0	100.376	95.6584	109.08	38	0	0	883	886	1075
Smp_085300.1	60S ribosomal protein L22, putative [Source:UniProtKB/TrEMBL;Acc:G4LV42]	180.962	558.607	274.63	100.355	90.4373	111.738	133	550	193	246	230	304
Smp_341900.1	hypothetical protein	205.531	109.989	3.21829	100.326	93.8739	96.3233	279	230	3.803	520.467	561.228	610.851
Smp_334080.1	hypothetical protein	89.6076	78.8599	20.8499	99.0002	99.8396	113.494	586	681	133	1975	2030	2535
Smp_000590.1	hypothetical protein	115.819	7.88823	340.34	98.915	84.9615	85.6115	125	11	347	398	360	387
Smp_317130.1	V-type proton ATPase subunit [Source:UniProtKB/TrEMBL;Acc:A0A146MIG6]	102.431	75.3694	344.476	98.8396	75.6438	106.048	90	83	275	270.913	212.9	326.53
Smp_214190.1	hypothetical protein	0	40.4523	20.01	98.7318	99.1839	112.541	0	176	64	1333.92	1420	1713
Smp_148770.1	Ribose-5-phosphate isomerase, putative [Source:UniProtKB/TrEMBL;Acc:G4LWP8]	43.6898	105.904	322.699	98.6737	95.9296	96.451	72	239	528	591	603	643
Smp_124050.3	Venom allergen-like (VAL) 6 protein [Source:UniProtKB/TrEMBL;Acc:A0A3Q0KKN2]	7.68777	26.8058	193.348	98.5428	84.9966	117.385	16.435	71	373.01	854.451	790.674	1156.07
Smp_041980.1	Putative 60s acidic ribosomal protein P1 [Source:UniProtKB/TrEMBL;Acc:G4VJS1]	1.19166	218.476	190.39	98.4115	82.6968	86.2236	1	241	157	226	190	227
Smp_015850.1	hypothetical protein	0.693145	18.866	51.4849	98.0736	92.3849	100.613	2	71	141	867	833	994
Smp_077090.1	Putative nitrogen fixation protein nifu [Source:UniProtKB/TrEMBL;Acc:G4VTX8]	39.4625	12.8873	48.961	96.9412	93.5841	106.184	122	52	144	1143	1163	1402
Smp_330620.1	V-type proton ATPase subunit [Source:UniProtKB/TrEMBL;Acc:A0A146MFR6]	0	143.429	44.3135	96.824	135.601	133.454	0	129	29	220	321	344
Smp_029890.1	Putative septin; Septin-10 [Source:UniProtKB/TrEMBL;Acc:A0A3Q0KDV9]	0	0.754669	1.04356	96.784	89.7505	99.216	0	2	2	736	719	842
Smp_171780.1	hypothetical protein	0	0	0	96.7658	113.174	125.859	0	0	0	359.112	453	535
Smp_340390.1	hypothetical protein	17.1952	381.082	79.7888	96.7099	101.975	124.694	15	406	61	341	382	496
Smp_054240.1	Translationally-controlled tumor protein homolog [Source:UniProtKB/TrEMBL;Acc:A0A3Q0KG11]	321.098	153.962	217.321	96.3123	92.538	115.347	1149	745.561	780	1175.83	1174.49	1573
Smp_036400.1	Putative nadh-ubiquinone oxidoreductase ashi subunit [Source:UniProtKB/TrEMBL;Acc:A0A3Q0KEI5]	158.269	0	188.831	96.2136	83.1972	89.3707	194	0	212	312.002	270	325
Smp_044580.1	Putative 60s ribosomal protein L30 [Source:UniProtKB/TrEMBL;Acc:G4VQR9]	484.312	520.663	174.766	96.0196	112.936	84.2016	311	416	101	157	184	153
Smp_080370.1	hypothetical protein	67.9804	66.049	43.2858	95.8856	100.12	101.891	125	159	76	518	549	616
Smp_185420.1	hypothetical protein	277.904	12.3297	7.95077	95.8586	91.286	98.2321	225.991	12.645	5.986	295.363	296.975	341.588
Smp_064860.1	Putative heat shock protein 70 (Hsp70)-interacting protein [Source:UniProtKB/TrEMBL;Acc:G4VPU9]	126.84	9.60051	16.8954	95.7124	88.8886	101.15	291	29	38	707	678	840
Smp_341890.1	hypothetical protein	52.7935	0	44.3995	95.565	95.4864	103.644	246	0	188	1848.8	1988.82	2295
Smp_125440.1	Putative 4.1 G protein [Source:UniProtKB/TrEMBL;Acc:A0A3Q0KKT7]	0	0	0.226057	95.5442	83.4779	99.2374	0	0	1	2034	1973.01	2497
Smp_014570.1	Smp_014570.2 [Source:UniProtKB/TrEMBL;Acc:G4VBU3]	33.0414	11.5731	5.81841	94.8759	60.9974	67.7091	40	16	6	492	345	407
Smp_053230.1	NADH-cytochrome b5 reductase [Source:UniProtKB/TrEMBL;Acc:G4LXR9]	136.462	36.7395	42.299	94.6891	86.7267	99.6159	216	76	65	558	538.158	661
Smp_014780.1	Putative alpha-actinin [Source:UniProtKB/TrEMBL;Acc:G4VBW4]	18.5374	0	3.05633	94.6008	92.8994	107.04	112	0	18	2074	2140.99	2641
Smp_140270.1	Putative carbonyl reductase [Source:UniProtKB/TrEMBL;Acc:A0A3Q0KN58]	0	0	23.1205	94.4562	88.0202	96.3261	0	0	51	748.342	730.211	849.806
Smp_009690.1	60S acidic ribosomal protein P0 [Source:UniProtKB/TrEMBL;Acc:C4PZS5]	66.2649	50.2366	85.0807	94.1636	88.2391	89.5978	146	144	180	615	589	658
Smp_000320.1	Ndr family, putative [Source:UniProtKB/TrEMBL;Acc:A0A3Q0KBB7]	0	0	11.5554	93.7177	91.5955	94.9894	0	0	23	756.992	798.986	885
Smp_337050.1	hypothetical protein	204.656	265.034	240.034	93.6799	76.1066	98.7494	72	118	79	90	73	105
Smp_000260.1	Saposin containing protein [Source:UniProtKB/TrEMBL;Acc:G4LVS4]	16.9656	21.3744	0.254998	93.5134	92.4381	108.208	70	115	1	1525	1598	1980
Smp_064030.1	hypothetical protein	64.0151	42.3589	5.60703	93.5104	81.9982	97.3154	157	135	13	670	594	779
Smp_343190.1	hypothetical protein	354.952	302.376	0	93.1731	93.6441	97.2948	110	112	0	68	68	79
Smp_323560.1	hypothetical protein	112.558	1.46174	100.036	92.5536	106.628	125.814	64	1	50	172	213	272
Smp_143840.1	Alpha-1,4 glucan phosphorylase [Source:UniProtKB/TrEMBL;Acc:A0A3Q0KNL7]	7.06258	0	5.66109	92.1234	97.9634	104.562	42	0	32	1885.01	2093	2404
Smp_176020.1	MEG-11 [Source:UniProtKB/TrEMBL;Acc:A0A3Q0KTG4]	687.247	483.753	1563.93	92.0769	65.678	87.5369	65	54	119	21	15	22
Smp_062630.1	Putative dynactin subunit [Source:UniProtKB/TrEMBL;Acc:A0A3Q0KGS9]	55.7217	7.25671	52.9155	91.9137	88.1378	93.2497	146	25	133	788.552	782.822	896.697
Smp_343760.2	hypothetical protein	0	0	0	91.491	95.9145	106.938	0	0	0	1183.13	1353.08	1602.16
Smp_331570.2	hypothetical protein	480.368	1044.64	386.506	91.0525	105.661	129.765	203	591	164.262	130.309	157.165	209.058
Smp_213360.1	hypothetical protein	449.898	472.138	53.065	90.9041	108.166	125.888	205.919	277	23	120.631	145.985	185.779
Smp_062080.3	Serpin, putative [Source:UniProtKB/TrEMBL;Acc:A0A3Q0KGR2]	0	40.0537	119.965	90.8602	69.0842	87.8892	0	71.717	153.905	394.382	312.132	421.559
Smp_042140.1	Putative dynein light chain [Source:UniProtKB/TrEMBL;Acc:A0A3Q0KEY4]	19.3924	94.802	322.144	90.2465	94.1813	103.167	17	93	234	353	396	461
Smp_322580.1	hypothetical protein	0	133.093	0	89.9268	95.6732	91.0933	0	140.246	0	202.132	215.988	228.412
Smp_164650.1	Lupus la ribonucleoprotein, putative [Source:UniProtKB/TrEMBL;Acc:C4QIH2]	0	0	0	89.9084	85.8041	100.844	0	0	0	654	651	824
Smp_343260.1	Cathepsin L [Source:UniProtKB/TrEMBL;Acc:Q26564]	525.167	253.594	217.057	89.8664	87.9609	93.0221	540	325	206	378.924	394	443
Smp_182620.1	hypothetical protein	27.8513	114.319	0	89.8241	76.3792	90.0121	67	362	0	782	697	878
Smp_025370.1	Putative lipopolysaccharide-induced transcription factor regulating tumor necrosis factor alpha [Source:UniProtKB/TrEMBL;Acc:A0A3Q0KDH5]	417.445	357.554	56.0145	89.4672	78.595	101.021	374	409	47	258	236	329
Smp_046690.3	Putative ubiquitin (Ribosomal protein L40) [Source:UniProtKB/TrEMBL;Acc:A0A3Q0KFF6]	240.263	323.227	223.48	89.3045	97.9055	104.917	1194.56	2092.82	1043.29	1260.14	1382.15	1641.29
Smp_347110.1	hypothetical protein	98.161	115.74	17.8868	89.125	89.0688	100.101	333	514	58	910	929	1151
Smp_031050.1	hypothetical protein	0	0.491273	0	88.7923	82.358	94.3027	0	2	0	1162	1150	1394
Smp_066740.1	Mitochondrial 60S ribosomal protein L7/L12,putative [Source:UniProtKB/TrEMBL;Acc:G4LVG9]	0	56.716	69.4046	88.6285	76.4858	93.6398	0	65	59	241	215	286
Smp_145300.2	Peptidylglycine alpha hydroxylating mono-oxygenase; Putative peptidylglycine alpha hydroxylating mono-oxygenase [Source:UniProtKB/TrEMBL;Acc:Q86QQ6]	17.6293	0	49.3846	88.4989	85.2498	87.1884	33	0	88	609	621	680.676
Smp_074450.2	hypothetical protein	15.3552	128.533	2.29291	88.4595	82.7269	108.269	8	75	1	202.595	202.925	283.159
Smp_307270.1	hypothetical protein	182.589	0	1.44346	87.81	63.9226	68.7659	152	0	1	316.591	251.789	288.859
Smp_040550.1	hypothetical protein	0	0	1.21671	87.7426	84.1391	93.6605	0	0	3	972	989.996	1179
Smp_163720.1	Putative endophilin B1 [Source:UniProtKB/TrEMBL;Acc:A0A3Q0KS21]	25.4337	87.9221	1.96721	87.5281	71.7989	74.3497	42	183	3	526	454	504
Smp_016670.1	4a-hydroxytetrahydrobiopterin dehydratase [Source:UniProtKB/TrEMBL;Acc:G4VKX2]	174.311	44.3153	12.6092	87.4025	74.5343	89.9691	104	34	7	159.931	139.994	183.921
Smp_061580.1	COX assembly mitochondrial protein [Source:UniProtKB/TrEMBL;Acc:C4QDY4]	173.391	172.638	68.8004	87.3042	87.5526	88.8272	195	248	71	263	263	299
Smp_168730.1	Putative carbonic anhydrase [Source:UniProtKB/TrEMBL;Acc:A0A3Q0KSG2]	11.5629	0	0	87.205	75.8876	103.15	15	0	0	474	443	638
Smp_310260.1	MICOS complex subunit MIC10 [Source:UniProtKB/TrEMBL;Acc:A0A146MHV0]	0	570.985	117.346	87.1606	104.62	117.9	0	324	49	130	162	197
Smp_040790.1	Peptidyl-prolyl cis-trans isomerase [Source:UniProtKB/TrEMBL;Acc:G4VFQ0]	0.852298	0	10.4557	87.0178	92.6435	115.593	1	0	12	318	349	473
Smp_181470.1	Putative recs1 protein (Responsive to centrifugal force and shear stressprotein 1 protein) [Source:UniProtKB/TrEMBL;Acc:G4VEN1]	97.6089	0	0	86.891	85.7371	95.4431	168	0	0	534	559	665
Smp_337600.1	hypothetical protein	111.267	5.79535	32.1081	86.1601	90.4042	71.3827	60	4	16	136	145	125
Smp_136260.1	Family C44 unassigned peptidase (C44 family) [Source:UniProtKB/TrEMBL;Acc:A0A3Q0KML9]	35.8831	64.5048	33.0931	85.7132	79.0209	87.6597	147.793	351	133	1304.16	1266.1	1497.99
Smp_010940.3	Acidic leucine-rich nuclear phosphoprotein 32-related protein; Acidic leucine-rich nuclear phosphoprotein 32-related protein (ANP32/acidic nuclear phosphoprotein-like protein) [Source:UniProtKB/TrEMBL;Acc:G4VMR9]	41.7702	121.293	34.0688	85.5679	61.3528	71.2438	107.504	402.392	84.201	684.185	505.24	643.9
Smp_012720.1	Coronin [Source:UniProtKB/TrEMBL;Acc:A0A3Q0KCF9]	2.41878	70.0498	0.705861	85.3657	82.9853	87.5172	11	409	3	1430	1461.08	1648.02
Smp_103460.1	Eukaryotictranslation initiation factor,putative [Source:UniProtKB/TrEMBL;Acc:C4QPK4]	12.2509	10.6833	28.7501	85.2304	88.4812	88.8381	26	31	61	602.005	648	699
Smp_014650.1	40S ribosomal protein S30 [Source:UniProtKB/TrEMBL;Acc:G4VBV1]	242.582	582.956	756.208	85.081	80.3209	89.4208	349	1073	1018	358	345	424
Smp_046020.1	Sds [Source:UniProtKB/TrEMBL;Acc:G4VPR7]	0	90.6763	0	85.0289	68.992	85.8534	0	186	0	533	456.625	606
Smp_055960.1	Putative ubiquitin-conjugating enzyme E2r [Source:UniProtKB/TrEMBL;Acc:G4VB90]	3.69516	0	22.2813	85.02	80.7836	80.5209	9	0	52	692.001	682	735.896
Smp_153950.1	Putative 60s ribosomal protein L24 [Source:UniProtKB/TrEMBL;Acc:A0A3Q0KQB2]	538.496	224.78	0	84.8963	67.9391	84.0871	451	251	0	252	211	278
Smp_052230.1	Putative kunitz-type protease inhibitor [Source:UniProtKB/TrEMBL;Acc:A0A3Q0KFV5]	0	16.9887	0	84.5642	76.6265	85.568	0	55	0	856	826.143	977
Smp_119310.1	Putative 26s protease regulatory subunit [Source:UniProtKB/TrEMBL;Acc:A0A3Q0KKA3]	110.2	9.17742	4.78198	84.5561	86.6704	97.8653	330	36	14	823.952	872	1071
Smp_347830.1	hypothetical protein	33.6528	0	4.50567	84.2766	72.2418	84.4299	155	0	20	1263	1118	1419
Smp_212310.1	hypothetical protein	76.1669	185.83	76.8675	84.2383	73.3495	84.1927	280	822	252	1319	1234	1501
Smp_170740.1	hypothetical protein	2.46006	28.012	256.853	84.1846	87.8779	82.0487	1	14	92	84	88	92
Smp_315560.1	hypothetical protein	0	0	0	84.1289	78.8608	91.0313	0	0	0	244.641	240.637	296.225
Smp_007170.1	hypothetical protein	13.9289	0	0.378967	84.0792	82.0123	93.4209	40	0	1	990	1030	1245
Smp_200620.1	Smp_200620 [Source:UniProtKB/TrEMBL;Acc:G4V869]	1176.17	170.491	350.317	83.9511	88.5045	88.4973	798	218	229	277.042	267	316
Smp_169340.1	hypothetical protein	426.595	0	0	83.7472	91.0868	91.9996	267.822	0	0	166.248	186.472	202.918
Smp_010820.1	Peptidyl-alpha-hydroxyglycine alpha-amidating lyase; Putative peptidyl-glycine alpha-amidating monooxygenase [Source:UniProtKB/TrEMBL;Acc:C0L926]	64.0087	101.642	5.56635	83.5616	72.8922	90.9787	91	175	7	494	462	611
Smp_205570.1	Small nuclear ribonucleoprotein E [Source:UniProtKB/TrEMBL;Acc:A0A3Q0KUZ7]	109.024	663.879	258.413	83.4196	65.7864	85.8075	67	505	144	187	155	217
Smp_085520.1	Vacuolar ATP synthase subunit e, putative [Source:UniProtKB/TrEMBL;Acc:G4M0F7]	0	61.0347	1.54879	83.2878	94.0998	92.2424	0	106	2	385	458	482
Smp_314200.2	hypothetical protein	14.6977	0	9.49603	82.8053	87.7966	87.8329	31	0	20	611.857	676.861	727.157
Smp_179300.1	Putative cellular nucleic acid binding protein [Source:UniProtKB/TrEMBL;Acc:A0A3Q0KTT1]	395.529	383.577	466.709	82.7926	110.63	104.584	587	695	612	282	369	414
Smp_143560.1	hypothetical protein	0	19.6038	39.576	82.7463	62.7156	74.8472	0	43	63	515	414	525
Smp_347170.1	hypothetical protein	0	0	462.668	82.7198	97.0378	100.037	0	0	289	166.999	202	222
Smp_303980.1	hypothetical protein	7.75139	0.212571	11.4317	82.5428	76.9363	85.5191	118	4	155	5302	5308	6243
Smp_080610.1	hypothetical protein	0	135.803	0	82.4964	87.2335	102.669	0	148	0	220	241	305
Smp_057860.2	hypothetical protein	0	226.791	482.266	82.1731	86.3685	88.5469	0	232	352	283.934	329.633	361.609
Smp_020070.1	hypothetical protein	0.252678	30.1145	0.299159	82.1485	75.835	92.2311	1	136	1	1396.17	1416.32	1834.72
Smp_266750.1	hypothetical protein	63.8977	17.6201	76.3471	82.0648	75.1704	89.4561	84	26	85	474	473	598
Smp_333810.1	6-phosphogluconate dehydrogenase, decarboxylating [Source:UniProtKB/TrEMBL;Acc:G4VCY4]	0	34.8519	30.4386	81.85	81.8298	95.2308	0	153	98	846	871	1102
Smp_004310.1	V-type proton ATPase proteolipid subunit [Source:UniProtKB/TrEMBL;Acc:G4LXI9]	0.527494	9.1212	66.9662	81.829	81.0443	86.3879	1	22	117	461	466	548.004
Smp_082740.1	Putative pdz domain containing protein [Source:UniProtKB/TrEMBL;Acc:G4VC85]	194.405	52.1431	0	81.7942	68.3913	74.1954	164	52	0	262	233	271
Smp_320270.2	hypothetical protein	2.79175	0	21.1051	81.792	86.8538	79.884	1	0	7	82.81	88.97	89.192
Smp_322590.1	hypothetical protein	0	0	0	81.753	92.1043	127.247	0	0	0	117	137	205
Smp_169440.1	RAD6; Ubiquitin-conjugating enzyme rad6, putative [Source:UniProtKB/TrEMBL;Acc:Q2MK71]	0	0	116.219	81.3882	65.2719	66.8564	0	0	126	286.008	237	264
Smp_165750.1	Cysteine dioxygenase [Source:UniProtKB/TrEMBL;Acc:A0A3Q0KS12]	135.934	0	0	81.2752	97.2059	107.723	109	0	0	252	336	400
Smp_246820.1	hypothetical protein	0	0	0	80.994	92.6217	106.58	0	0	0	418	522	640
Smp_322560.1	hypothetical protein	33.7187	194.812	140.123	80.8743	93.8435	106.466	37	266	136	217	248	319
Smp_005290.1	Cytochrome C1, putative [Source:UniProtKB/TrEMBL;Acc:G4LZ24]	0	23.3698	36.7813	80.6916	78.0958	86.58	0	189	217	1864	1898	2235
Smp_001120.1	hypothetical protein	0	172.342	0	80.6522	88.4528	93.9802	0	101	0	150	178	202
Smp_304260.1	Purine nucleoside phosphorylase [Source:UniProtKB/TrEMBL;Acc:Q9BMI9]	0	0	46.47	80.38	75.7443	79.5838	0	0	99	527.763	502.641	583
Smp_093210.1	Putative amiloride-sensitive sodium channel [Source:UniProtKB/TrEMBL;Acc:A0A3Q0KJ87]	0	43.1028	0	80.3446	92.8912	111.388	0	130	0	817	1036	1318.06
Smp_331550.1	hypothetical protein	0	143.653	192.106	80.2992	91.6722	103.081	0	82	82	115.835	137.968	167.397
Smp_091230.1	Ubiquitin-fold modifier 1 [Source:UniProtKB/TrEMBL;Acc:C4QLP6]	257.303	0	237.21	79.9667	70.8665	89.4342	113	0	98	107	97	133
Smp_341580.1	hypothetical protein	0	0	0	79.9148	75.1698	82.4036	0	0	0	506.603	500.568	589.295
Smp_330180.1	hypothetical protein	0	174.919	0	79.6438	86.964	104.612	0	136.233	0	163.77	188.488	242.226
Smp_084400.1	Sporulation protein rmd5-related (Glucose-induced degradation protein 2) [Source:UniProtKB/TrEMBL;Acc:A0A3Q0KIM3]	14.6499	21.7597	0.290177	79.4088	81.144	90.0725	53	102	1	1017	1087	1297
Smp_071380.1	Putative zinc finger protein [Source:UniProtKB/TrEMBL;Acc:G4VFW7]	0	22.4792	2.12979	79.3711	76.8362	77.7312	0	84	6	835	855	926
Smp_323640.1	hypothetical protein	0	0	0	79.3666	69.2672	97.3948	0	0	0	98	88	133
Smp_202770.1	Smp_202770 [Source:UniProtKB/TrEMBL;Acc:G4LWL0]	594.84	295.425	180.513	79.3511	73.2318	96.1529	382	235	101	120	108	160
Smp_164210.1	Synaptosomal-associated protein [Source:UniProtKB/TrEMBL;Acc:A0A3Q0KRU9]	29.8721	11.2475	2.21364	79.3426	72.9245	75.4396	74	35	5	728	705	780
Smp_086900.1	ADP-ribosylation factor, arf, putative [Source:UniProtKB/TrEMBL;Acc:G4LXT7]	63.0146	0	210.783	78.8419	62.1749	71.3377	82	0	257	392	326	396
Smp_322610.1	Protein yippee-like [Source:UniProtKB/TrEMBL;Acc:A0A146MHE5]	45.2301	218.77	60.1956	78.7747	67.5055	68.3678	41	251	51	231	205	226
Smp_044000.1	Putative bax inhibitor [Source:UniProtKB/TrEMBL;Acc:A0A3Q0KF54]	0	0	38.4218	78.7395	78.052	86.1321	0	0	52.164	388.014	407.525	479.508
Smp_044000.2	Putative bax inhibitor [Source:UniProtKB/TrEMBL;Acc:A0A3Q0KF54]	0	0	38.18	78.7338	78.0455	86.13	0	0	51.836	387.986	407.491	479.496
Smp_087760.1	Ferritin-1 heavy chain [Source:UniProtKB/Swiss-Prot;Acc:P25319]	0	75.4786	128.162	78.4333	69.1211	81.6722	0	153	189	466	432	546
Smp_008770.1	Putative mitochondrial 28S ribosomal protein S32 (S32mt) (MRP-S32) [Source:UniProtKB/TrEMBL;Acc:G4VII4]	292.503	198.695	0	78.3373	81.7065	85.6033	189	174	0	159	171	193
Smp_245310.1	hypothetical protein	246.578	26.7893	0	78.2453	69.1088	92.1225	232	28	0	323.24	311	441
Smp_017710.2	Putative rab [Source:UniProtKB/TrEMBL;Acc:A0A3Q0KCU2]	60.8242	89.1326	128.171	78.121	78.311	86.0246	265	483	513	1328.77	1414.44	1657.18
Smp_099160.1	hypothetical protein	133.386	31.2253	26.9035	78.0827	81.4858	91.1464	325	100	63	590.002	629	769
Smp_024850.2	Putative 60s ribosomal protein L17 [Source:UniProtKB/TrEMBL;Acc:G4VMA5]	252.219	263.567	316.179	77.6748	80.4737	87.2674	325.995	440.428	395.95	304.059	322.99	384.995
Smp_051360.1	UDP-N-acetylglucosamine--dolichyl-phosphate N-acetylglucosaminephosphotransferase [Source:UniProtKB/TrEMBL;Acc:A0A3Q0KFU7]	2.36594	1.34714	10.2904	77.3816	80.4754	81.6632	8	6	34	872.01	952.257	1046
Smp_024850.1	Putative 60s ribosomal protein L17 [Source:UniProtKB/TrEMBL;Acc:G4VMA5]	252.227	263.653	316.26	77.1335	80.4789	87.2695	326.005	440.572	396.05	301.941	323.01	385.005
Smp_042060.1	hypothetical protein	46.1311	0	31.9996	76.8944	72.6523	81.5219	62	0	38	420	424	504
Smp_198890.1	hypothetical protein	0	0	41.0398	76.7866	64.4825	81.7428	0	0	40	389.001	351.002	473
Smp_001100.1	hypothetical protein	89.1219	0	0.421217	76.6755	76.4437	84.7082	245	0	1	901	972	1143.89
Smp_323270.1	hypothetical protein	965.375	327.811	330.37	76.5856	70.692	77.3632	5835.82	2614.74	1931.48	1369.3	1283.93	1558.64
Smp_165070.1	LIM domain-containing protein [Source:UniProtKB/TrEMBL;Acc:A0A3Q0KRT5]	0	15.5446	0	76.252	65.9179	72.1118	0	43	0	538	485	572
Smp_064500.1	hypothetical protein	2.11561	42.016	50.7075	76.1725	66.5036	77.5776	3	79.515	69.534	407.71	374.955	463.506
Smp_124240.2	Putative sodium/potassium-dependent atpase beta subunit; Sodium/potassium ATPase1 beta subunit [Source:UniProtKB/TrEMBL;Acc:A0A3Q0KKR2]	0	0	0	75.9934	76.751	88.8577	0	0	0	577.868	619.812	770.765
Smp_088420.2	hypothetical protein	0	264.035	0	75.8298	71.7671	88.9866	0	159.095	0	109.81	106.982	142.458
Smp_136540.1	DNAj-related [Source:UniProtKB/TrEMBL;Acc:A0A3Q0KMN2]	63.4117	209.022	0	75.8078	72.4495	84.7119	136	505	0	712.429	743.932	924.476
Smp_330180.2	hypothetical protein	1355.41	678.735	352.423	75.7001	98.7665	107.006	825	539.767	199	158.23	217.512	251.774
Smp_093740.1	Putative hepatocyte growth factor-regulated tyrosine kinase substrate (Hgs) [Source:UniProtKB/TrEMBL;Acc:A0A3Q0KJA8]	0	0.133994	0	75.5648	68.3658	71.8919	0	1	0	1401.86	1309.76	1495.96
Smp_036990.1	Sh3-containing grb2-like protein 3 (Endophilin III) [Source:UniProtKB/TrEMBL;Acc:A0A3Q0KEK2]	44.6888	45.4709	8.20428	75.5422	69.2723	85.6638	84	97.043	13	615.558	617.017	811.311
Smp_036990.2	Sh3-containing grb2-like protein 3 (Endophilin III) [Source:UniProtKB/TrEMBL;Acc:A0A3Q0KEK2]	44.6888	45.4304	8.20428	75.5279	69.2665	85.8093	84	96.957	13	615.441	616.966	812.689
Smp_098740.1	Dpy30-related [Source:UniProtKB/TrEMBL;Acc:G4M195]	0	57.4033	200.062	75.301	54.377	71.6211	0	30	75	79	57	84
Smp_332650.2	Putative nucleolar protein c7b [Source:UniProtKB/TrEMBL;Acc:G4VBA5]	0	0	0	75.0883	74.951	84.7502	0	0	0	1488.75	1631.52	1957.38
Smp_247170.1	hypothetical protein	65.8454	0.841321	53.0207	75.0037	62.7493	73.6121	179	3	138	630	537	690.058
Smp_049680.1	hypothetical protein	0	31.0054	0	74.9222	77.6433	87.8266	0	72	0	416	441	544.999
Smp_122500.1	hypothetical protein	0	0	655.971	74.8677	103.391	118.232	0	0	280	108	155	192
Smp_308300.1	Smp_204880 [Source:UniProtKB/TrEMBL;Acc:G4M032]	0	15.9082	280.005	74.7656	117.86	122.902	0	9	119	107	176	198
Smp_008660.1	Putative gelsolin [Source:UniProtKB/TrEMBL;Acc:G4VIJ1]	0	0	42.1128	74.6423	68.3246	85.1577	0	0	38.635	275.454	268.126	355.48
Smp_019440.1	Translation factor sui1, putative [Source:UniProtKB/TrEMBL;Acc:G4LUB6]	87.515	249.958	299.731	74.5809	78.5775	95.7494	71	274	240	196	214	281
Smp_034850.2	Twik family of potassium channels-related [Source:UniProtKB/TrEMBL;Acc:G4V846]	12.1037	0	6.37756	74.4564	65.7828	88.5127	44	0	20	1225.07	1166.53	1660.42
Smp_048560.2	LIMPETin; Putative four and A half lim domains [Source:UniProtKB/TrEMBL;Acc:B1AAM6]	38.4473	222.339	24.5804	74.2972	65.0078	68.033	93	611	50	800.045	756.472	838.901
Smp_061920.1	DNA repair protein; DNA repair protein; Putative uv excision repair protein rad23; Putative uv excision repair protein rad23 [Source:UniProtKB/TrEMBL;Acc:A9CBJ4]	20.9997	54.8819	0.776569	74.2036	66.5204	79.9611	117	385	4	1447	1355	1766
Smp_059980.1	Arginase [Source:UniProtKB/TrEMBL;Acc:Q6WVP6]	48.4842	34.0359	24.156	74.0492	66.8768	73.5398	258.339	223.991	118	1638	1586	1848.96
Smp_131250.3	NDRG4 protein (S33 family) [Source:UniProtKB/TrEMBL;Acc:A0A3Q0KLU7]	21.9861	0	0	73.8982	67.8513	79.7794	72.012	0	0	978.442	954.423	1187.43
Smp_129900.3	Putative sodium-dependent neurotransmitter transporter [Source:UniProtKB/TrEMBL;Acc:A0A3Q0KLM7]	15.7947	68.8692	0.370206	73.7974	75.9084	97.9928	44	256.55	1	779.026	844.949	1155.85
Smp_204420.1	Smp_204420 [Source:UniProtKB/TrEMBL;Acc:G4LXG4]	0	0	0	73.5662	0	0	0	0	0	3.356	0	0
Smp_331310.1	hypothetical protein	400.827	240.005	165.615	73.4813	78.4047	67.7369	171	137	71	106	118	110
Smp_025510.1	Putative skd/vacuolar sorting [Source:UniProtKB/TrEMBL;Acc:G4VPD0]	0.295203	26.6829	98.7573	73.3769	71.3532	77.443	1	117	323	907	927	1079
Smp_054120.1	Ribosome biogenesis protein NSA2 homologue [Source:UniProtKB/TrEMBL;Acc:G4LZX8]	184.173	108.454	407.955	73.355	87.1889	114.701	272	221	606.708	370.951	459.486	645.965
Smp_162380.1	Isoamyl acetate-hydrolyzing esterase 1 [Source:UniProtKB/TrEMBL;Acc:G4LZC1]	78.9361	0	0	73.1061	79.5429	79.5387	92	0	0	292.534	331.959	354.202
Smp_046800.2	Putative fatty acid binding protein [Source:UniProtKB/TrEMBL;Acc:G4VCN1]	310.088	262.208	171.968	73.0909	82.995	104.613	149	153	75	140	172.853	234
Smp_064500.2	hypothetical protein	0	120.696	137.856	73.0239	67.7937	75.002	0	243.485	201.466	419.29	410.169	480.494
Smp_200310.1	Smp_200310 [Source:UniProtKB/TrEMBL;Acc:G4V689]	0	0	0	72.9679	45.6675	33.4087	0	0	0	38	24	19
Smp_026560.1	Calmodulin 2; Putative calmodulin [Source:UniProtKB/TrEMBL;Acc:E9LZR8]	0	0	43.9548	72.9183	90.2962	100.888	0	0	99.979	746.483	982.153	1166.77
Smp_112930.1	hypothetical protein	971.24	292.314	235.489	72.7974	44.6747	41.4142	430	166	98	107	68	68
Smp_247520.1	hypothetical protein	40.4356	0	4.87035	72.6985	66.2834	75.2857	120	0	13	839	815.687	989
Smp_179660.1	hypothetical protein	60.8293	0	0.428699	72.6267	75.9817	81.5115	169	0	1	909.006	1037	1181
Smp_008660.2	Putative gelsolin [Source:UniProtKB/TrEMBL;Acc:G4VIJ1]	0	12.8373	51.6659	72.6229	73.3606	82.3236	0	36	104.365	553.904	590.2	702.377
Smp_126750.1	Transmembrane protein 86A, putative [Source:UniProtKB/TrEMBL;Acc:G4LWH9]	4.21158	158.548	0	72.4341	82.4837	84.2208	4	174	0	291.031	355.953	386
Smp_200800.1	Smp_200800 [Source:UniProtKB/TrEMBL;Acc:G4V9Y2]	222.656	692.882	463.654	72.1344	63.7206	86.6949	153	522	259	217.224	207	300
Smp_154250.1	Putative unkempt protein [Source:UniProtKB/TrEMBL;Acc:A0A3Q0KQD0]	0	0.114405	0	72.0076	69.4387	75.7918	0	1.736	0	3344.79	3439.89	4011.14
Smp_153750.1	hypothetical protein	0	42.3154	0	71.9714	79.4304	97.6731	0	46	0	171.018	191.507	259.503
Smp_091480.1	hypothetical protein	0	146.64	58.5343	71.9531	60.583	61.9206	0	278	80	407	362	392
Smp_027250.1	hypothetical protein	17.0862	260.091	48.994	71.7314	85.5708	105.831	13	258	35	195	246	324
Smp_099030.1	Protein kinase [Source:UniProtKB/TrEMBL;Acc:G4VR11]	0	21.3732	16.7897	71.6259	71.713	84.4753	0	72	41	633.986	663.969	831.474
Smp_151020.1	Putative transmembrane protein 17 [Source:UniProtKB/TrEMBL;Acc:G4VHQ1]	158.331	1.25109	0	71.5793	34.5337	45.7109	98	1	0	163.433	82.753	116.763
Smp_143830.2	Putative ffa transport protein [Source:UniProtKB/TrEMBL;Acc:A0A3Q0KNR1]	51.2628	0.191731	36.4433	71.3827	70.091	79.5764	205	1	137	1101.05	1157.73	1395
Smp_043990.1	Basigin related [Source:UniProtKB/TrEMBL;Acc:G4VD39]	0	0	2.01612	70.966	66.6508	73.0559	0	0	5	680	672	788
Smp_344810.1	hypothetical protein	0	0	0	70.8672	58.4355	71.7738	0	0	0	474	420	547
Smp_073880.1	40S ribosomal protein S3a [Source:UniProtKB/TrEMBL;Acc:G4M051]	19.6303	41.0887	37.2711	70.5772	78.1568	71.4386	36	96	64	361	404	411
Smp_091750.1	hypothetical protein	0	2.73753	0	70.5113	64.0476	80.5999	0	7	0	455.969	427.971	589.98
Smp_136540.2	DNAj-related [Source:UniProtKB/TrEMBL;Acc:A0A3Q0KMN2]	0	0	2.5725	70.5037	56.854	71.4138	0	0	2	290.571	253.068	337.524
Smp_070610.1	Mps one binder kinase activator-like 1 (Mob1 homolog 1) (Mob1) [Source:UniProtKB/TrEMBL;Acc:A0A3Q0KHF4]	36.0678	0.711544	48.5196	70.1853	83.5582	95.2108	46	1	52	349	465	569
Smp_098330.1	Putative nucleolar protein family A member [Source:UniProtKB/TrEMBL;Acc:G4V8R9]	125.544	711.461	131.038	70.1425	74.2965	76.8295	137	1010	138	257	284	317
Smp_013470.1	Putative ribosomal protein S2 [Source:UniProtKB/TrEMBL;Acc:G4VH46]	246.545	259.837	130.816	69.8247	78.4662	83.7182	546	735	271	484	558	654
Smp_056500.1	Proteasome subunit beta [Source:UniProtKB/TrEMBL;Acc:G4LYE6]	55.005	63.3562	0	69.7131	67.3471	72.8888	85	127	0	325	321	381
Smp_341660.1	Quiescin q6-related sulfhydryl oxidase [Source:UniProtKB/TrEMBL;Acc:G4M193]	0	0	35.9149	69.6343	68.1585	73.7657	0	0	139	968	993.137	1149
Smp_126520.1	Putative signal transducing adapter molecule (Stam) [Source:UniProtKB/TrEMBL;Acc:G4VN39]	0	0.542544	0.375912	69.5733	57.7689	64.7276	0	2	1	753	662	785
Smp_130300.1	Sodium/potassium-transporting ATPase subunit alpha [Source:UniProtKB/TrEMBL;Acc:A0A3Q0KLP2]	0.270491	3.29584	0.598718	69.5556	66.0435	75.9034	2	30	4	2034.36	2057.05	2524.97
Smp_053390.1	Histone H4 [Source:UniProtKB/TrEMBL;Acc:C4QBN1]	124.338	71.5007	17.2955	69.3138	65.0937	70.0983	147	105	18	187	172	214
Smp_194870.1	Histone H4 [Source:UniProtKB/TrEMBL;Acc:C4QBN1]	446.924	207.463	422.592	69.1897	52.7787	62.243	753	443	654	281	212	291
Smp_013200.1	60S ribosomal protein L10, putative [Source:UniProtKB/TrEMBL;Acc:G4M0K4]	48.3944	145.641	139.251	69.1727	69.6533	72.0585	100.055	386.498	269.617	390.353	396.613	458.851
Smp_013370.1	Tetraspanin [Source:UniProtKB/TrEMBL;Acc:A0A3Q0KCI4]	0	54.4647	0.676709	68.6554	61.933	68.2268	0	108	1	337	316	376
Smp_023010.1	ATPase inhibitor-like protein trans-spliced; ATPase inhibitor-like protein trans-spliced; Putative atpase inhibitor; Putative atpase inhibitor [Source:UniProtKB/TrEMBL;Acc:Q26549]	0	0	0	68.5278	69.1626	85.4006	0	0	0	59	60	82
Smp_319220.1	hypothetical protein	0	0	206.413	68.4451	50.7504	58.0242	0	0	91	114	88	108
Smp_093840.1	Tetraspanning orphan receptor [Source:UniProtKB/Swiss-Prot;Acc:C4QM85]	0	0	0	68.412	63.4459	69.0909	0	0	0	825	803	933
Smp_061870.1	Cytochrome b-c1 complex subunit Rieske, mitochondrial [Source:UniProtKB/TrEMBL;Acc:G4VNI0]	0	0	0	68.1264	64.3047	70.1263	0	0	0	531	501	617
Smp_004820.1	hypothetical protein	351.607	576.465	0	68.0624	60.8864	64.807	281	596	0	197	185	210
Smp_194720.1	Family S33 non-peptidase homologue (S33 family) [Source:UniProtKB/TrEMBL;Acc:A0A3Q0KUE1]	0	0	0	67.9541	63.1508	67.0239	0	0	0	616	614	694
Smp_149400.1	Putative pc3-like endoprotease variant B [Source:UniProtKB/TrEMBL;Acc:A0A3Q0KPN2]	3.28262	0.296099	0	67.9125	74.1738	81.1699	9	1	0	777	906.999	1051
Smp_307540.1	hypothetical protein	61.5111	147.948	0	67.9053	60.8392	68.8239	94	299	0	377.815	354.738	429.082
Smp_026300.2	hypothetical protein	160.791	18.3833	86.7485	67.8579	64.7357	81.914	271	41	141	402	400.668	542.376
Smp_027340.1	Putative insulin-inducedprotein [Source:UniProtKB/TrEMBL;Acc:A0A3Q0KDM8]	0	0	62.0627	67.7417	77.359	79.7459	0	0	91	362	432	481
Smp_080210.1	Putative lipid-binding protein [Source:UniProtKB/TrEMBL;Acc:G4VJL7]	39.4878	100.455	80.9934	67.7099	74.94	73.6419	46	138	82	339	403	420
Smp_062420.1	Putative heat shock protein 70 (Hsp70)-interacting protein [Source:UniProtKB/TrEMBL;Acc:G4VJJ1]	0.714787	34.5268	36.2895	67.3136	62.0643	62.9562	2	127	99	581	548	609
Smp_056780.1	Dynein light chain roadblock [Source:UniProtKB/TrEMBL;Acc:Q15ET8]	276.811	44.0232	184.905	67.1806	59.0072	61.9522	461	94	286	435	404	450
Smp_041460.1	Tetraspanin, putative [Source:UniProtKB/TrEMBL;Acc:G4LWW2]	31.6699	0	0.91662	66.8335	56.4418	69.8283	40	0	1	353.997	325.721	428
Smp_121660.1	hypothetical protein	0	52.3169	0	66.7176	60.4792	63.7399	0	78	0	291	289	326
Smp_150220.2	Putative receptor protein tyrosine phosphatase n,(Ia2) [Source:UniProtKB/TrEMBL;Acc:A0A3Q0KPM1]	0	0	6.84885	66.6962	68.5189	72.4159	0	0	21.06	904.312	985.448	1103.01
Smp_340760.2	Tropomyosin-1 [Source:UniProtKB/Swiss-Prot;Acc:P42637]	84.5313	89.6692	0	66.6315	56.8733	76.1567	118.029	161.006	0	339.803	304.82	438.168
Smp_194280.1	hypothetical protein	0	430.795	0	66.4841	57.9888	57.7516	0	247	0	118	109	116
Smp_106110.1	hypothetical protein	364.065	470.125	330.968	66.4247	84.6156	97.3936	220	311	164	180	248	304
Smp_157320.1	Putative breast cancer metastasis-suppressor [Source:UniProtKB/TrEMBL;Acc:A0A3Q0KQS7]	147.473	0.627913	0	66.2711	75.6326	80.9847	189	1	0	347	421	477
Smp_051640.2	Endoribonuclease XendoU [Source:UniProtKB/TrEMBL;Acc:A0A3Q0KFW3]	1.47808	1.32534	0	66.2554	64.9505	66.9433	1	0.992	0	201.502	212.716	233.477
Smp_123290.1	Serine/threonine kinase; cGMP-dependent protein kinase 1 [Source:UniProtKB/TrEMBL;Acc:E7BBH9]	5.64001	0.317195	7.19221	66.2193	67.9443	74.1529	43	3	50	2078.97	2280	2637
Smp_125640.1	Syntaxin-12, putative [Source:UniProtKB/TrEMBL;Acc:G4LZ54]	0	150.718	0	66.1756	69.3291	81.9248	0	292	0	348	383	483
Smp_204260.1	hypothetical protein	0	0	61.1776	66.171	91.0735	87.7906	0	0	26	95.077	136	142
Smp_004550.1	hypothetical protein	2.4207	45.5493	37.1532	66.1483	69.2807	86.2022	7	178	105	721	794	1046
Smp_150890.1	RBR-type E3 ubiquitin transferase [Source:UniProtKB/TrEMBL;Acc:G4VIZ3]	30.8935	67.5607	34.3188	66.1093	69.8583	76.6127	100	282	105	802	896	1047
Smp_135710.1	Putative forkhead protein/ forkhead protein domain [Source:UniProtKB/TrEMBL;Acc:A0A3Q0KMG9]	0	30.6911	28.122	66.0665	63.6012	68.2907	0	149	99	1014	1038	1181
Smp_246440.1	hypothetical protein	0.238959	12.2446	32.0764	65.9096	59.9143	70.0731	2	126	241	2338	2283	2830.94
Smp_195080.1	Cofilin [Source:UniProtKB/TrEMBL;Acc:G4LZY0]	0	207.488	112.3	65.6559	71.3978	78.357	0	245	97	185	207	247
Smp_081470.1	hypothetical protein	0	0	0	65.5575	60.7096	71.5513	0	0	0	632	637	797
Smp_331000.1	hypothetical protein	0	0	0	65.3585	76.346	73.3385	0	0	0	100.205	113.273	128.426
Smp_332170.1	hypothetical protein	0	0	260.721	65.2275	63.5262	64.0846	0	0	145	157	162	174
Smp_301620.1	14-3-3 protein, putative [Source:UniProtKB/TrEMBL;Acc:G4LUI7]	57.1593	8.47424	36.5539	65.2104	62.0814	64.8973	335	66	210	1215.97	1192.04	1356.26
Smp_078230.1	cGMP-dependent protein kinase [Source:UniProtKB/TrEMBL;Acc:A0A3Q0KI04]	0	0	0.631074	65.013	67.026	74.0124	0	0	2	951	1050	1226
Smp_337330.2	Putative 60s ribosomal protein L21 [Source:UniProtKB/TrEMBL;Acc:G4VEA9]	99.2904	227.935	0	64.6343	56.9362	58.3922	126	359	0	200.257	174.167	202.443
Smp_170630.1	hypothetical protein	0	0	0.613835	64.4698	61.4296	65.7518	0	0	1	558	575.001	653
Smp_303490.1	Putative zinc finger protein [Source:UniProtKB/TrEMBL;Acc:G4VAD0]	0	0	0	64.4658	53.6586	62.9127	0	0	0	686.129	598.544	749.214
Smp_119920.1	Ribosomal protein S9, putative [Source:UniProtKB/TrEMBL;Acc:C4QU02]	33.3837	249.236	0	64.207	58.9626	55.2534	44	409	0	199	181	195
Smp_308440.1	hypothetical protein	7.17398	0.187844	43.4428	64.2027	58.4599	65.8148	31	1	171	1146	1119	1336
Smp_000500.1	hypothetical protein	72.3688	334.501	0	64.1913	69.8575	91.159	30	185	0	81.985	90	131
Smp_004810.1	Serine/threonine-protein phosphatase [Source:UniProtKB/TrEMBL;Acc:Q3ZFF5]	0	60.4326	0.78179	63.981	62.6538	60.4524	0	208	2	618.084	636	658
Smp_055600.1	Lin-7-like proteins [Source:UniProtKB/TrEMBL;Acc:C4QC83]	1.77213	203.391	179.866	63.9316	63.1859	78.6319	2	307	201	252	261	348.439
Smp_243200.1	hypothetical protein	51.3759	84.5198	0.233645	63.9198	60.7587	67.2957	232	496	1	1114	1118	1315
Smp_341830.1	hypothetical protein	0	70.0484	7.78714	63.8088	62.9923	76.3211	0	186	15	519	549	709
Smp_331810.1	hypothetical protein	139.462	19.0736	188.653	63.8039	64.0484	63.2259	112	20	143	185.921	195.9	206.3
Smp_069840.1	Putative fetal globin-inducing factor [Source:UniProtKB/TrEMBL;Acc:G4VK61]	0.973461	29.517	198.887	63.7618	62.423	76.5185	2	84	412	459	469	612
Smp_033330.1	SH3 domain-binding glutamic acid-rich-like protein [Source:UniProtKB/TrEMBL;Acc:G4M0V9]	58.8441	331.636	159.696	63.7213	69.2075	62.4594	36	227	82	158	186.818	180
Smp_337420.2	hypothetical protein	178.365	659.401	752.611	63.6461	60.2443	56.2614	124.065	590	497	135.359	131.487	134.333
Smp_030290.1	Putative prefoldin subunit 2 [Source:UniProtKB/TrEMBL;Acc:G4VFN5]	182.169	178.381	91.8996	63.5532	62.8674	68.0625	156.507	204.541	75.885	180.53	185.514	215.48
Smp_214080.1	hypothetical protein	2.40458	38.7906	65.4382	63.5367	61.589	63.9018	9	190	231	887	903	996
Smp_030290.2	Putative prefoldin subunit 2 [Source:UniProtKB/TrEMBL;Acc:G4VFN5]	182.153	178.309	90.9663	63.5321	62.8582	68.075	156.493	204.459	75.115	180.47	185.486	215.52
Smp_210130.2	Homeobox protein six-related [Source:UniProtKB/TrEMBL;Acc:A0A3Q0KVJ6]	0	0	0	63.4923	57.7789	46.4551	0	0	0	730.268	716.595	610.646
Smp_173910.1	Nuclear movement protein related [Source:UniProtKB/TrEMBL;Acc:G4VTR7]	0	147.219	344.501	63.3215	48.1144	68.4603	0	175	300	165	127	200
Smp_340480.1	hypothetical protein	0	443.952	73.6187	63.0275	67.326	66.0043	0	495	61	282	326	340
Smp_102040.1	Receptor for activated PKC, putative; Receptor for activated PKC; Receptor for activated PKC, putative [Source:UniProtKB/TrEMBL;Acc:C4QP69]	78.5441	63.1393	89.0098	62.7073	62.1192	71.1342	229	239	245	519	517	658
Smp_042990.1	hypothetical protein	0.324967	19.5384	0	62.6683	70.2449	73.5299	1	74	0	771.028	948	1057.97
Smp_242240.1	hypothetical protein	0	0	0	62.4619	55.5607	73.6016	0	0	0	259	254	360
Smp_019060.2	Protein transport protein Sec61 subunit beta [Source:UniProtKB/TrEMBL;Acc:G4VG47]	407.389	235.155	62.0139	62.4118	75.3944	75.4552	284	203	38	101.317	120.381	136.912
Smp_202130.1	Dynein light chain [Source:UniProtKB/TrEMBL;Acc:A0A3Q0KUT2]	176.865	41.1307	4.58582	62.4087	48.8435	52.8146	78	24	2	111.918	95.536	110.932
Smp_124000.1	MEG-14; MEG-14 isoform 3 [Source:UniProtKB/TrEMBL;Acc:A0A1C9A1H6]	0	373.445	75.7603	62.1203	87.7038	96.7094	0	470.961	69.326	177.416	254.905	309.02
Smp_322730.1	hypothetical protein	151.334	2.41409	152.189	62.0151	75.2901	80.0952	93	2	91	122	153	175
Smp_030730.1	Tubulin beta chain [Source:UniProtKB/TrEMBL;Acc:A0A3Q0KDZ1]	55.3556	89.7612	33.2164	61.9842	61.6309	66.79	238	499	134	730	727	883.008
Smp_165950.1	Putative tektin [Source:UniProtKB/TrEMBL;Acc:G4V8P1]	0	71.306	0	61.8123	59.4869	63.2589	0	177	0	470.003	481	542.53
Smp_004710.1	hypothetical protein	15.9183	0	0	61.7882	66.874	55.541	10	0	0	145	168	149
Smp_342190.1	TRPA [Source:UniProtKB/TrEMBL;Acc:A0A0Y0C1F0]	93.585	147.397	123.332	61.7881	69.4977	76.3135	394	694	436	1128.03	1389	1622
Smp_247320.1	hypothetical protein	6.4446	158.61	101.48	61.7447	52.932	50.1654	5	156	73	131.173	112.998	119.151
Smp_056990.1	hypothetical protein	140.713	95.3393	0	61.5928	52.5456	58.722	203	153	0	385	360	428
Smp_150460.1	Copper transport protein atox1-related [Source:UniProtKB/TrEMBL;Acc:G4VGF2]	0	0	212.447	61.5712	56.7358	61.0797	0	0	94	88	83	97
Smp_336770.1	Putative dnaj homolog subfamily B member 4 [Source:UniProtKB/TrEMBL;Acc:G4VQD2]	13.136	26.3385	0	61.5044	60.0371	65.7207	36	94	0	484	479	585
Smp_326460.1	hypothetical protein	301.398	0	0	61.3643	64.8689	69.3307	124.105	0	0	65.798	68.923	81.878
Smp_042590.1	Putative nadh-ubiquinone oxidoreductase 1, chain [Source:UniProtKB/TrEMBL;Acc:G4VRD9]	0	0	1.47086	61.315	61.6814	63.3468	0	0	2	260	267	303
Smp_067930.1	28 kDa heat-and acid-stable phosphoprotein (PDGF-associated protein) (PAP) (PDGFA-associated protein 1) (PAP1), putative [Source:UniProtKB/TrEMBL;Acc:G4LZY7]	0	105.866	22.1713	61.0339	67.0917	71.3776	0	183	28	290	335	379
Smp_029820.1	Putative 60s acidic ribosomal protein P2 [Source:UniProtKB/TrEMBL;Acc:G4VFI4]	45.9375	348.829	178.387	61.0025	50.1573	70.2496	66	642	241	260	218	340
Smp_048880.1	hypothetical protein	131.778	101.79	121.441	60.7044	52.0702	56.2915	177	167	149.225	311.4	282.644	327.783
Smp_020370.1	Reticulon-like protein [Source:UniProtKB/TrEMBL;Acc:A0A3Q0KD50]	0	26.5502	19.2061	60.5485	58.7315	65.6404	0	247	132	1932	2015	2392
Smp_347390.1	hypothetical protein	0	21.7186	29.3254	60.5146	63.1673	70.9977	0	70	69	694	778	926
Smp_074590.1	hypothetical protein	42.3633	24.4641	0	60.4656	64.2148	68.1902	85	64	0	456	517	583
Smp_320200.1	hypothetical protein	16.982	0	0	60.4504	50.8563	60.932	27	0	0	266.903	226.849	302.314
Smp_307600.1	hypothetical protein	136.049	36.6348	24.2965	60.2485	31.2514	26.3194	1585.15	485.975	239	3037.45	1727.77	1546.32
Smp_008430.1	hypothetical protein	0	0	0.754037	60.0877	52.6636	57.4277	0	0	1	267	242	287
Smp_069130.1	Heat shock protein 70 (Hsp70)-4, putative [Source:UniProtKB/TrEMBL;Acc:C4QFY0]	0	0	30.98	59.9148	46.5284	57.3805	0	0	175	1166.02	943.09	1253.86
Smp_326620.1	hypothetical protein	616.883	131.024	0	59.9012	72.4849	63.9692	333	95	0	107.22	134.237	126.903
Smp_154730.2	Rna-binding protein musashi-related [Source:UniProtKB/TrEMBL;Acc:A0A3Q0KQN1]	0	0	1.50873	59.8361	47.3847	55.7067	0	0	6	1032.71	894.177	1123.04
Smp_246800.2	Smp_210610 [Source:UniProtKB/TrEMBL;Acc:G4LVY7]	913.73	147.344	655.673	59.8096	58.6474	63.7137	3114.05	621.096	2032.32	669.349	685.661	819.082
Smp_137920.1	Putative chloride intracellular channel [Source:UniProtKB/TrEMBL;Acc:G4VGU2]	91.2362	28.8017	33.1568	59.795	64.1534	66.5464	172	73	62	400	449	498
Smp_071150.1	Formin binding protein and related proteins [Source:UniProtKB/TrEMBL;Acc:A0A3Q0KHD4]	0	0	23.907	59.7279	53.7649	62.0614	0	0	115	1178	1131	1383
Smp_001500.1	Putative eukaryotic translation initiation factor 4e [Source:UniProtKB/TrEMBL;Acc:G4VCF5]	136.137	41.2561	55.77	59.6907	50.6214	51.8746	285	107	106	437	386	428
Smp_066730.1	hypothetical protein	0	295.86	0	59.578	41.4698	66.1721	0	172	0	76	54.002	92
Smp_079010.1	Camp-dependent protein kinase type II-alpha regulatory subunit, putative [Source:UniProtKB/TrEMBL;Acc:G4LV34]	0.409616	29.7708	39.4051	59.4457	66.8962	65.4444	1.395	127	124	832.941	1005.51	1041.26
Smp_126230.1	hypothetical protein	0	0	0	59.3814	44.3801	64.4147	0	0	0	221	202	316
Smp_079310.1	Transmembrane protein tmp21-related [Source:UniProtKB/TrEMBL;Acc:A0A3Q0KI75]	0	48.2017	182.191	59.2843	44.1265	61.9847	0	78	211	256	200	298
Smp_345560.5	hypothetical protein	1243.58	215.076	250.408	59.1708	49.5973	58.8166	9345.08	2181.47	1856.25	1483.92	1286.87	1644.18
Smp_083380.1	hypothetical protein	0	23.4851	18.2802	59.0445	39.2548	52.6253	0	55	31	420	297	422
Smp_151690.1	Putative translation initiation inhibitor [Source:UniProtKB/TrEMBL;Acc:G4VND5]	0	44.1475	111.566	59.0351	87.7792	87.2479	0	61.93	111.535	204.203	316.277	333.966
Smp_074260.1	Putative growth arrest and DNA-damage-inducible proteins-interacting protein [Source:UniProtKB/TrEMBL;Acc:G4VLB2]	0	0	0	58.9423	49.5439	53.8481	0	0	0	142	131	152
Smp_139840.1	Putative kunitz-type protease inhibitor [Source:UniProtKB/TrEMBL;Acc:A0A3Q0KN03]	0	0.884953	0	58.8908	61.0881	62.3973	0	2	0	405	445	482
Smp_096390.1	16 kDa calcium-binding protein [Source:UniProtKB/Swiss-Prot;Acc:Q07167]	0	87.5005	10.0607	58.7994	68.3705	66.7649	0	73	6	142	174	181
Smp_008310.1	Putative succinate dehydrogenase [Source:UniProtKB/TrEMBL;Acc:G4V7H1]	35.6777	0	14.2887	58.6825	53.4346	58.0347	65	0	24	342	321	381
Smp_244160.1	hypothetical protein	286.926	226.475	2.9201	58.5288	63.35	89.6639	232	204	2	199	236	356
Smp_095630.1	Tetraspanin [Source:UniProtKB/TrEMBL;Acc:Q86D97]	0	0	0.501056	58.5034	54.7286	52.6058	0	0	1	501	502	514
Smp_097800.1	Y box binding protein, putative; Y box binding protein, putative; Y-box binding protein; Y-box binding protein homolog; Y-box binding protein; Y-box binding protein homolog [Source:UniProtKB/TrEMBL;Acc:Q27277]	47.0788	49.3429	36.3544	58.4611	70.2839	61.1318	177	219	107	572	672	742
Smp_047200.1	Putative 60s ribosomal protein L3 [Source:UniProtKB/TrEMBL;Acc:A0A3Q0KFH7]	50.6927	16.8381	85.3316	58.4609	59.3837	59.5931	172	74	273	555.001	571	637
Smp_079000.1	Vacuolar assembly/sorting protein D1D2-like protein [Source:UniProtKB/TrEMBL;Acc:Q15EU1]	35.5996	58.9409	167.013	58.3751	69.2018	70.4879	62	132	273	295	355	400
Smp_066590.2	hypothetical protein	0	0	6.49197	58.2715	72.0137	53.9903	0	0	2	56.687	71.142	56.949
Smp_267000.1	hypothetical protein	48.9871	0	7.84387	58.1388	57.7632	64.0872	100	0	15	350	355	436
Smp_315780.6	hypothetical protein	0	0	0	57.9676	55.7375	60.0726	0	0	0	471.53	488.669	558.562
Smp_135940.1	Guanine nucleotide-binding protein subunit gamma [Source:UniProtKB/TrEMBL;Acc:G4VPE9]	0	251.609	0	57.8746	52.4692	64.6138	0	153	0	97	92	122
Smp_210300.1	Putative 60s ribosomal protein L7a [Source:UniProtKB/TrEMBL;Acc:A0A3Q0KV62]	72.8369	15.919	12.362	57.7744	55.8359	61.6932	209	55	32	690	716	841
Smp_037700.2	Nuclear transport factor 2-like protein; Nuclear transport factor, putative [Source:UniProtKB/TrEMBL;Acc:A0A3Q0KEK0]	0	184.244	62.3922	57.7264	53.7212	70.8532	0	329	80	311.618	306.683	429.293
Smp_104660.1	Ribosomal protein l7ae, putative [Source:UniProtKB/TrEMBL;Acc:G4LXZ2]	2.62171	644.141	396.348	57.6633	50.8751	51.5204	2	612	270	111	97	110
Smp_103280.1	hypothetical protein	161.961	18.8026	111.675	57.6516	53.0683	62.584	742.84	108	472.306	1006	978.133	1232.97
Smp_330350.1	hypothetical protein	805.432	11.3062	64.7541	57.4784	53.1163	63.1207	650	12	49	168	163	206
Smp_345870.1	hypothetical protein	0	99.3968	21.8296	57.3671	61.4376	88.2009	0	74	12	99	109	170
Smp_122030.1	Sh3-containing grb2-like protein 1 (Endophilin II) [Source:UniProtKB/TrEMBL;Acc:A0A3Q0KKB5]	0	1.75023	0.342324	57.2466	55.7239	61.8066	0	7	1	692	717.001	844
Smp_174950.1	Putative 40s ribosomal protein S19 [Source:UniProtKB/TrEMBL;Acc:G4VR71]	100.307	89.8743	11.5534	57.1611	52.0671	54.2873	472	563	53	850.424	797.949	906.887
Smp_173320.1	Tubulin tyrosine ligase-related [Source:UniProtKB/TrEMBL;Acc:A0A3Q0KT76]	0	0	0	57.1094	52.7212	59.4336	0	0	0	517.666	514.412	613.923
Smp_245810.1	hypothetical protein	1.267	17.4301	1.12178	57.075	54.5409	58.9487	11	192	9	2064.09	2097.44	2394.77
Smp_127220.1	hypothetical protein	0	0	0	57.0744	47.5278	55.3499	0	0	0	484	442	547
Smp_088270.1	Subfamily M14A unassigned peptidase (M14 family) [Source:UniProtKB/TrEMBL;Acc:C4QKW6]	0	0	13.838	57.0632	52.1476	57.5195	0	0	23	421	411	479.997
Smp_083970.1	hypothetical protein	71.6937	73.1178	53.8212	56.9007	52.2056	62.6385	90	121	66	229	217	283
Smp_327480.1	hypothetical protein	24.2993	7.3943	14.0888	56.8655	54.2095	63.8166	429	174	247	3233	3167	4063
Smp_168310.1	Glycerol-3-phosphate dehydrogenase [NAD(+)] [Source:UniProtKB/TrEMBL;Acc:A0A3Q0KSF8]	0	0	0	56.8308	63.2961	67.168	0	0	0	584.294	680.772	772.535
Smp_024820.1	Tetraspanin [Source:UniProtKB/TrEMBL;Acc:A0A3Q0KDF8]	1.09526	37.9008	1.18937	56.6954	48.1776	53.7437	2	87	2	419	381	450
Smp_054540.1	Putative microtubule-associated protein, rp/eb family [Source:UniProtKB/TrEMBL;Acc:G4VQH7]	19.2872	0	27.8302	56.6842	48.5691	55.1171	40	0	56	426.998	384	466
Smp_163460.1	hypothetical protein	76.8766	0.468279	192.77	56.6049	60.8025	63.7158	123	1	303	295	329	372
Smp_337220.1	hypothetical protein	5.99626	7.30611	0.476081	56.5143	55.0425	65.5992	86	125	6	3434	3630.84	4588
Smp_046930.1	Putative o-linked n-acetylglucosamine transferase, ogt [Source:UniProtKB/TrEMBL;Acc:G4VCM2]	40.8954	77.7248	19.0042	56.4305	53.852	58.1098	356	886	160	1452.79	1404	1680
Smp_138210.1	hypothetical protein	153.081	57.3945	107.876	56.1624	50.1492	60.664	336.194	152	204	502	498	642
Smp_019050.1	Tubulin-specific chaperone A [Source:UniProtKB/TrEMBL;Acc:A0A3Q0KCZ4]	0	0	0	56.0751	42.5925	56.8963	0	0	0	101	79	114
Smp_185460.1	hypothetical protein	283.528	144.931	251.741	55.9109	43.5177	49.1684	182	115	141.295	76	57	76
Smp_141490.1	Putative ring finger protein 151 [Source:UniProtKB/TrEMBL;Acc:G4VME8]	0	212.585	72.2031	55.8018	66.4376	87.4848	0	260	50	153	215	304
Smp_098560.1	hypothetical protein	0	83.233	0.893802	55.7592	60.0362	53.2747	0	127	1	291.658	334.733	316.418
Smp_337550.1	Nuclear DNA-binding protein-like protein [Source:UniProtKB/TrEMBL;Acc:Q15ES7]	0	42.4756	0	55.7271	45.5482	45.983	0	45	0	150	128	138
Smp_045260.1	5-aminolevulinate synthase [Source:UniProtKB/TrEMBL;Acc:G4VBS0]	0	0	0	55.7144	58.3725	62.0287	0	0	0	651	713.157	808
Smp_026830.1	hypothetical protein	85.0978	0	0	55.6469	52.6191	52.8347	71	0	0	181	181	194
Smp_012800.1	hypothetical protein	428.115	147.617	11.9398	55.5237	35.9185	60.6957	187	84	5	78	52	95
Smp_310820.1	hypothetical protein	0	0.49432	0	55.4687	51.6725	50.3013	0	1	0	334.904	329.99	341.28
Smp_038210.1	Putative ww domain-binding protein 2 (WBP-2) [Source:UniProtKB/TrEMBL;Acc:A0A3Q0KEK9]	0	68.8673	17.455	55.4682	55.6422	59.211	0	190	36	390	406	468
Smp_012070.1	hypothetical protein	151.878	68.6823	19.711	55.3034	51.5953	57.8001	166	98	21	191	184	225
Smp_204150.1	Smp_200060 [Source:UniProtKB/TrEMBL;Acc:G4VAC8]	104.713	57.4264	30.5483	55.2625	46.2858	53.4	219.375	152.055	59.542	439.204	387.906	478.382
Smp_081450.1	Adenosine diphosphatase, putative [Source:UniProtKB/TrEMBL;Acc:A0A3Q0KID3]	0	0	37.4806	55.2543	50.1437	49.9327	0	0	62	491	481	508
Smp_204940.1	Smp_204940 [Source:UniProtKB/TrEMBL;Acc:G4M0C8]	461.576	8.96087	12.9369	55.2184	29.4692	26.3365	84	2	2	25	12.997	12.999
Smp_306600.1	Actin-1 [Source:UniProtKB/Swiss-Prot;Acc:P53470]	94.9124	31.2936	25.4203	55.2137	54.8094	54.7038	366.091	156.119	92.873	600.434	601.642	671.705
Smp_172460.1	hypothetical protein	16.0407	0	48.4606	55.1797	48.9313	51.9983	76	0	196	1175	1125	1266
Smp_194940.1	PRX_like2 domain-containing protein [Source:UniProtKB/TrEMBL;Acc:G4VHC0]	171.549	6.88092	162.95	55.0759	56.6206	64.6956	159	8	138	196	214	260.001
Smp_038440.1	Putative heart-specific myosin light chain phosphatase small subunit [Source:UniProtKB/TrEMBL;Acc:A0A3Q0KEN2]	38.3976	0	69.6544	55.0535	57.6535	55.7308	56	0	95	318.009	356	365
Smp_198290.1	Putative paramyosin [Source:UniProtKB/TrEMBL;Acc:A0A3Q0KUQ2]	32.7767	31.5334	78.9406	54.8233	53.0388	53.6742	60	75	136	394	403	432
Smp_139500.1	hypothetical protein	0	0	0	54.7526	74.9134	51.4571	0	0	0	28	38	29
Smp_089670.1	Putative macroglobulin/complement [Source:UniProtKB/TrEMBL;Acc:A0A3Q0KJ08]	4.4719	0.330869	7.19106	54.4705	54.4172	60.4026	24	2	33	1340.87	1458	1715
Smp_192400.1	hypothetical protein	58.0271	36.9439	0	54.2866	53.4486	59.3742	95	68	0	373	404	478
Smp_167890.1	Peptide-methionine (R)-S-oxide reductase [Source:UniProtKB/TrEMBL;Acc:A0A3Q0KSP6]	0	84.9148	92.2381	54.2227	73.8789	78.934	0	88.397	68.637	154	220	250.05
Smp_341800.1	hypothetical protein	63.1253	0	0	54.116	54.7809	64.5712	118	0	0	367	393	494.002
Smp_076040.1	Akirin2	89.0501	52.2821	53.9062	54.1057	52.8897	56.8215	266	205	155	484	483	573
Smp_138290.1	hypothetical protein	1.05777	0	0	54.0279	45.7416	52.471	2	0	0	452	417	508
Smp_003970.1	Putative elongation factor-1 beta,delta [Source:UniProtKB/TrEMBL;Acc:A0A3Q0KBP0]	82.806	0	121.423	54.0216	53.7612	54.3947	130	0	186	262	268	297
Smp_033930.1	Phosphatidylcholine transfer protein, putative [Source:UniProtKB/TrEMBL;Acc:A0A3Q0KE75]	0	0	0	54.0101	50.5475	51.7597	0	0	0	389	380	418
Smp_210150.1	Putative cortactin [Source:UniProtKB/TrEMBL;Acc:A0A3Q0KVC0]	0.413581	0	0	53.9864	50.6511	52.3443	1	0	0	493.794	491.999	540
Smp_029390.1	ATP synthase subunit beta vacuolar,putative [Source:UniProtKB/TrEMBL;Acc:G4LWA8]	33.8898	20.697	0	53.8126	55.7837	60.5092	120	95	0	631	678	798.002
Smp_052350.2	TRABID protein (C64 family) [Source:UniProtKB/TrEMBL;Acc:A0A3Q0KFX6]	0	48.9692	0.902922	53.7286	50.8923	55.9966	0	440	6.008	1352.25	1356.34	1592.24
Smp_019340.1	Tetraspanin [Source:UniProtKB/TrEMBL;Acc:A0A3Q0KD09]	1.2664	0	64.8689	53.6478	48.0669	51.2498	2	0	101	303	284	322
Smp_019950.1	hypothetical protein	53.8097	13.369	22.397	53.5526	52.9039	59.6497	382	114	141	1546	1633	1961
Smp_046100.1	hypothetical protein	159.781	112.222	257.731	53.5197	53.7259	59.6413	286	252	429	355.937	377.002	449.001
Smp_056760.1	Protein disulfide-isomerase [Source:UniProtKB/TrEMBL;Acc:G4LYC3]	0.608878	1.56914	1.21972	53.4156	47.6069	56.9378	2	7	4	624	582	743
Smp_075500.1	hypothetical protein	0	4.46925	0	53.2516	48.0076	49.8026	0	9	0	329.569	314.062	347.009
Smp_002410.1	14-3-3 epsilon 2 [Source:UniProtKB/TrEMBL;Acc:Q95W36]	68.5928	121.539	28.619	53.2297	45.1823	54.6453	205	463	81	631.814	571	734
Smp_103320.1	Nuclear movement protein nudc, putative [Source:UniProtKB/TrEMBL;Acc:G4LYV3]	100.403	0	1.57544	53.2215	43.5456	46.4042	189	0	3	354.171	303	346
Smp_019730.1	hypothetical protein	0	0	48.9381	53.1017	60.7411	57.6488	0	0	70	293	352	357
Smp_301250.1	hypothetical protein	0	0	0	53.0587	56.9166	59.6872	0	0	0	207.472	231.689	262.603
Smp_032180.1	ADP-ribosylation factor, arf, putative [Source:UniProtKB/TrEMBL;Acc:A0A3Q0KE19]	28.8544	161.405	0	53.0029	70.6687	63.7448	38	282	0	242	337	326
Smp_135970.1	Putative polcalcin Che a 3 (Calcium-binding pollen allergen Che a 3) [Source:UniProtKB/TrEMBL;Acc:G4VPD9]	7.27218	0	7.31448	52.9463	31.197	46.3331	3	0	3	64	38	63
Smp_245370.1	hypothetical protein	0	19.2367	0	52.8004	58.4207	65.0154	0	60	0	464	539	641
Smp_050280.1	60S ribosomal protein L31, putative [Source:UniProtKB/TrEMBL;Acc:G4LWK0]	134.796	193.459	199.29	52.7881	52.6104	65.6249	147	265	202	216	228	304
Smp_334530.1	hypothetical protein	1.39949	0	0	52.7339	54.5024	51.3044	1.692	0	0	242.483	266.436	268.043
Smp_000740.1	26S proteasome non-ATPase regulatory subunit 4 [Source:UniProtKB/Swiss-Prot;Acc:O17453]	17.4327	0	34.2735	52.7158	52.4031	57.5793	63	0	119	572.847	581	703
Smp_337570.1	Smp_206040 [Source:UniProtKB/TrEMBL;Acc:G4M280]	219.519	0	161.892	52.6446	33.6693	49.8505	91	0	67	68.738	44.606	73.565
Smp_173410.1	hypothetical protein	2.40951	144.844	260.831	52.5205	55.276	59.9114	5	404	525	366	400	464.075
Smp_344790.1	hypothetical protein	153.806	69.9108	15.595	52.4438	52.5995	51.7534	99	49	8	151.165	163.032	170.603
Smp_005720.1	Putative aquaporin-3 [Source:UniProtKB/TrEMBL;Acc:G4V740]	0	33.4475	46.2644	52.3702	46.425	53.5433	0	146	148.013	708.69	666	815
Smp_021040.1	hypothetical protein	0	74.6774	31.0713	52.3317	52.6465	55.3514	0	193	58	401.571	426.983	475.199
Smp_127280.3	O-acyltransferase [Source:UniProtKB/TrEMBL;Acc:A0A3Q0KL66]	0	0	0	52.3083	56.034	57.8227	0	0	0	682.241	776.376	848.531
Smp_025010.1	Casein kinase II subunit beta [Source:UniProtKB/TrEMBL;Acc:G4VM90]	0	75.7765	61.3591	52.0918	63.72	66.8428	0	140	85	246	314	355
Smp_152710.1	Glutathione-s-transferase omega,putative [Source:UniProtKB/TrEMBL;Acc:G4M1D8]	0	0	0	51.9596	56.7397	54.5141	0	0	0	232	269	274
Smp_334090.1	hypothetical protein	129.076	108.125	118.899	51.9383	52.4851	56.2633	8671.8	9407.06	7591.08	9710.92	9857.99	12043.8
Smp_345280.1	hypothetical protein	8.14025	6.31642	0.423873	51.9227	51.1047	55.8403	62	61	3	1579	1656	1920
Smp_021910.1	2-methoxy-6-polyprenyl-1,4-benzoquinol methylase, mitochondrial [Source:UniProtKB/TrEMBL;Acc:A0A3Q0KD80]	86.5661	28.8135	0	51.8959	57.8252	55.9736	111	47	0	261.472	308.465	317.357
Smp_059530.1	Tetraspanin, putative [Source:UniProtKB/TrEMBL;Acc:G4LW52]	57.4367	61.6448	31.7232	51.8846	58.9177	67.45	189	253	96	631	756	929
Smp_005900.1	Putative bcl2-associated athanogene [Source:UniProtKB/TrEMBL;Acc:A0A3Q0KBW1]	42.6023	290.441	0	51.8015	47.3539	48.1634	59	469	0	294.041	289	313
Smp_202680.1	hypothetical protein	0	79.2651	136.629	51.6555	41.0901	42.719	0	80	102	123	101	114
Smp_097370.1	Fructose-1,6-bisphosphatase-related [Source:UniProtKB/TrEMBL;Acc:G4VML1]	3.92744	0	18.0828	51.6552	50.845	67.1654	6	0	24	326	345	484
Smp_092750.1	Nucleoside diphosphate kinase [Source:UniProtKB/TrEMBL;Acc:A0A3Q0KJ78]	124.523	408.807	621.353	51.6035	63.9858	62.0105	151	645	717	199	254	268
Smp_316030.1	hypothetical protein	0	0	0	51.5738	57.0425	93.1643	0	0	0	124.541	143.661	252.151
Smp_343610.1	hypothetical protein	20.0548	0	0.448479	51.5491	48.2992	52.2726	144	0	3	1465	1461	1680
Smp_332400.1	hypothetical protein	0	17.0203	18.633	51.518	40.3819	50.0807	0	75	60	584	476	634
Smp_140520.1	Putative ank repeat-containing [Source:UniProtKB/TrEMBL;Acc:A0A3Q0KN37]	0	5.25674	6.99185	51.36	52.1478	57.8726	0	51.091	50.351	1589.77	1715.52	2025.83
Smp_098090.1	hypothetical protein	0	25.93	0	51.3102	44.0838	43.3784	0	45	0	284	260	271
Smp_002880.1	ATP synthase subunit alpha [Source:UniProtKB/TrEMBL;Acc:G4VLJ0]	0	0	0	51.2479	51.1223	53.9563	0	0	0	699	710	826
Smp_244390.1	hypothetical protein	417.752	119.533	717.846	51.1985	64.9839	66.7876	265	95	416	111	150	166
Smp_145700.2	Putative ankyrin 2,3/unc44 [Source:UniProtKB/TrEMBL;Acc:A0A3Q0KP19]	14.6245	3.02615	0	51.164	52.8951	56.1477	71	20	0	938.23	1020.01	1144.17
Smp_322240.1	hypothetical protein	141.815	136.04	65.2607	51.1393	54.5758	69.7893	224	278	98	304	342	466
Smp_011030.1	hypothetical protein	126.005	0	15.9059	51.1331	43.6984	52.155	119	0	14	179	162	206
Smp_340860.1	hypothetical protein	167.948	147.767	0	51.1305	43.3056	50.7901	92	91	0	118	108	135
Smp_077310.2	Putative tegumental protein; Tegumental antigen [Source:UniProtKB/TrEMBL;Acc:A0A3Q0KHY3]	0	0	0	51.0956	42.2961	52.9747	0	0	0	143.901	129.194	172.589
Smp_150270.1	Putative cullin [Source:UniProtKB/TrEMBL;Acc:A0A3Q0KPR6]	24.1055	28.379	11.1966	51.0164	44.7674	50.6694	117	171	50	998	929	1120
Smp_128010.1	hypothetical protein	0	0	0	51.016	46.281	44.8116	0	0	0	225	218	224
Smp_243790.1	MEG-31 protein [Source:UniProtKB/TrEMBL;Acc:A0A0U5KFM1]	0	0	0	51.0054	44.1657	44.8458	0	0	0	24	21	23
Smp_336790.1	hypothetical protein	0	58.8716	0	51.003	49.0488	53.4431	0	139	0	398	411	475
Smp_194090.1	Subfamily S1A unassigned peptidase (S01 family) [Source:UniProtKB/TrEMBL;Acc:C4QUA1]	0	13.0853	57.0518	50.98	44.7391	45.5727	0	28	90	309.99	286.791	311.833
Smp_146240.1	Cell polarity protein [Source:UniProtKB/TrEMBL;Acc:A0A3Q0KPB9]	0.201178	32.5854	0.449588	50.9112	46.5041	52.0064	1	196	2	1073	1056	1250
Smp_072970.1	Putative tetratricopeptide protein [Source:UniProtKB/TrEMBL;Acc:G4VA50]	0	0	0	50.9112	51.3039	63.4947	0	0	0	239	251	334
Smp_344650.1	hypothetical protein	75.9563	25.316	1.12232	50.8994	47.1518	46.1829	222	91	3	607	603	628
Smp_124070.1	Venom allergen-like (VAL) 16 protein [Source:UniProtKB/TrEMBL;Acc:A0A3Q0KKQ2]	188.825	1.0442	311.686	50.8161	46.4002	53.7936	147	1	216	155	151	186
Smp_341710.1	hypothetical protein	0.546987	64.5403	110.506	50.8112	46.4911	48.5664	1	159	199	312	296	334.196
Smp_244400.1	hypothetical protein	0	7.55459	0	50.7994	43.1431	53.4384	0	106.757	0	2042.03	1833.4	2406.11
Smp_021220.1	hypothetical protein	23.2021	44.5003	0.681572	50.7371	50.019	49.6489	73.929	176	2	610.402	637	679.013
Smp_321250.1	hypothetical protein	0.560629	0	0.650159	50.731	50.7355	60.9112	0.984	0	1	357.449	383.896	490.515
Smp_045550.1	Annexin [Source:UniProtKB/TrEMBL;Acc:G4VI63]	22.5211	0	0	50.6728	47.9729	53.7904	67	0	0	549	547.285	657
Smp_074570.2	hypothetical protein	0	153.835	0	50.505	53.1164	55.0514	0	560.683	0	550.229	614.727	688.689
Smp_026420.1	Putative calcineurin B subunit [Source:UniProtKB/TrEMBL;Acc:G4VT56]	134.426	0	45.1795	50.4813	47.2839	55.9371	147	0	42	229	231	291
Smp_132330.1	Putative rab15, 13, 10, 1, 35, 5, and [Source:UniProtKB/TrEMBL;Acc:A0A3Q0KM10]	36.7099	0.292798	81.6837	50.4193	49.7203	61.0852	105.167	1.042	209	559.574	603.135	790.393
Smp_045500.1	Annexin [Source:UniProtKB/TrEMBL;Acc:G4VI66]	31.7994	0.213832	0	50.3859	45.7509	53.753	110	1	0	635.131	605	756.793
Smp_060950.1	Putative soluble NSF attachment protein (SNAP) [Source:UniProtKB/TrEMBL;Acc:A0A3Q0KGK8]	0.884389	1.02413	24.4201	50.3419	44.6305	54.9759	2	3	53	413	386	509
Smp_091470.1	Aminopeptidase [Source:UniProtKB/TrEMBL;Acc:A0A3Q0KJ48]	18.6086	10.8119	14.1352	50.258	47.453	53.3547	83	66	63	826	818	976
Smp_245630.1	hypothetical protein	0.756265	200.244	41.7612	50.2572	42.176	47.0105	1.241	423.464	65.316	295.899	260.19	311.695
Smp_325510.1	hypothetical protein	47.5506	40.5208	0	50.2001	46.0393	49.254	58	59	0	225.409	236.211	273.141
Smp_214350.1	hypothetical protein	0.310529	0	46.2129	50.1531	43.5987	50.8437	1	0	143	561.153	508	638
Smp_017830.1	hypothetical protein	27.5554	45.5338	16.0519	50.1347	53.9679	60.2108	74	164	42	504.102	570	675
Smp_159150.2	hypothetical protein	0	0	6.11367	50.0366	48.9952	52.3137	0	0	34	1072.76	1107.88	1262.94
Smp_067090.1	DNA-directed RNA polymerase subunit [Source:UniProtKB/TrEMBL;Acc:G4V5C0]	299.7	23.4518	268.732	49.9985	54.5693	48.0183	154	15	122	94.151	108.295	101.841
Smp_028990.1	Serine/threonine-protein phosphatase [Source:UniProtKB/TrEMBL;Acc:G4VGS4]	70.9718	7.96652	36.8785	49.9351	47.12	54.0589	257	37	125	528	506	645.762
Smp_182600.1	hypothetical protein	31.7191	0	1648.88	49.8984	7.58347	17.5093	3	0	131	13	2	5
Smp_015780.1	Putative atpase n2b [Source:UniProtKB/TrEMBL;Acc:A0A3Q0KCN7]	1.52128	0	0	49.8754	41.0697	49.6077	3	0	0	401.113	352.21	450.831
Smp_092380.1	Putative g10 protein homolog [Source:UniProtKB/TrEMBL;Acc:G4VHY6]	10.9493	94.5331	86.8027	49.7376	53.8704	65.8779	18	200	134	296	336	440
Smp_331870.1	hypothetical protein	0.711016	62.0678	0.734849	49.7094	46.1846	47.532	1	114	1	214	204	230
Smp_000100.1	Filamin [Source:UniProtKB/TrEMBL;Acc:A0A3Q0KB95]	0	0	0	49.685	47.9215	48.8225	0	0	0	2850.23	2860.07	3140.69
Smp_096020.4	Adenosylhomocysteinase [Source:UniProtKB/TrEMBL;Acc:A0A3Q0KJH2]	33.503	0	0	49.4813	39.0249	42.7002	35.65	0	0	177.508	145.659	171.569
Smp_315780.3	hypothetical protein	27.1487	0	0	49.2918	44.3662	51.7368	158.364	0	0	1210.99	1187.18	1467.11
Smp_141570.1	Twik family of potassium channels-related [Source:UniProtKB/TrEMBL;Acc:A0A3Q0KNE9]	0	0	20.5586	49.2587	41.6523	50.6148	0	0	33	332	306	397
Smp_092280.1	Proteasome endopeptidase complex [Source:UniProtKB/TrEMBL;Acc:G4VHX9]	174.646	78.7966	97.3714	49.2574	44.953	49.1159	265	157	143	227	212	254
Smp_088090.1	hypothetical protein	186.294	104.981	0	49.2182	52.0111	64.8596	237	171	0	243	273	361
Smp_336650.1	hypothetical protein	1.31171	33.0271	0	49.1354	43.0739	60.8828	2	56.817	0	329.983	312.977	469.5
Smp_194910.1	hypothetical protein	0	84.4386	4.04128	49.0823	56.1251	61.7637	0	65	2	123	155	182
Smp_337440.1	hypothetical protein	23.0308	28.3137	17.9782	49.0464	45.6063	50.5998	394.13	570.688	269.133	3622.32	3627.66	4267.87
Smp_169470.1	Rab-18, putative [Source:UniProtKB/TrEMBL;Acc:A0A3Q0KSJ8]	70.804	23.3075	2.98149	48.929	33.3166	41.891	97	43	4	246	176	235
Smp_068920.1	hypothetical protein	0	127.047	0	48.87	48.733	49.676	0	610	0	524.032	527.294	595.612
Smp_046060.1	Putative myosin-10 (Myosin heavy chain, nonmuscle IIb) (Nonmuscle myosin heavy chain IIb) (NMMHC II-b) (NMMHC-IIB) (Cellular myosin heavy chain, type B) (Nonmuscle myosin heavy chain-B) (NMMHC-B) [Source:UniProtKB/TrEMBL;Acc:G4VPS2]	0	0	0	48.8566	45.2373	54.0273	0	0	0	2093.44	2034.88	2589.56
Smp_346260.2	hypothetical protein	61.2041	31.2822	0	48.7818	47.1097	46.5113	103.761	70	0	321.448	327.781	342.542
Smp_015860.1	Acyl carrier protein [Source:UniProtKB/TrEMBL;Acc:G4VSN6]	3.56603	0	1.20683	48.6096	42.9784	45.2537	3	0	1	137	126	143
Smp_035560.1	hypothetical protein	1.45182	281.255	0	48.5816	47.3071	44.646	1	235	0	124	129	130
Smp_171540.2	Ribosome-binding protein 1 (Ribosome receptor protein) (MRRp), putative [Source:UniProtKB/TrEMBL;Acc:A0A3Q0KSW7]	39.8899	28.8789	0.564708	48.3345	47.0897	52.6891	214	207.696	3	871.372	881.716	1064.33
Smp_070780.1	UDP-glucose 4-epimerase [Source:UniProtKB/TrEMBL;Acc:G4VEM1]	0	0	114.884	48.2517	44.3193	53.0782	0	0	126	248	244	310
Smp_210430.1	Putative rab15, 13, 10, 1, 35, 5, and [Source:UniProtKB/TrEMBL;Acc:A0A3Q0KV72]	57.674	122.646	5.76531	48.2119	46.6988	46.7064	86	232	8	271	277	296
Smp_074610.1	Histone H3 [Source:UniProtKB/TrEMBL;Acc:C4QHD7]	354.068	178.951	256.374	48.202	42.07	50.1078	2315.63	1536.36	1598.62	1017.44	917.381	1189.57
Smp_347190.1	hypothetical protein	10.7747	11.1828	58.052	48.1678	41.028	40.6162	14	20	76	211	187	198
Smp_324260.1	hypothetical protein	112.638	0	0	48.0893	42.6907	43.2466	34	0	0	34	30	34
Smp_245610.1	hypothetical protein	0	115.724	1.30036	48.0692	63.8638	78.6446	0	116	1	187	272	356
Smp_076230.1	Proteasome subunit alpha type [Source:UniProtKB/TrEMBL;Acc:G4LZ69]	65.4479	101.717	49.5481	48.0369	44.807	43.4161	159	321	115	381.167	366	386
Smp_012790.1	hypothetical protein	52.3215	0	0	48.0124	55.9922	66.9106	57	0	0	149	176	232
Smp_153210.1	hypothetical protein	0	18.2779	12.8067	47.9863	39.2949	51.645	0	33	16	261	243	344
Smp_121430.1	Proteasome subunit beta [Source:UniProtKB/TrEMBL;Acc:G4LUJ6]	224.722	91.1503	42.8582	47.9306	41.806	47.1503	297	158	56	200	180	222
Smp_203190.1	hypothetical protein	0	0	0	47.8322	67.1091	84.3632	0	0	0	69	101	137
Smp_063070.1	Putative rabb and C [Source:UniProtKB/TrEMBL;Acc:A0A3Q0KGU5]	0	0	0	47.8277	54.4055	58.4611	0	0	0	321	399	456
Smp_329210.1	hypothetical protein	155.985	362.536	337.96	47.7953	47.4925	56.1402	117	355	234	126	131	165
Smp_158810.1	hypothetical protein	35.2913	99.177	0	47.7852	49.1682	53.9441	41	145	0	217	237	276
Smp_095360.1	14 kDa fatty acid-binding protein [Source:UniProtKB/Swiss-Prot;Acc:P29498]	101.137	0	60.0375	47.7313	46.5227	49.9273	141.653	0	84	221.266	223.78	259.99
Smp_044680.1	hypothetical protein	0	62.9709	0	47.7063	42.6005	49.0641	0	322	0	645.265	601.522	745.295
Smp_302280.1	hypothetical protein	0	58.1006	10.553	47.5625	46.8668	48.932	0	325.761	42.94	530.833	520.417	624.579
Smp_199050.1	hypothetical protein	0	47.8062	0	47.5073	43.7247	51.9388	0	48	0	183	181.999	230
Smp_045510.1	Small ubiquitin-related modifier [Source:UniProtKB/TrEMBL;Acc:Q2VU48]	89.84	0	353.352	47.4846	62.6034	81.8048	46	0	176	74	100	142
Smp_340490.1	hypothetical protein	0	0	0	47.4082	39.0267	44.5699	0	0	0	129	116	141
Smp_342080.1	hypothetical protein	11.2135	22.0775	21.3488	47.3887	36.6094	48.1671	73.044	172	122	1350.91	1120.29	1558.06
Smp_032810.1	Thymidylate kinase [Source:UniProtKB/TrEMBL;Acc:G4VDI4]	97.0999	192.174	238.659	47.3292	40.311	41.7958	385.472	972.377	888.065	689.231	616.254	685.314
Smp_052280.1	Putative ribose-phosphate pyrophosphokinase 1,2 [Source:UniProtKB/TrEMBL;Acc:G4VHZ6]	99.5616	51.3799	0.426387	47.3123	44.4097	49.8378	241	164	1	386	379	458
Smp_029750.1	hypothetical protein	0	0	156.786	47.2822	42.0942	50.2976	0	0	130	155	145	184
Smp_078520.1	hypothetical protein	73.6166	0	558.591	47.2176	47.0664	41.3519	55	0	409	116	120	113
Smp_248140.1	hypothetical protein	1.97397	25.1182	0	47.1667	45.8158	46.6005	6	100	0	504	511	560
Smp_135020.1	Putative oxalate:formate antiporter [Source:UniProtKB/TrEMBL;Acc:A0A3Q0KMB4]	27.0091	0	0	46.9761	45.375	49.204	71	0	0	457.311	464.539	534.909
Smp_214100.1	Non-specific serine/threonine protein kinase [Source:UniProtKB/TrEMBL;Acc:A0A3G6V9T0]	0.73548	0	35.6969	46.7922	40.2887	44.457	3	0	146	681	613	725
Smp_060420.2	Putative suppressor of actin (Sac) [Source:UniProtKB/TrEMBL;Acc:G4VJY4]	21.7082	0.168847	0	46.7009	40.0346	48.8667	105	1.114	0	828.838	745.174	968.189
Smp_214030.1	hypothetical protein	77.8008	10.2465	0.511555	46.6138	39.3838	54.0911	158	27	1	330	291	431
Smp_006730.1	Fasting-inducible integral membrane protein tm6p1-related [Source:UniProtKB/TrEMBL;Acc:A0A3Q0KBX9]	0	0.479718	0	46.5085	47.3404	47.5782	0	1	0	268	287	305
Smp_034190.1	Putative dead box ATP-dependent RNA helicase [Source:UniProtKB/TrEMBL;Acc:G4VEF4]	15.3785	114.824	33.583	46.4803	46.3808	53.4557	49.616	499	108	497.388	513.419	639.47
Smp_005320.1	hypothetical protein	25.3031	0	16.1271	46.3975	36.4781	40.4851	27	0	15	202	169	199
Smp_210740.1	Prolyl oligopeptidase (S09 family) [Source:UniProtKB/TrEMBL;Acc:A0A3Q0KVF2]	56.1194	78.6167	47.2946	46.3585	43.9107	54.1947	115	206	91	366	366	481
Smp_144030.1	Phosphatidate cytidylyltransferase [Source:UniProtKB/TrEMBL;Acc:G4VKI9]	0	0	12.3177	46.171	41.1603	47.391	0	0	30	543	522	638
Smp_025020.1	hypothetical protein	0	24.4856	19.2182	46.1311	43.8092	44.9172	0	53	30	356	361	392
Smp_055400.1	Putative tubulin-specific chaperone B (Tubulin folding cofactor B) [Source:UniProtKB/TrEMBL;Acc:G4V5V7]	91.0567	0	122.215	46.0887	41.1845	42.8677	139	0	181	234	218	245
Smp_078800.1	Putative dnaj homolog subfamily B member [Source:UniProtKB/TrEMBL;Acc:G4VEK3]	45.6603	30.6955	207.227	46.0049	46.0378	52.151	49	41	203	199	212	255
Smp_037120.1	Putative mitochondrial 39S ribosomal protein L27 (L27mt) (MRP-L27) [Source:UniProtKB/TrEMBL;Acc:G4VRH7]	106.978	8.58792	4.78323	45.9824	49.9932	50.916	113	12	5	162	183	202
Smp_132640.2	CDP-diacylglycerol--inositol 3-phosphatidyltransferase [Source:UniProtKB/TrEMBL;Acc:A0A3Q0KM25]	68.714	252.446	55.7343	45.9439	41.0578	47.4614	102	468	77	261.863	250.129	308.263
Smp_344710.1	hypothetical protein	0.539465	25.728	0	45.9396	40.9117	46.0574	0.996	54	0	382.566	365.777	435.795
Smp_026260.1	Putative rnf5 [Source:UniProtKB/TrEMBL;Acc:G4VEZ0]	0	0	12.6454	45.8442	38.9096	42.4564	0	0	26	338	302	362
Smp_008545.1	Heat shock protein HSP60, putative [Source:UniProtKB/TrEMBL;Acc:A0A3Q0KC41]	21.0378	10.1854	0	45.8415	44.6161	46.1135	133	83	0	782	759	881
Smp_074150.1	Annexin [Source:UniProtKB/TrEMBL;Acc:C4QH88]	117.454	1.7299	198.611	45.8222	41.9142	47.3396	122	2	170	215	212	254
Smp_158110.1	Peroxiredoxin, Prx2; Peroxiredoxin, Prx2; Thioredoxin peroxidase; Thioredoxin peroxidase 2 [Source:UniProtKB/TrEMBL;Acc:G4LV26]	2.61162	0	0	45.7674	50.8446	55.6903	3	0	0	168.456	193.435	230.142
Smp_044250.1	Subfamily M67C unassigned peptidase (M67 family) [Source:UniProtKB/TrEMBL;Acc:G4VEI6]	4.5899	0	11.08	45.6431	37.5312	44.1855	29	0	65	1176	1025.98	1277
Smp_083410.1	Elongation factor 1-gamma, putative [Source:UniProtKB/TrEMBL;Acc:G4LXB1]	39.1667	84.5978	6.18254	45.588	37.8431	42.3926	95	274	15	360	309	376
Smp_145890.1	Putative adamts (A disintegrin and metalloprotease) [Source:UniProtKB/TrEMBL;Acc:A0A3Q0KP96]	0	0	0	45.4711	45.8939	47.5814	0	0	0	842	907	1005.23
Smp_104110.1	Putative rho GTPase [Source:UniProtKB/TrEMBL;Acc:G4VAJ6]	0	124.198	117.233	45.2957	38.8709	53.7889	0	253	173	281	255	374
Smp_140950.1	Transcription factor mrg-related [Source:UniProtKB/TrEMBL;Acc:A0A3Q0KNH1]	15.4806	1.42336	70.225	45.2231	38.8883	44.5589	33	4	146	341	307	377.385
Smp_212880.1	hypothetical protein	214.804	48.8566	61.1508	45.223	42.8516	46.708	394	116	107	241	232	280
Smp_343760.1	hypothetical protein	108.932	90.4139	58.8176	45.2037	42.7777	47.6098	295	273	134	543.819	560.925	662.842
Smp_031570.1	60S ribosomal protein L18, putative [Source:UniProtKB/TrEMBL;Acc:G4LUU2]	36.8442	37.5163	173.592	45.16	55.0694	60.1192	54	70	233	171.292	209.453	257.18
Smp_002740.1	DIF_7 [Source:UniProtKB/TrEMBL;Acc:B8Y6H5]	0	0	0.547541	45.1096	44.4025	46.5429	0	0	1	266	269	310
Smp_344820.3	hypothetical protein	0.12575	4.2614	11.5788	45.0544	42.7672	49.8729	3.19	139.443	276.508	4452.4	4461.26	5543.4
Smp_307260.2	hypothetical protein	79.0292	0	0	44.9474	38.3791	58.6204	86.272	0	0	173.555	155.313	252.172
Smp_172160.1	Senescence downregulated leo1-like [Source:UniProtKB/TrEMBL;Acc:A0A3Q0KSZ7]	0	22.2438	69.0766	44.9373	41.0403	42.7362	0	72	166	370	352	393.94
Smp_210310.1	Putative 60s ribosomal protein L7a [Source:UniProtKB/TrEMBL;Acc:A0A3Q0KV34]	28.8513	23.2638	86.8066	44.8396	41.8463	48.6875	80	85	232	406	391	495
Smp_129360.1	Putative cyclin G [Source:UniProtKB/TrEMBL;Acc:G4VEH5]	0	45.8076	19.0263	44.7934	38.9554	45.1437	0	416	129	1348	1258	1549
Smp_024880.1	Putative eif-1a [Source:UniProtKB/TrEMBL;Acc:G4VMA1]	0	44.0821	100.604	44.7869	54.5268	46.8415	0	77	129	234	301	275
Smp_330250.1	hypothetical protein	20.8619	90.9592	0	44.7722	52.6212	54.8202	27	158.003	0	188.243	229.357	258.536
Smp_168350.1	Putative chaperone binding protein [Source:UniProtKB/TrEMBL;Acc:A0A3Q0KSH0]	19.8848	0	0	44.7518	40.1484	41.317	10	0	0	70.493	64.996	72.491
Smp_062890.1	V-type proton ATPase proteolipid subunit [Source:UniProtKB/TrEMBL;Acc:G4VHU7]	0	0	0	44.7393	50.7415	53.2622	0	0	0	121	140.124	161.731
Smp_330380.1	hypothetical protein	80.8234	22.7141	41.2062	44.7318	44.8296	47.4801	475	181	238.001	986.337	1040.1	1166.32
Smp_174520.1	Dynein light chain [Source:UniProtKB/TrEMBL;Acc:A0A3Q0KTP8]	0	0	0	44.7059	63.1822	55.8033	0	0	0	52	74	73
Smp_309860.1	Putative DNA-binding protein rfxank [Source:UniProtKB/TrEMBL;Acc:G4V8G6]	77.4014	53.8507	9.9575	44.6832	36.6621	39.5025	136	124	17	240	201	238
Smp_010160.1	Putative chaperone binding protein [Source:UniProtKB/TrEMBL;Acc:A0A3Q0KC80]	142.207	0	303.058	44.6773	49.5831	43.7778	143	0	302	147.507	170.004	161.509
Smp_058320.1	Putative nuclear autoantigenic sperm protein (Nasp) [Source:UniProtKB/TrEMBL;Acc:G4VNL6]	51.4029	11.0407	58.1162	44.6632	41.0191	39.547	170	48	187	452	425	450
Smp_128170.1	hypothetical protein	0	0	0.473328	44.602	44.073	48.0191	0	0	1	445	470	541.971
Smp_308360.1	hypothetical protein	0	21.5132	0	44.5884	38.3559	47.8834	0	76	0	394.871	353.456	471.786
Smp_096290.1	hypothetical protein	34.1315	171.23	0	44.5866	45.705	43.7147	49	308	0	218	233	241
Smp_164730.1	Growth hormone secretagogue receptor,putative [Source:UniProtKB/TrEMBL;Acc:A0A3Q0KRY2]	0	0	43.1727	44.552	46.1695	49.6054	0	0	63	303	352.025	405
Smp_031720.1	Histone H2A [Source:UniProtKB/TrEMBL;Acc:G4VN61]	0	0	0	44.5488	46.9145	63.985	0	0	0	181	198	293
Smp_093670.1	Ubiquitin-like protein ATG12 [Source:UniProtKB/TrEMBL;Acc:G4V9Q8]	0	0	323.844	44.5334	31.6006	32.4524	0	0	119	49.574	36.125	39.615
Smp_000710.1	Ubiquitin-specific peptidase 46 (C19 family) [Source:UniProtKB/TrEMBL;Acc:A0A3Q0KBD5]	39.0203	43.1015	121.417	44.5167	47.363	49.2073	86	131	268	353	394	434
Smp_202470.1	Smp_202470 [Source:UniProtKB/TrEMBL;Acc:G4VIF9]	42.2463	0	1.13272	44.4739	43.7298	51.7763	88	0	2	409.004	432	541
Smp_131870.2	Putative syntaxin binding protein-1,2,3 [Source:UniProtKB/TrEMBL;Acc:A0A3Q0KLU6]	0.626957	0	1.66135	44.3958	35.0054	41.1647	3.426	0	8.586	874.551	725.549	915.27
Smp_174850.2	hypothetical protein	0	0	0	44.3647	64.2062	61.8032	0	0	0	284.338	426.271	444.557
Smp_136740.1	Putative torsin A [Source:UniProtKB/TrEMBL;Acc:A0A3Q0KMN1]	0	0.4804	41.4818	44.31	40.3919	51.7411	0	1	64	267	257	352
Smp_162770.2	hypothetical protein	194.862	1.53547	0	44.3051	32.9337	45.8548	409	4	0	360.356	283.241	420.767
Smp_169460.1	Rab, putative [Source:UniProtKB/TrEMBL;Acc:A0A3Q0KSM1]	564.915	0	0	44.2892	60.0675	71.2882	293	0	0	96.931	143.576	182.41
Smp_164660.1	ADP-ribosylation factor-like 2, arl2 [Source:UniProtKB/TrEMBL;Acc:A0A3Q0KRV9]	0	0	322.089	44.2278	49.6529	66.0144	0	0	172	91	107	152
Smp_074230.1	Putative dna-directed RNA polymerase II [Source:UniProtKB/TrEMBL;Acc:G4VLA9]	0	298.72	207.971	44.1969	52.4389	79.7708	0	169	88	63	78	128
Smp_319540.1	hypothetical protein	0	0	0	44.1969	43.0268	57.3353	0	0	0	63	64	92
Smp_132690.1	RuvB-like helicase [Source:UniProtKB/TrEMBL;Acc:A0A3Q0KM13]	26.3835	16.051	0	44.1847	42.7728	49.0507	105	84	0	569	569	713
Smp_148970.1	Rnf25 protein, putative [Source:UniProtKB/TrEMBL;Acc:G4LWL4]	0	0	0	44.164	36.0154	42.0969	0	0	0	257.411	224.876	278.35
Smp_086060.1	hypothetical protein	57.5435	0	0	44.1429	29.6989	53.2439	44	0	0	135	97	185
Smp_346040.2	hypothetical protein	109.483	0	24.2183	44.0997	30.2264	37.7034	238	0	50	265.484	183.561	257.368
Smp_059170.2	Putative troponin I [Source:UniProtKB/TrEMBL;Acc:G4VJ45]	0.85642	0.127861	0.72404	44.0854	39.2654	44.2346	2.5	0.5	2	464.502	450.479	539.987
Smp_059170.1	Putative troponin I [Source:UniProtKB/TrEMBL;Acc:G4VJ45]	0.85642	0.127861	0.72404	44.0851	39.2691	44.2367	2.5	0.5	2	464.498	450.521	540.013
Smp_074330.1	hypothetical protein	0	28.4597	0	44.0083	42.3585	46.5731	0	30	0	108	107	128
Smp_006830.1	hypothetical protein	0	2.40012	223.835	43.9879	37.4562	42.1201	0	5	345	232	204	250
Smp_001950.1	hypothetical protein	25.0164	125.59	0	43.9454	36.9898	46.8396	41	227	0	331	301	404
Smp_043970.1	DNAj homolog subfamily C member, putative [Source:UniProtKB/TrEMBL;Acc:G4M0T7]	0	106.3	13.9442	43.9194	36.2236	40.9735	0	196	19	206.763	178	216
Smp_307010.1	Actin-2 [Source:UniProtKB/Swiss-Prot;Acc:P53471]	72.4284	47.1207	11.1524	43.8576	44.8597	46.0779	350.098	290.197	49.552	527.608	535.767	634.174
Smp_088360.1	Neuropeptide F; Neuropeptide F; Putative neuropeptide F; Putative neuropeptide F [Source:UniProtKB/TrEMBL;Acc:Q7Z157]	132.36	177.29	29.9352	43.8462	45.4928	71.1998	57	103	13	64	69	117
Smp_132030.1	hypothetical protein	0	29.57	134.526	43.6812	59.4026	50.457	0	26	84	73	97	94
Smp_066610.1	hypothetical protein	12.3257	0.633867	0	43.6211	37.8611	48.7481	15	1	0	164	146	205
Smp_057130.1	Adiponectin receptor, putative [Source:UniProtKB/TrEMBL;Acc:A0A3Q0KG95]	14.7553	0	1.53954	43.6065	38.3566	43.9163	50.802	0	5	497.535	452.978	562.509
Smp_057130.2	Adiponectin receptor, putative [Source:UniProtKB/TrEMBL;Acc:A0A3Q0KG95]	13.418	0	1.53954	43.6003	38.3603	43.9148	46.198	0	5	497.465	453.022	562.491
Smp_136640.1	Putative programmed cell death protein [Source:UniProtKB/TrEMBL;Acc:A0A3Q0KMJ7]	63.6852	91.6902	0	43.4917	42.721	48.5373	54	96	0	140	147	178
Smp_171190.1	MEG-8 family [Source:UniProtKB/TrEMBL;Acc:G4VCW5]	109.241	254.707	104.463	43.4861	58.7144	47.146	88	261	78	115	161	140
Smp_062980.1	Tetraspanin [Source:UniProtKB/TrEMBL;Acc:A0A3Q0KGQ8]	0.429813	0.694172	0	43.4698	41.3673	47.1667	1	2	0	414	420	508
Smp_161290.1	Xap-5 protein-related [Source:UniProtKB/TrEMBL;Acc:A0A3Q0KRN7]	72.0768	0.374258	69.2179	43.4369	34.6487	44.4295	145	1	138	295	245	339
Smp_082940.1	NADH dehydrogenase [ubiquinone] 1 alpha subcomplex subunit 12 [Source:UniProtKB/TrEMBL;Acc:G4LYT5]	0	0	0	43.4228	49.3833	60.8547	0	0	0	580	686	911
Smp_113620.1	Putative serine/arginine rich splicing factor [Source:UniProtKB/TrEMBL;Acc:G4VBT2]	140.711	0.801833	449.284	43.3592	40.2417	30.3497	141	1	402	100	91	79
Smp_056440.1	Superoxide dismutase [Source:UniProtKB/TrEMBL;Acc:G4VSQ5]	34.0271	0	0.754047	43.3404	44.4411	50.5054	47	0	1	187	197	244
Smp_016340.1	Mediator of RNA polymerase II transcription subunit 8 [Source:UniProtKB/TrEMBL;Acc:G4VHF6]	0	0	0	43.3383	31.5736	37.6173	0	0	0	186	144	182
Smp_246140.1	hypothetical protein	0	0	0	43.3066	57.176	56.9514	0	0	0	342	484	512
Smp_103530.1	SWI/SNF-related chromatin binding protein [Source:UniProtKB/TrEMBL;Acc:A0A3Q0KJU0]	90.5682	0	41.282	43.2934	37.259	43.625	209	0	92	349.001	317.001	399.999
Smp_033680.1	hypothetical protein	32.301	0	0	43.29	36.5266	43.5751	47	0	0	214	188	241
Smp_019190.1	Step II splicing factor slu7, putative [Source:UniProtKB/TrEMBL;Acc:G4LUD6]	14.7972	31.9505	2.24302	43.2888	38.8051	39.9298	66	192	10	632	585	652
Smp_018550.1	hypothetical protein	76.3716	0.459303	0	43.2778	43.545	39.1332	133	1	0	291	311	299
Smp_034490.1	Proteasome catalytic subunit 1 (T01 family); Proteasome subunit beta type [Source:UniProtKB/TrEMBL;Acc:G4V926]	69.0763	449.242	58.0074	43.2634	39.8924	52.9659	124	1032	96	210	194	288
Smp_145700.1	Putative ankyrin 2,3/unc44 [Source:UniProtKB/TrEMBL;Acc:A0A3Q0KP19]	8.30789	0.436112	15.771	43.2328	41.9915	46.9577	74	5	131.939	1462.59	1510.93	1802.1
Smp_127650.1	Secretory carrier-associated membrane protein [Source:UniProtKB/TrEMBL;Acc:A0A3Q0KL87]	0	41.2787	25.9969	43.1561	41.25	46.3957	0	126	59	405	410	492
Smp_058650.1	Proteasome regulatory subunit-related [Source:UniProtKB/TrEMBL;Acc:G4LX66]	0	55.5514	0	43.1477	42.6103	52.7216	0	129	0	303	316	417
Smp_308590.1	hypothetical protein	0	0	61.5744	43.1227	51.3153	58.0343	0	0	77.923	204.811	255.474	306.984
Smp_196040.1	Putative shc transforming protein [Source:UniProtKB/TrEMBL;Acc:A0A3Q0KUT9]	0	0	0	43.0772	37.931	43.6534	0	0	0	476.314	440.787	542.756
Smp_039980.1	Putative mitochondrial ribosomal protein S33 [Source:UniProtKB/TrEMBL;Acc:G4VKH0]	0	121.799	192.826	43.0692	43.1694	51.8996	0	114	132	139	150	192
Smp_070380.1	hypothetical protein	0	0	51.0943	42.8949	38.5105	42.3995	0	0	56	264	256	299
Smp_045950.1	Transformer-2-related [Source:UniProtKB/TrEMBL;Acc:G4VPR1]	54.3583	0	45.2991	42.8369	45.8803	41.9983	118	0	91	239	256	266
Smp_010710.1	NADH dehydrogenase [ubiquinone] flavoprotein 1, mitochondrial [Source:UniProtKB/TrEMBL;Acc:A0A3Q0KC95]	0.330333	0.24584	0	42.7978	41.793	49.4353	1	1	0	455	464	588
Smp_124870.1	hypothetical protein	247.637	181.588	129.931	42.7661	41.7091	41.632	515.537	469.748	242.593	217.697	210.979	241.677
Smp_040360.1	Serologically defined breast cancer antigen ny-br-84-related [Source:UniProtKB/TrEMBL;Acc:A0A3Q0KET4]	0	18.5263	77.149	42.6504	40.5624	46.9856	0	51	157	303	300	375
Smp_083930.1	hypothetical protein	50.7276	31.5549	95.5851	42.6319	33.4759	38.1158	67	54	121	178.002	144.027	179
Smp_203970.1	Calcium load-activated calcium channel [Source:UniProtKB/TrEMBL;Acc:A0A3Q0KV56]	0	115.568	25.7395	42.6147	41.6379	49.6338	0	161	26	152.72	156.107	198.327
Smp_004630.1	Putative sugar transporter [Source:UniProtKB/TrEMBL;Acc:G4VHD5]	0	0	28.0519	42.6015	31.4836	27.6294	0	0	24	205.187	163.889	152.604
Smp_041500.1	hypothetical protein	0	0	16.371	42.4974	38.6422	43.3576	0	0	21	195.481	184.77	225.137
Smp_094640.1	Zinc finger protein, putative [Source:UniProtKB/TrEMBL;Acc:A0A3Q0KJC4]	0	23.1971	0	42.4225	32.4901	39.246	0	46	0	337	278	356
Smp_006390.1	Cystatin B, putative; Cystatin B, putative; Cysteine protease inhibitor; Cysteine protease inhibitor [Source:UniProtKB/TrEMBL;Acc:Q7YW72]	846.705	112.63	171.288	42.3868	38.3299	41.3776	6622.77	1161.88	1286.29	1249.57	1188.31	1362.86
Smp_143870.1	hypothetical protein	252.228	33.1337	69.9294	42.3325	45.1712	46.2908	300	49	74	114	119	142
Smp_157760.1	Putative prion interactor pint1 [Source:UniProtKB/TrEMBL;Acc:A0A3Q0KQR0]	48.0888	0.959173	10.1189	42.2868	40.4945	48.3694	230.527	6	46.671	694.676	695	896
Smp_016200.1	Putative flotillin-1 [Source:UniProtKB/TrEMBL;Acc:A0A3Q0KCQ0]	37.5852	19.8447	0	42.2754	36.5599	48.4118	98	68	0	366	329	473
Smp_103570.1	Non-specific serine/threonine protein kinase [Source:UniProtKB/TrEMBL;Acc:A0A3Q0KJX5]	47.2202	55.4008	0.551592	42.1351	36.2037	43.7205	196	272	2	768	710	907
Smp_316640.1	hypothetical protein	70.3206	378.472	0	42.1199	63.121	55.8154	30	217	0	61	94.998	91
Smp_086530.1	Putative tegumental protein Sm 20.8; Putative tegumental protein Sm 20.8; Sm 20.8; Tegumental antigen Sm20.8; Tegumental protein Sm 20.8; Sm 20.8; Tegumental antigen Sm20.8; Tegumental protein Sm 20.8 [Source:UniProtKB/TrEMBL;Acc:P91804]	0	0	0	42.0703	31.5526	41.4411	0	0	0	99	80	112
Smp_024140.1	Polyadenylate-binding protein [Source:UniProtKB/TrEMBL;Acc:G4VQ61]	45.3735	78.0484	91.7225	41.9725	38.7501	45.2027	290	653	562	771	721	939
Smp_141650.1	hypothetical protein	101.654	53.2897	94.0679	41.9626	38.9005	43.7815	203	143	184	313.618	306.025	365.732
Smp_028060.1	hypothetical protein	76.223	0	0	41.9327	40.6863	48.2898	108	0	0	218	222	279
Smp_334000.2	hypothetical protein	0	0	0	41.9204	47.2426	48.841	0	0	0	824.93	1006.24	1102.15
Smp_011270.2	Putative sj-Ts4 protein [Source:UniProtKB/TrEMBL;Acc:A0A3Q0KCB2]	0	0	0	41.8858	37.9273	41.03	0	0	0	240.999	229.152	266.048
Smp_318200.2	hypothetical protein	241.299	0	0	41.7246	35.9144	46.3034	101	0	0	59	53	74
Smp_092490.1	Putative nadh-plastoquinone oxidoreductase [Source:UniProtKB/TrEMBL;Acc:G4V5Q1]	0	0	4.33913	41.7063	43.4474	42.2376	0	0	11	379	411	430
Smp_034120.1	Synaptosomal-associated protein [Source:UniProtKB/TrEMBL;Acc:G4V9U7]	0	0	0	41.6181	34.5075	39.1356	0	0	0	285.811	248.411	303.539
Smp_330330.1	hypothetical protein	43.376	173.4	19.3851	41.5746	46.5353	46.6846	107	564	46	316.045	362.713	397.548
Smp_017660.1	Proteasome activator PA28-gamma; Proteasome activator PA28-gamma; Putative proteasome subunit; Putative proteasome subunit [Source:UniProtKB/TrEMBL;Acc:C1LZ83]	0	41.2542	230.396	41.5296	38.6504	48.1822	0	63	253	184	181	239
Smp_210930.1	Putative ribosomal pseudouridine synthase [Source:UniProtKB/TrEMBL;Acc:A0A3Q0KV75]	0.743126	0	0	41.4513	44.6844	47.7718	1	0	0	202	229	261
Smp_341700.1	hypothetical protein	0	0	35.8575	41.3862	38.8848	42.8786	0	0	79	339	333	394
Smp_059130.1	Putative cyln2 (Cytoplasmic linker protein-115) (Clip-115) [Source:UniProtKB/TrEMBL;Acc:A0A3Q0KGG5]	0	0	40.6833	41.3556	38.9718	47.2322	0	0	191	825.021	823.64	1066.07
Smp_106080.1	NADH-ubiquinone oxidoreductase 39 kD subunit,putative [Source:UniProtKB/TrEMBL;Acc:C4QQ82]	0	0	56.3595	41.2955	37.5998	39.3903	0	0	124.94	300.72	284.34	321.424
Smp_083180.1	hypothetical protein	132.196	98.9119	29.8326	41.2633	42.9736	53.7688	142	144	32	147	159	214
Smp_073410.1	Proteasome subunit beta [Source:UniProtKB/TrEMBL;Acc:G4VSW3]	0	57.5085	0	41.2189	40.407	45.4759	0	150	0	253	254	313
Smp_064430.1	hypothetical protein	0	0	0	41.2135	36.6785	49.0977	0	0	0	139	132	188
Smp_320310.1	hypothetical protein	0	1.79168	21.5533	41.1834	31.4203	40.2084	0	1	9	58	46	64
Smp_058150.1	hypothetical protein	0	79.2769	0	41.1226	54.9669	60.3236	0	192	0	289	408	477
Smp_151590.1	Putative centrosomal protein of 135 kDa (Cep135 protein) (Centrosomal protein 4) [Source:UniProtKB/TrEMBL;Acc:A0A3Q0KPZ2]	18.9266	70.6086	0	41.0901	45.3352	43.3134	39	171	0	357	434	442
Smp_045980.3	Putative cc2d1b protein [Source:UniProtKB/TrEMBL;Acc:G4VPR4]	0	0	0	41.0282	49.3375	39.6068	0	0	0	155.403	195.61	166.648
Smp_000755.1	Family M13 non-peptidase homologue (M13 family) [Source:UniProtKB/TrEMBL;Acc:A0A3Q0KBE3]	0.378628	0	4.91449	40.9904	41.3659	49.8407	1	0	11	487	531	677
Smp_102690.1	Eukaryotic translation initiation factor 2c,putative [Source:UniProtKB/TrEMBL;Acc:C4QPD1]	0.159633	29.7882	0.159578	40.978	39.7643	42.0692	1	251	1	851.456	855.171	978.609
Smp_080110.1	Putative pre-mRNA splicing factor [Source:UniProtKB/TrEMBL;Acc:G4VJM8]	0	0	0	40.9614	35.2987	40.6344	0	0	0	160	146.226	179
Smp_023160.1	V-type proton ATPase subunit F [Source:UniProtKB/TrEMBL;Acc:G4VCC0]	141.582	397.386	326.342	40.9536	35.4904	38.7126	177.954	641.021	379.487	196.679	180.052	208.687
Smp_170300.1	Putative short chain dehydrogenase [Source:UniProtKB/TrEMBL;Acc:A0A3Q0KSL7]	0	0	0	40.9363	36.9861	45.4492	0	0	0	353	338	441
Smp_332160.1	hypothetical protein	68.592	101.843	13.3503	40.9064	31.9987	37.0293	84	165	16	176	144	179
Smp_098550.1	Trim56 protein, putative [Source:UniProtKB/TrEMBL;Acc:A0A3Q0KJJ0]	103.175	101.935	40.5728	40.841	39.0614	43.2295	658.858	767.307	225.215	1139	1176	1376.91
Smp_130940.1	Golgi snare bet1-related [Source:UniProtKB/TrEMBL;Acc:A0A3Q0KLS4]	0	134.095	66.5838	40.8252	27.7628	38.7243	0	142	51	105	74	111
Smp_142980.1	Putative palmitoyl-protein thioesterase [Source:UniProtKB/TrEMBL;Acc:A0A3Q0KNM1]	0	69.3119	0	40.8044	38.611	45.7726	0	110	0	174	174	220
Smp_144360.1	Myelin proteolipid-related [Source:UniProtKB/TrEMBL;Acc:A0A3Q0KNU5]	13.7968	0	2.93151	40.7784	41.1066	43.5382	92.542	0	18	1077.71	1156.65	1307.24
Smp_301170.1	hypothetical protein	0	46.7532	0	40.7607	36.056	44.6328	0	207	0	631.041	613.183	807.809
Smp_042020.1	ATP-diphosphohydrolase 1; ATP-diphosphohydrolase 1; Putative atp-diphosphohydrolase 1; Putative atp-diphosphohydrolase 1 [Source:UniProtKB/TrEMBL;Acc:Q7YTA4]	0	0	78.1618	40.714	40.5817	42.2141	0	0	152	426	463	511
Smp_332480.2	TNFR [Source:UniProtKB/TrEMBL;Acc:D2IGB9]	0	0	10.8416	40.6745	40.2591	46.9543	0	0	41	612.834	666.853	837.842
Smp_198980.1	Ccr4-not transcription complex, putative [Source:UniProtKB/TrEMBL;Acc:A0A3Q0KUK7]	18.6711	0.539322	46.2315	40.6646	41.364	44.9115	111	4	253	1010	1098	1262
Smp_089570.1	Putative stress associated endoplasmic reticulum protein (Serp1/ramp4) [Source:UniProtKB/TrEMBL;Acc:G4V5T6]	0	269.232	17.3166	40.6435	39.4703	46.7806	0	277	13	107	108	138
Smp_340360.1	hypothetical protein	0.641623	0.647534	0.437572	40.5685	39.3184	45.8753	3	4	2	625	627	793
Smp_102820.1	Ribosomal protein related [Source:UniProtKB/TrEMBL;Acc:A0A3Q0KJW6]	0	161.849	237.279	40.5664	39.2292	43.8843	0	196	208	117	117	141
Smp_045960.1	Calcium binding atopy-related autoantigen [Source:UniProtKB/TrEMBL;Acc:G4VPR2]	0	0.77192	0.354356	40.5389	43.054	48.9335	0	3	1	468.98	526	633
Smp_057650.1	Protein kiaa0174, putative [Source:UniProtKB/TrEMBL;Acc:G4M074]	27.0844	0	33.8068	40.5236	44.6007	45.832	71	0	87	365.052	420	465
Smp_143470.1	Spectrin beta chain [Source:UniProtKB/TrEMBL;Acc:A0A3Q0KNV9]	52.5996	0.303035	32.6648	40.5102	38.5411	40.4608	917	7	558	2344	2306	2623
Smp_034940.2	hypothetical protein	19.3541	37.2139	0.366071	40.3971	30.9789	35.1366	171	414	3	1412.89	1153.55	1390.73
Smp_034940.1	hypothetical protein	0	0	0	40.1786	44.8482	52.8334	0	0	0	1411.45	1677.35	2100.28
Smp_123590.2	hypothetical protein	0	0	0	40.1592	24.963	33.516	0	0	0	34.659	22	31.551
Smp_327390.1	hypothetical protein	1019.62	183.236	154.313	40.1088	35.3631	37.4009	1983.03	453.993	277.93	232.466	209.006	244
Smp_043150.1	Putative smirv1 protein; Putative smirv1 protein; SmIrV1 protein; SmIrV1 protein [Source:UniProtKB/TrEMBL;Acc:Q04702]	0	14.1187	40.1754	40.1072	41.9699	43.1134	0	81	171	566	613	682
Smp_077400.1	Autophagy-related protein 3 [Source:UniProtKB/TrEMBL;Acc:G4VTM4]	49.2199	1.71289	16.3024	40.104	40.3697	40.7269	131	6	42	362	379	412
Smp_333910.1	F-actin-capping protein subunit beta [Source:UniProtKB/TrEMBL;Acc:G4VBT5]	0	61.6946	30.5614	40.052	44.9599	48.3353	0	188	67	328	385	442
Smp_176110.1	hypothetical protein	0	0.263184	0.358292	39.8246	35.1848	41.7887	0	1	1	529	500	629
Smp_064510.1	Putative rna-binding protein nob1 [Source:UniProtKB/TrEMBL;Acc:G4VKB6]	3.08244	27.6462	31.7411	39.7786	38.501	44.3185	11	130	109	526	536	657
Smp_045610.1	Rho GDP-dissociation inhibitor-related [Source:UniProtKB/TrEMBL;Acc:G4VK76]	0.39746	0	0	39.746	38.2914	47.9537	1	0	0	371	376	505
Smp_343350.1	hypothetical protein	42.1745	71.0188	0	39.7389	35.8276	41.7923	118	262	0	359	334	423
Smp_062620.1	hypothetical protein	165.69	27.1791	11.6351	39.6266	37.6819	38.8128	995	213.009	66.002	754.006	739.001	827.069
Smp_030180.1	Ubiquitin-related modifier 1 homolog [Source:UniProtKB/TrEMBL;Acc:G4VFM6]	0	0	308.77	39.626	54.1559	61.2875	0	0	102	37	52	63
Smp_049600.1	Putative DNAj (Hsp40) homolog, subfamily C, member [Source:UniProtKB/TrEMBL;Acc:G4V985]	0	0	0	39.6148	40.722	42.1818	0	0	0	416.003	445	495
Smp_307640.1	hypothetical protein	47.1843	26.2401	33.2529	39.6012	35.68	38.8034	2305	1632	1512	5653	5205	6370
Smp_334120.1	hypothetical protein	57.5615	8.47777	56.6213	39.5405	36.5279	41.0091	120	21	103	324	325.002	389
Smp_153170.1	Serine/threonine kinase [Source:UniProtKB/TrEMBL;Acc:A0A3Q0KQ72]	0.755049	1.05453	3.9325	39.4785	35.1924	41.5384	10	18	49	2078.07	1968.91	2467.81
Smp_173920.1	hypothetical protein	207.45	136.455	80.3324	39.4558	36.2316	38.5408	701.487	597.451	256.505	352.305	323.481	392.735
Smp_055880.2	Chmp1 (Chromatin modifying protein) (Charged multivesicular body protein), putative [Source:UniProtKB/TrEMBL;Acc:A0A3Q0KG77]	0	63.2644	0	39.4187	35.3772	76.8325	0	140	0	223.071	208.799	487.873
Smp_155290.4	hypothetical protein	0	0	66.1641	39.4001	33.8393	38.7373	0	0	132	361.844	334.228	407.302
Smp_330190.1	Rho GTPase; Rho1 GTPase [Source:UniProtKB/TrEMBL;Acc:Q9XZG7]	28.444	77.0565	5.49436	39.3952	32.4093	43.6182	53	189.997	10	235.757	200.643	292.464
Smp_105320.1	60S ribosomal protein L37a [Source:UniProtKB/TrEMBL;Acc:A0A3Q0KK31]	80.8584	304.367	22.9756	39.3882	33.9687	49.307	57	274	15	76	66	106
Smp_306710.1	hypothetical protein	0	0	0	39.3739	41.0362	54.4066	0	0	0	213	231	329
Smp_059360.1	Pre-mRNA processing factor, putative [Source:UniProtKB/TrEMBL;Acc:C4QDD1]	0	0	0	39.3312	35.8382	44.095	0	0	0	311	297	389
Smp_008230.1	Putative rab-18 [Source:UniProtKB/TrEMBL;Acc:G4V7H8]	0	0	13.3123	39.2103	33.6098	39.0766	0	0	21	257	234	289
Smp_084940.1	Putative gtp-binding protein rit [Source:UniProtKB/TrEMBL;Acc:G4VFF2]	0.691671	0	1.50341	39.1908	35.6401	36.7386	2	0	4	445	428	469
Smp_146490.1	hypothetical protein	0	0	66.4863	39.1151	34.0917	36.0452	0	0	148	371.067	343.48	384.553
Smp_176650.1	hypothetical protein	0	0	0	39.11	38.0487	49.3786	0	0	0	167	177	245
Smp_267170.1	hypothetical protein	0	0	0	39.1017	34.6457	34.7564	0	0	0	199	186	200
Smp_093700.1	Putative membrane associated progesterone receptor [Source:UniProtKB/TrEMBL;Acc:G4V9R2]	61.7442	49.9264	122.552	39.0654	41.1409	47.1527	84	89	161	183	201	248
Smp_072490.1	hypothetical protein	55.6222	25.8687	40.3899	39.045	34.0229	35.8322	163	96	109	443	408	457
Smp_089460.2	Family C2 unassigned peptidase (C02 family) [Source:UniProtKB/TrEMBL;Acc:A0A3Q0KJ03]	0	30.8671	0	38.9975	31.3274	34.0794	0	119	0	452.334	383.533	443.667
Smp_161960.1	hypothetical protein	76.6648	0	0.529456	38.9652	41.1723	45.5198	145	0	1	254	280	332
Smp_137530.1	TATA element modulatory factor [Source:UniProtKB/TrEMBL;Acc:A0A3Q0KMP0]	0	12.9906	0.268878	38.9108	36.318	42.0228	0	66	1	683	681	834
Smp_127690.1	hypothetical protein	15.6021	0	0	38.7805	37.4503	42.2166	61	0	0	633	654	781
Smp_112480.1	hypothetical protein	529.341	13.4759	25.3561	38.7777	38.463	39.6175	98	3	4	19	19	21
Smp_176050.1	Rab6, putative [Source:UniProtKB/TrEMBL;Acc:A0A3Q0KTX8]	0	113.509	50.5205	38.6972	40.0378	49.8222	0	150	50	152.687	168.937	225.013
Smp_016630.1	Putative trimeric G-protein alpha o subunit [Source:UniProtKB/TrEMBL;Acc:A0A3Q0KCR4]	0.527331	33.2067	27.261	38.677	34.7351	41.1137	2	146	89	630.126	614	771
Smp_161870.1	hypothetical protein	66.8421	0	116.294	38.6708	28.6426	41.4476	65	0	110	131.825	102.013	157.761
Smp_092810.1	hypothetical protein	26.611	0	15.5319	38.6469	34.406	35.1922	61	0	34	334	314	342
Smp_103710.1	Putative ubiquitin-conjugating enzyme E2 I [Source:UniProtKB/TrEMBL;Acc:G4VRA7]	5.40776	91.4306	0.834254	38.6117	38.9277	45.1549	7	152	1	143	146	187
Smp_122810.1	Putative spfh domain / Band 7 family protein [Source:UniProtKB/TrEMBL;Acc:A0A3Q0KKG6]	0	0	0	38.586	33.9933	38.4114	0	0	0	413.726	399.917	483.023
Smp_082030.1	Family C56 non-peptidase homologue (C56 family) [Source:UniProtKB/TrEMBL;Acc:G4VDR4]	90.7515	159.394	140.126	38.5595	33.8048	38.9235	136	307	197	167	149	189
Smp_010930.1	Putative heat shock protein 70 (Hsp70)-interacting protein [Source:UniProtKB/TrEMBL;Acc:G4VMR7]	0.978768	41.5143	31.7246	38.55	35.8705	36.5998	3	159	89	467	461	500
Smp_303520.1	hypothetical protein	0	0	0	38.4411	36.751	51.7303	0	0	0	200.092	204.543	305.347
Smp_214130.1	hypothetical protein	3.42499	0	24.4136	38.3972	34.3979	28.4385	3	0	20	125.028	117.995	104.386
Smp_127280.4	O-acyltransferase [Source:UniProtKB/TrEMBL;Acc:A0A3Q0KL66]	0	0	0	38.3629	46.508	53.938	0	0	0	91.084	117.175	144.856
Smp_144940.1	hypothetical protein	10.3496	0	0	38.359	34.0679	36.5031	35	0	0	543.661	517.908	586.9
Smp_095680.1	Zinc finger protein, putative [Source:UniProtKB/TrEMBL;Acc:G4M0Z5]	0	222.576	0	38.3225	31.4116	29.7701	0	273	0	127	109	110
Smp_043170.1	Putative transforming acidic coiled-coil containing protein 1/2 [Source:UniProtKB/TrEMBL;Acc:A0A3Q0KF23]	6.81111	25.6085	0.330628	38.3068	37.8303	42.4738	22	105	1	451	470	566
Smp_028500.1	Caspase-3 [Source:UniProtKB/TrEMBL;Acc:C4Q500]	0	19.2907	53.1436	38.2681	41.2356	38.4174	0	41	82	231	262	259
Smp_213650.1	hypothetical protein	0	195.766	0	38.1347	37.1511	55.2453	0	143	0	84	86	137
Smp_310920.1	hypothetical protein	0	10.3181	17.8171	38.1292	36.2649	37.9979	0	74	94	823	830	927
Smp_000100.3	Filamin [Source:UniProtKB/TrEMBL;Acc:A0A3Q0KB95]	0	0	0	38.1229	32.9863	43.4185	0	0	0	2228.14	2009.66	2847.46
Smp_027910.1	Synembryn, putative [Source:UniProtKB/TrEMBL;Acc:C4Q4S4]	0	0	0	37.9583	29.6498	35.0966	0	0	0	400.673	328.566	411.912
Smp_051090.1	Putative orf protein [Source:UniProtKB/TrEMBL;Acc:A0A3Q0KFS9]	0	0	0	37.9566	39.3494	36.5784	0	0	0	259.887	289.705	285.557
Smp_315790.1	Smp_127420 [Source:UniProtKB/TrEMBL;Acc:G4LUH6]	43.267	7.11228	0.15364	37.9276	34.7745	42.7487	305	65	1	1006	988.375	1300
Smp_060480.1	Putative copine [Source:UniProtKB/TrEMBL;Acc:A0A3Q0KGJ6]	14.0469	23.3596	0	37.9037	32.1983	38.7966	44	99	0	448	402	512
Smp_136760.1	hypothetical protein	0	332.304	2.3633	37.8831	38.9931	46.5537	0	188	1	54	58	75
Smp_244460.1	hypothetical protein	0	0	10.8746	37.874	32.5195	39.297	0	0	32	388	348	452
Smp_303300.1	hypothetical protein	0	0	158.977	37.817	31.3713	34.4996	0	0	119	109	95	112
Smp_073400.1	Putative lysosome-associated membrane glycoprotein [Source:UniProtKB/TrEMBL;Acc:A0A3Q0KHN9]	106.245	55.8891	0	37.7909	38.3656	41.574	151	98	0	217	235	270
Smp_178410.1	hypothetical protein	38.5603	1.33109	0	37.7153	36.0761	36.8892	91	4	0	317	320	351
Smp_048870.1	Divalent cation tolerance cuta-related [Source:UniProtKB/TrEMBL;Acc:G4VBZ2]	0	0	0	37.708	34.089	51.2944	0	0	0	66.865	62.29	101.55
Smp_333850.1	hypothetical protein	1651.89	1699.36	1455.68	37.6067	32.0176	33.1578	11226.7	13823.8	8703.82	1037.84	943.516	1042.88
Smp_012690.1	Putative zinc finger protein [Source:UniProtKB/TrEMBL;Acc:G4V9F8]	0	0	0.698048	37.5338	41.2695	41.6373	0	0	1	187	215	233
Smp_340540.1	hypothetical protein	0	0	14.4226	37.4919	36.5278	36.1655	0	0	14	174	188	199
Smp_168930.1	Putative golgin-84 [Source:UniProtKB/TrEMBL;Acc:G4V875]	0	0	6.46221	37.4674	32.4044	34.2296	0	0	15	418.018	386	431
Smp_035150.1	hypothetical protein	0	0	1.09709	37.4599	32.9995	43.6532	0	0	2	230	210	301
Smp_037690.1	hypothetical protein	329.823	3.11957	54.9469	37.4424	38.3754	42.1351	497	6	77	154	159	195
Smp_343120.1	hypothetical protein	0.131752	19.8105	0.411694	37.4351	35.1834	40.8726	1	197	3	1057	1054	1304
Smp_024150.1	Putative ubx domain-containing [Source:UniProtKB/TrEMBL;Acc:A0A3Q0KDE0]	6.32703	0	0	37.4216	38.5002	44.9041	19	0	0	390	419	523.002
Smp_058620.1	Serine/threonine kinase [Source:UniProtKB/TrEMBL;Acc:A0A3Q0KGE9]	66.3613	0	55.1237	37.3303	36.5735	40.5005	319	0	255	522	519	639
Smp_087580.1	Pcd6 interacting protein-related [Source:UniProtKB/TrEMBL;Acc:A0A3Q0KIV8]	58.6603	0.444853	41.5001	37.2888	37.023	41.0904	210	2	137	537	568.966	670
Smp_020040.1	hypothetical protein	0	17.8054	0.310079	37.2259	33.5329	36.853	0	78	1	404.819	377.789	448.528
Smp_053780.1	Cytidine/deoxycytidylate deaminase-related [Source:UniProtKB/TrEMBL;Acc:G4VHS5]	74.1574	0	188.526	37.2216	43.4666	43.0045	88	0	212.165	138.218	165.837	179.764
Smp_331990.1	hypothetical protein	0	0	0	37.1873	30.8501	35.936	0	0	0	212.648	183.364	231.547
Smp_345570.1	hypothetical protein	0	0	0	37.1849	36.1518	38.7905	0	0	0	302	308	350
Smp_094470.1	hypothetical protein	0	0	0	37.176	46.3144	58.248	0	0	0	171	226	303
Smp_072380.1	Putative elongin B [Source:UniProtKB/TrEMBL;Acc:G4V9B1]	54.2092	132.987	44.1686	37.1189	40.7912	41.9482	67.151	209.024	51.129	166.506	192.007	212.011
Smp_072380.2	Putative elongin B [Source:UniProtKB/TrEMBL;Acc:G4V9B1]	53.9662	132.957	42.2181	37.1162	40.7884	41.944	66.849	208.976	48.871	166.494	191.993	211.989
Smp_135840.1	hypothetical protein	0	163.679	55.1884	36.9798	34.2335	37.5479	0	515	128	331	322	380
Smp_072330.1	Putative heat shock protein [Source:UniProtKB/TrEMBL;Acc:A0A3Q0KHG3]	3.18835	13.8648	4.14907	36.88	31.7829	37.5034	33	190	42	1189.33	1050	1355
Smp_196110.1	Ceramidase [Source:UniProtKB/TrEMBL;Acc:A0A3Q0KUG7]	27.5362	0	0	36.8514	30.6652	34.1284	89	0	0	452.663	399.404	474
Smp_342910.1	hypothetical protein	52.9769	0.497275	38.16	36.8213	33.9224	36.3975	81	1	56	169	159.439	187
Smp_331820.1	hypothetical protein	0	0	0	36.7168	19.3045	34.7415	0	0	0	46.005	25.003	48.004
Smp_180170.1	Ubiquitin-conjugating enzyme e2S, putative [Source:UniProtKB/TrEMBL;Acc:A0A3Q0KTX5]	86.4737	0	2.77856	36.7048	39.6514	38.9966	94	0	3	127	142	152
Smp_151100.1	Serine/threonine kinase [Source:UniProtKB/TrEMBL;Acc:A0A3Q0KPR9]	48.0602	0.229844	0.319682	36.6606	32.7524	38.169	175	1	1	581	555	683
Smp_037290.1	Predicted actin-bundling protein-like protein [Source:UniProtKB/TrEMBL;Acc:G4LUM3]	0	10.6962	63.7284	36.6184	35.703	38.0468	0	23	100	204	206	238
Smp_048430.3	Thioredoxin glutathione reductase [Source:UniProtKB/TrEMBL;Acc:A0A3Q0KFL1]	17.2242	0	0.223231	36.6144	32.0237	34.2567	78	0	1	545.576	494.808	570.69
Smp_149130.1	Putative fimbrin/plastin [Source:UniProtKB/TrEMBL;Acc:A0A3Q0KPG5]	0.293218	0	39.2646	36.6123	32.251	40.4738	1	0	119	535.006	504	669
Smp_082820.1	Putative ubiquitin-conjugating enzyme morgue [Source:UniProtKB/TrEMBL;Acc:G4VC75]	41.724	23.9065	0.670898	36.5481	32.564	42.4514	127	96	2	410	386	536.992
Smp_136480.1	Putative ccaat-box DNA binding protein subunit B [Source:UniProtKB/TrEMBL;Acc:A0A3Q0KMM9]	15.5135	0	27.5378	36.5157	36.4511	37.4752	35	0	52	333	370	407.998
Smp_154000.1	hypothetical protein	64.1363	0	25.3409	36.4428	35.1361	37.7676	119	0	44	185	180	217
Smp_030440.1	hypothetical protein	277.326	252.99	0	36.4097	37.812	42.79	236	283	0	109	119	144
Smp_030920.1	Putative mitochondrial import receptor subunit tom22 [Source:UniProtKB/TrEMBL;Acc:G4VLU0]	0	68.1549	141.262	36.3987	42.3892	43.6408	0	123	185	142.22	166.426	190.94
Smp_307410.1	Putative n-terminal acetyltransferase complex ard1 subunit [Source:UniProtKB/TrEMBL;Acc:G4VHI6]	0	0	228.444	36.3913	31.2936	32.9109	0	0	182	100.497	89.94	101.152
Smp_127990.1	MEG-13 [Source:UniProtKB/TrEMBL;Acc:A0A3Q0KLA7]	0	0	244.156	36.296	34.6971	38.9191	0	0	115.474	68.078	69.479	83.685
Smp_303250.1	Snf7-related [Source:UniProtKB/TrEMBL;Acc:G4VJC7]	0	13.917	0	36.2915	31.8388	40.3792	0	37	0	289.052	271.907	367.252
Smp_135980.1	Similar to 16 kDa calcium-binding protein [Source:UniProtKB/TrEMBL;Acc:A0A3Q0KMN3]	6.24351	62.971	61.4163	36.2896	29.9064	47.1641	7	90	58	165	151	254
Smp_064460.1	hypothetical protein	0	0	0	36.2671	28.4725	35.7331	0	0	0	141	122.985	166
Smp_059200.1	hypothetical protein	0	91.0178	0	36.2515	26.2742	29.9079	0	87	0	102	80	98
Smp_153580.1	hypothetical protein	22.351	129.809	88.1229	36.2301	33.8668	38.9136	67	486	231	431.054	447.437	547.271
Smp_125460.1	Putative zinc finger protein [Source:UniProtKB/TrEMBL;Acc:A0A3Q0KKX1]	0	0	55.7863	36.2114	35.4709	40.0977	0	0	191	512.969	537	646
Smp_030690.1	Elongation factor 1-beta, putative [Source:UniProtKB/TrEMBL;Acc:A0A3Q0KDY8]	135.359	148.465	106.102	36.1607	36.7178	48.9595	141	204	109	120	126	183
Smp_342330.1	hypothetical protein	23.745	13.7159	0	36.1551	34.9077	34.318	167	129	0	981	1001	1042
Smp_035550.1	hypothetical protein	420.809	0	0	36.1218	54.7095	57.9622	215	0	0	71	114	129
Smp_345230.1	Actin-related protein 2/3 complex subunit 4 [Source:UniProtKB/TrEMBL;Acc:G4V7X7]	0.490098	29.3102	81.2758	36.1102	30.666	40.5159	1	73	149	311	283	396
Smp_037910.1	Succinate dehydrogenase [ubiquinone] cytochrome b small subunit [Source:UniProtKB/TrEMBL;Acc:G4V6D5]	0	171.258	0	36.0772	41.7463	35.7661	0	439	0	258	313.001	288
Smp_134580.1	hypothetical protein	22.4116	0	0	35.9791	32.4663	36.8741	69	0	0	471	457	550
Smp_079860.1	O-acyltransferase (Membrane bound) domain containing protein, putative [Source:UniProtKB/TrEMBL;Acc:G4M1H9]	42.416	0	20.129	35.9582	31.7942	32.8925	129	0	57	418	393	433
Smp_130430.1	Isopentenyl-diphosphate delta-isomerase [Source:UniProtKB/TrEMBL;Acc:A0A3Q0KLP8]	0	0	0.736577	35.9473	34.571	36.2787	0	0	1	164	163	186
Smp_075870.1	Translocation associated membrane protein,putative [Source:UniProtKB/TrEMBL;Acc:G4LUW4]	0	90.0017	1.36539	35.9469	32.8386	41.9946	0	272	3	286	275	373
Smp_130980.1	Putative cyclin k [Source:UniProtKB/TrEMBL;Acc:G4V5F8]	21.0361	0	0	35.8977	35.5143	39.8517	34	0	0	234	246	292
Smp_300580.1	hypothetical protein	0	0	35.586	35.8486	38.5446	43.396	0	0	95	474.001	546	650
Smp_004350.1	Ubiquitin-conjugating enzyme E2 l, putative [Source:UniProtKB/TrEMBL;Acc:G4LXI7]	134.69	45.9524	0	35.8437	31.778	47.7071	144	56	0	163	155	247
Smp_244310.1	hypothetical protein	5.93663	0	0	35.8069	32.7462	37.4779	27	0	0	639	627	764
Smp_166430.1	Nuclear cap-binding protein subunit 2 [Source:UniProtKB/TrEMBL;Acc:A0A3Q0KS65]	0	0	0	35.7919	36.1977	36.4093	0	0	0	93	97	106
Smp_043670.2	ATP-dependent 6-phosphofructokinase [Source:UniProtKB/TrEMBL;Acc:G4VKA6]	38.1765	0	0	35.7811	31.6802	35.4031	184	0	0	613.343	570.018	683.54
Smp_194090.2	Subfamily S1A unassigned peptidase (S01 family) [Source:UniProtKB/TrEMBL;Acc:C4QUA1]	324.979	0	0	35.7803	24.1713	7.82453	168	0	0	65.01	46.443	16.167
Smp_205840.2	hypothetical protein	0	0	0	35.7476	31.806	29.469	0	0	0	181	166.792	167.847
Smp_020770.1	Dolichyl-diphosphooligosaccharide--protein glycosyltransferase subunit DAD1 [Source:UniProtKB/TrEMBL;Acc:G4LYA4]	0	115.086	0	35.7454	37.9909	40.7299	0	111	0	87	96	111
Smp_039820.1	Cysteine protease [Source:UniProtKB/TrEMBL;Acc:A0A3Q0KER0]	0	0	0.924337	35.7037	27.4989	40.2141	0	0	3	497.834	408.237	635.436
Smp_248000.1	hypothetical protein	77.9762	206.031	121.93	35.6761	32.7914	40.2998	262	808	350	496	487	637
Smp_329590.1	hypothetical protein	0	0	234.916	35.6235	52.5974	24.9121	0	0	118.617	58.153	88.262	45.321
Smp_333170.1	85 kD calcium-independent phospholipase A2 (Ipla2), putative [Source:UniProtKB/TrEMBL;Acc:G4M003]	41.5463	11.4012	0	35.5533	35.377	40.0664	213	75	0	732	773	927
Smp_149200.1	Restin-like [Source:UniProtKB/TrEMBL;Acc:A0A3Q0KPL2]	76.5349	34.1046	57.5411	35.4977	32.8977	40.0681	796	458	567	1399	1368	1776
Smp_032800.1	Putative smu-1 suppressor of mec-8 and unc-52 homolog [Source:UniProtKB/TrEMBL;Acc:G4VDI2]	0	97.386	63.6143	35.439	27.5253	34.886	0	268	128	305	251	338
Smp_029740.1	Succinate dehydrogenase assembly factor 2, mitochondrial [Source:UniProtKB/TrEMBL;Acc:G4VFH6]	0	0	0	35.194	32.5607	42.1639	0	0	0	106.891	106.578	146.71
Smp_073590.1	GTP-binding protein-like protein [Source:UniProtKB/TrEMBL;Acc:G4V709]	0	138.354	100.186	35.1775	33.8478	30.8442	0	345	184	225	225	221
Smp_186560.1	hypothetical protein	0	0	0	35.1764	29.2698	37.8292	0	0	0	184	160	221
Smp_070680.1	hypothetical protein	0.485482	0	0	35.1709	29.019	33.3382	1	0	0	256.047	222.6	274.064
Smp_075350.1	hypothetical protein	23.1747	0.266097	3.6982	35.1367	33.5461	40.6941	68	1	10	388	399	517
Smp_310830.1	hypothetical protein	32.536	0	71.6368	35.1365	36.0138	46.2786	151	0	331	596.096	641.01	877.718
Smp_059780.1	Putative rab6-interacting protein 2 (ERC protein 1) [Source:UniProtKB/TrEMBL;Acc:A0A3Q0KGI4]	0	0	23.9014	35.1072	32.9541	36.1091	0	0	72	407.457	402.994	467.447
Smp_130540.1	Alanine aminotransferase, putative [Source:UniProtKB/TrEMBL;Acc:A0A3Q0KLR5]	13.8819	0.114597	0.174688	35.1022	31.1065	36.9865	96	1	1.117	965.561	912.12	1152.94
Smp_065290.1	Putative calcium/calmodulin-dependent protein kinase [Source:UniProtKB/TrEMBL;Acc:A0A3Q0KH15]	0	0	0	35.0746	35.6235	43.4974	0	0	0	374	412	536
Smp_015730.1	hypothetical protein	0	1.58629	79.0872	35.0045	39.7399	45.6236	0	2	72	107	126	155
Smp_121950.1	hypothetical protein	0	42.6125	0	34.9867	37.6235	34.7824	0	148	0	456.131	529.546	518.49
Smp_214050.1	hypothetical protein	0	128.755	0	34.9596	33.7717	44.4988	0	235	0	177	180	254
Smp_201950.1	hypothetical protein	0	0	0.680206	34.9398	35.0434	39.2961	0	0	1	230	253	303
Smp_031880.1	Basigin related; Basigin related; Ig domain-containing protein; Ig domain-containing protein [Source:UniProtKB/TrEMBL;Acc:C4Q5U5]	0	43.9569	0	34.8805	37.9382	41.9568	0	126	0	297	341	402
Smp_068220.1	Putative bhlhzip transcription factor max/bigmax [Source:UniProtKB/TrEMBL;Acc:A0A3Q0KH90]	29.5596	64.147	9.19814	34.845	34.9764	37.0261	166	462	48	560	568	673
Smp_144700.2	AMP-activated protein kinase, gamma regulatory subunit, putative [Source:UniProtKB/TrEMBL;Acc:A0A3Q0KNY5]	0	0	23.1613	34.8205	32.6722	37.6667	0	0	178	1095.44	1086.92	1323.96
Smp_204920.1	hypothetical protein	55.0654	32.185	56.6592	34.7992	34.6154	35.2557	116.999	90	115	262.635	273.002	297.54
Smp_132960.1	hypothetical protein	361.897	58.9603	128.238	34.7955	30.5691	31.4731	1263.63	269.969	431.984	351.82	312.918	358.98
Smp_194070.1	hypothetical protein	0	42.4199	18.9159	34.7665	31.8601	36.9422	0	171	55	469.906	465.31	570.873
Smp_081900.1	hypothetical protein	0	230.649	352.314	34.7544	43.0608	57.4224	0	134	153	63	84	120
Smp_067540.1	hypothetical protein	100.497	39.8305	14.737	34.722	36.345	36.2872	470	246	66	613	676	716
Smp_108390.1	Histone H2B [Source:UniProtKB/TrEMBL;Acc:C1M1H8]	157.802	161.686	200.18	34.7173	29.763	32.6881	953.647	1278.89	1156.97	613.288	533.085	651.058
Smp_315730.4	hypothetical protein	0.182011	0	6.4334	34.7079	28.6918	32.9396	1	0	34	740.738	648.919	788.928
Smp_005670.1	Rab11, putative [Source:UniProtKB/TrEMBL;Acc:G4LZE2]	22.1922	0	0	34.6771	35.5155	40.9237	60.563	0	0	343.513	368.699	455.597
Smp_335620.1	hypothetical protein	89.6343	26.7862	1.17777	34.648	30.906	36.0504	312	126	4	454	426	526
Smp_122790.1	hypothetical protein	0	39.2022	0	34.5602	30.1775	39.0215	0	104	0	255	234	321
Smp_170200.1	Retinaldehyde binding protein-related [Source:UniProtKB/TrEMBL;Acc:A0A3Q0KSP7]	49.7592	0	0	34.5584	33.365	39.6394	76	0	0	204	210	265
Smp_134010.1	Putative zinc finger protein [Source:UniProtKB/TrEMBL;Acc:A0A3Q0KMC4]	35.5689	0	0.904912	34.5557	27.1417	32.0266	80	0	2	293	242	302
Smp_141820.1	hypothetical protein	13.2867	73.8243	5.54169	34.5039	31.0649	33.8107	22	162	9	179.269	165.998	197
Smp_243910.1	hypothetical protein	0	27.7417	4.88054	34.4946	31.5598	37.6212	0	129	17	418	400	512
Smp_150210.1	Putative autocrine motility factor receptor,amfr [Source:UniProtKB/TrEMBL;Acc:A0A3Q0KPS2]	0	0	0.277028	34.4653	30.5355	37.5548	0	0	2	907.945	845.306	1117.02
Smp_091240.1	Voltage-dependent anion-selective channel,putative [Source:UniProtKB/TrEMBL;Acc:G4M1U8]	41.8777	28.255	66.96	34.4569	39.5299	35.3156	69	63	110	186	221	213
Smp_168370.1	Putative vav2 [Source:UniProtKB/TrEMBL;Acc:A0A3Q0KSE7]	0	45.6773	0	34.434	34.4608	40.3808	0	112	0	295.06	314.861	391.074
Smp_063670.1	hypothetical protein	105.153	0	0	34.4198	34.0886	39.9688	138	0	0	150.571	154.704	195.903
Smp_346540.2	hypothetical protein	0	0	0	34.4052	33.7304	34.4408	0	0	0	119.448	123.957	134.733
Smp_175210.1	Enhancer of rudimentary homolog [Source:UniProtKB/TrEMBL;Acc:G4VJD9]	0	0	0	34.3894	38.2041	48.1244	0	0	0	48	55.003	74
Smp_034430.1	Putative mitochondrial ribosome protein [Source:UniProtKB/TrEMBL;Acc:A0A3Q0KE90]	0	0	149.264	34.3781	27.516	41.1953	0	0	128	121	102	162
Smp_175310.1	hypothetical protein	0	0	1.37049	34.3201	35.205	35.8174	0	0	1	139	154	166.674
Smp_095580.1	Putative 1-acylglycerol-3-phosphate acyltransferase [Source:UniProtKB/TrEMBL;Acc:A0A3Q0KJG3]	31.3568	0	19.3952	34.3005	30.6047	34.137	82	0	48	344.005	325	388
Smp_003660.2	Putative dead box ATP-dependent RNA helicase [Source:UniProtKB/TrEMBL;Acc:G4V6L7]	0	28.6021	0	34.2277	28.8393	32.6949	0	212	0	620.719	536.795	663.382
Smp_003980.1	Family C2 unassigned peptidase (C02 family) [Source:UniProtKB/TrEMBL;Acc:A0A3Q0KBN6]	9.55269	0	0.621454	34.1599	32.0076	42.0649	47	0	3	575	560	792
Smp_064320.2	26S proteasome subunit P28-related [Source:UniProtKB/TrEMBL;Acc:G4VKD5]	93.2962	0	0	34.0924	22.832	31.0951	138.283	0	0	167.901	116.866	171.318
Smp_101290.1	Actin-related protein 2 [Source:UniProtKB/TrEMBL;Acc:A0A3Q0KJS3]	0	24.0582	26.5041	34.085	30.1329	33.8107	0	89	72	338.82	313	379.503
Smp_027610.1	40S ribosomal protein S3, putative [Source:UniProtKB/TrEMBL;Acc:C4Q4Q6]	23.5676	10.2347	38.429	34.0835	27.659	29.4551	136	72	199	732.757	634	726
Smp_160710.1	Putative upstream stimulatory factor [Source:UniProtKB/TrEMBL;Acc:G4V7W8]	0.508543	11.7506	0.359541	34.0222	30.2714	34.7266	3	89	2	684	645	798
Smp_056360.1	Putative p30 dbc protein [Source:UniProtKB/TrEMBL;Acc:G4VSY1]	22.5171	1.56326	5.76166	34.0011	30.4989	34.192	211	19	51	862.995	775	981
Smp_129610.1	Putative malate dehydrogenase [Source:UniProtKB/TrEMBL;Acc:A0A3Q0KLL3]	0	0	0	33.9991	28.9096	34.3371	0	0	0	301	265.979	342
Smp_168200.1	hypothetical protein	0	0	0	33.9494	30.4291	32.1477	0	0	0	489.063	470	526
Smp_329620.1	hypothetical protein	62.2911	1.38253	0	33.9049	35.7262	43.3153	72	2.12	0	136.248	150.221	195.408
Smp_136770.1	Putative bcl7a [Source:UniProtKB/TrEMBL;Acc:A0A3Q0KMQ3]	295.404	0	0	33.9	33.4413	34.2509	255	0	0	119	125	136
Smp_032260.1	Ribosomal protein L15 [Source:UniProtKB/TrEMBL;Acc:G4LYP0]	77.5397	110.946	95.8962	33.8938	31.5346	31.7247	332.049	620.053	387.58	454.01	433.459	476.022
Smp_032260.2	Ribosomal protein L15 [Source:UniProtKB/TrEMBL;Acc:G4LYP0]	77.5169	110.927	95.8567	33.8923	31.5406	31.7217	331.951	619.947	387.42	453.99	433.541	475.978
Smp_137990.1	Putative complexin (Synaphin) [Source:UniProtKB/TrEMBL;Acc:A0A3Q0KMR6]	293.708	0	0	33.8835	34.7218	38.7374	280	0	0	123	139	165
Smp_027240.1	hypothetical protein	205.574	0	217.144	33.8799	41.2146	40.8111	104	0	105	55	69	73
Smp_164820.1	hypothetical protein	2.07186	0	0	33.8537	31.7594	33.739	4	0	0	275.103	275	309
Smp_312360.1	hypothetical protein	44.5571	79.9131	17.1951	33.8341	32.7075	36.2783	334.928	766.13	121.96	997.758	1025.35	1209.31
Smp_036780.1	hypothetical protein	136.963	494.726	0	33.826	52.8831	70.8026	74	306	0	74	123	176
Smp_019490.1	Protein RER1 [Source:UniProtKB/TrEMBL;Acc:G4LUA8]	144.068	18.5098	18.1894	33.8092	39.9878	41.3675	213	35	25	193	242	266
Smp_036390.1	Putative craniofacial development protein (Bcnt) [Source:UniProtKB/TrEMBL;Acc:G4VLV1]	0	0	93.7389	33.7348	33.2572	34.6389	0	0	134	160.151	164.335	184.384
Smp_244350.1	hypothetical protein	0	0	0	33.7262	30.6027	37.8563	0	0	0	93	88	116
Smp_004690.1	hypothetical protein	0	0	0	33.7152	27.4136	32.3399	0	0	0	184	166.004	209.979
Smp_121940.1	hypothetical protein	0	0	0	33.6985	26.8777	31.5314	0	0	0	385.699	342.705	425.015
Smp_050360.1	Protein MAK16 homolog [Source:UniProtKB/Swiss-Prot;Acc:P46435]	0.666185	0	60.4877	33.6857	34.8862	36.0394	1	0	88	190	207	226
Smp_157950.1	Glycogenin-related [Source:UniProtKB/TrEMBL;Acc:A0A3Q0KQX0]	16.0358	2.52869	0.284983	33.6766	32.7762	34.4566	62	12	1	529	553	618
Smp_144390.1	Receptor protein serine/threonine kinase [Source:UniProtKB/TrEMBL;Acc:A0A3Q0KNU6]	5.11711	19.711	15.9154	33.6271	33.0602	39.6169	50	239	142	1314	1389	1769.1
Smp_023250.1	hypothetical protein	1.06102	45.0624	0	33.6242	29.2637	30.2077	3	169	0	313.166	282.1	316.321
Smp_244650.1	hypothetical protein	0	0.180254	0	33.5851	32.7753	38.5115	0	1	0	493	503	634
Smp_209050.1	Peptidyl-prolyl cis-trans isomerase [Source:UniProtKB/TrEMBL;Acc:A0A3Q0KVJ5]	0	8.01744	62.3284	33.5834	32.8222	34.9878	0	34	193	366	374	424
Smp_211330.1	DEAD box ATP-dependent RNA helicase, putative [Source:UniProtKB/TrEMBL;Acc:A0A3Q0KVF3]	1.12771	0.417491	0.567498	33.5432	27.5575	34.341	4	2	2	402	343	459
Smp_315610.1	hypothetical protein	0	0	0	33.5195	34.8854	40.3996	0	0	0	97	107	132
Smp_012150.1	hypothetical protein	0	0	0	33.5035	33.258	31.0734	0	0	0	251.747	260.776	258.319
Smp_210790.1	Putative z-protein (S1r protein) [Source:UniProtKB/TrEMBL;Acc:G4V7Q6]	0	2.07349	62.4348	33.4699	31.4442	32.3677	0	4	87	208	208	227
Smp_150500.1	Putative recs1 protein (Responsive to centrifugal force and shear stressprotein 1 protein) [Source:UniProtKB/TrEMBL;Acc:A0A3Q0KPN6]	0	0	0	33.4479	31.8985	37.5214	0	0	0	355	361	451
Smp_312920.1	hypothetical protein	0.366707	0	0	33.4123	32.1754	38.6409	1	0	0	344	349	444
Smp_075470.1	Cysteine desulfurylase, putative [Source:UniProtKB/TrEMBL;Acc:G4LZ70]	0.340443	0	0	33.411	39.6827	41.0344	1	0	0	321	396	442
Smp_315560.2	hypothetical protein	0	0	0	33.359	33.8498	37.0511	0	0	0	160.13	173.484	202.266
Smp_040500.3	Peptidylprolyl isomerase [Source:UniProtKB/TrEMBL;Acc:A0A3Q0KES4]	0	0	191.833	33.3585	30.0588	35.317	0	0	158	81.265	73.703	96.265
Smp_067900.1	Cdc37-related [Source:UniProtKB/TrEMBL;Acc:G4LZY4]	0	0	59.762	33.337	31.6374	37.2025	0	0	103	243	244	304
Smp_055890.1	Ribonucleoside-diphosphate reductase small chain, putative [Source:UniProtKB/TrEMBL;Acc:C4QCA2]	24.7135	0	0	33.291	33.3954	29.8973	50	0	0	218	226	218
Smp_302270.1	Hsp20 [Source:UniProtKB/TrEMBL;Acc:A0A0R5RJC3]	0	0	0	33.2712	31.1593	41.189	0	0	0	375.293	349.486	532.582
Smp_054230.1	hypothetical protein	317.539	0	7.02883	33.2404	40.7215	43.4672	142	0	3	58.221	75.283	85.862
Smp_347710.1	hypothetical protein	0	0	0	33.2348	35.6182	37.5244	0	0	0	390.095	461.805	516.919
Smp_000640.1	Adapter molecule crk, putative [Source:UniProtKB/TrEMBL;Acc:A0A3Q0KBD2]	87.2923	0	25.4715	33.1975	34.8231	33.5535	185	0	51	255	281	291
Smp_211040.1	Protein phosphatase methylesterase 1 (S33 family) [Source:UniProtKB/TrEMBL;Acc:A0A3Q0KVD4]	1.15464	0	0	33.1022	37.9288	38.6994	2	0	0	214	258	280
Smp_029100.1	hypothetical protein	71.3235	0	0	33.078	31.9158	43.051	52	0	0	79.001	79	115
Smp_203630.2	hypothetical protein	14.276	49.0176	32.9715	33.0437	29.1205	28.1175	86	388.027	192	577.87	514.247	554.111
Smp_031300.2	Putative universal stress protein [Source:UniProtKB/TrEMBL;Acc:A0A3Q0KE02]	169.343	470.698	40.8639	33.0056	35.4471	38.7353	296	983	62	237.748	276.533	321
Smp_210180.2	hypothetical protein	0	47.4463	0	32.9988	45.5362	42.8637	0	26	0	38.007	52.533	55.244
Smp_008470.1	Putative erythroblast macrophage protein emp [Source:UniProtKB/TrEMBL;Acc:A0A3Q0KC39]	0	0	10.3206	32.9388	28.9528	35.2769	0	0	31	352	324	421
Smp_043100.1	Putative heterogeneous nuclear ribonucleoprotein [Source:UniProtKB/TrEMBL;Acc:A0A3Q0KF16]	0	21.0123	48.414	32.9159	32.9815	39.4275	0	106	180	385	394	521
Smp_133260.1	hypothetical protein	185.181	143.181	0	32.8556	37.6164	47.7454	97	85	0	68	86	117
Smp_173280.1	Peptidyl-prolyl cis-trans isomerase [Source:UniProtKB/TrEMBL;Acc:A0A3Q0KT21]	0	0	82.483	32.852	38.5761	41.7774	0	0	67	93	114	132
Smp_071630.1	Putative rab-2,4,14 [Source:UniProtKB/TrEMBL;Acc:G4VRU0]	38.6229	0	92.1547	32.8125	30.8646	35.4884	85	0	193	284	284	346
Smp_088660.1	hypothetical protein	85.0585	0	13.5122	32.7382	29.2326	32.7711	228	0	34	302	281	340
Smp_037640.2	hypothetical protein	0	0	0.789087	32.729	34.24	46.0562	0	0	1	203.354	227.808	324.839
Smp_062640.1	hypothetical protein	105.09	87.4385	0	32.7114	34.9574	26.7254	126	137	0	114	124	104
Smp_037190.1	Arf-related protein 1, arfrp1 [Source:UniProtKB/TrEMBL;Acc:A0A3Q0KEI7]	0	0	1.38935	32.7019	33.6472	31.7753	0	0	2	160	171	174
Smp_159950.1	Neuropeptide Y,putative [Source:UniProtKB/TrEMBL;Acc:G4LVY8]	201.4	0	3.70559	32.6956	35.6344	46.4025	133	0	2	86.99	104	145
Smp_039300.1	Putative trim56 protein [Source:UniProtKB/TrEMBL;Acc:A0A3Q0KEN9]	0.874506	0	0	32.6881	28.7641	36.0946	3	0	0	468	447.939	597.781
Smp_029240.1	Protein arginine N-methyltransferase 1 [Source:UniProtKB/TrEMBL;Acc:Q4PLC2]	0	7.29596	0.794724	32.6781	29.6238	31.4503	0	25	2	270	253	290
Smp_171020.1	hypothetical protein	0	16.2822	0	32.6572	35.4064	37.1174	0	83	0	593	694	771
Smp_155320.1	hypothetical protein	0	6.02308	0	32.6531	30.8737	34.0227	0	9	0	162.352	171	201
Smp_328650.2	hypothetical protein	0	0	0	32.6224	35.3274	29.7017	0	0	0	35.96	39.749	35.916
Smp_343710.1	hypothetical protein	0	0	247.055	32.5811	36.5493	45.7944	0	0	160	91	108	144
Smp_072950.1	Putative transmembrane transport protein [Source:UniProtKB/TrEMBL;Acc:G4V9Y3]	0.64262	108.554	29.9359	32.4927	36.5817	31.8548	1	221	45	158	183	174
Smp_204070.1	hypothetical protein	0	0	58.0859	32.4339	31.1497	34.4586	0	0	26	55	55	65
Smp_333040.1	Mitochondrial ribosomal protein S9	803.535	125.404	246.858	32.4306	27.8148	30.4232	5963.05	1219.56	1745.77	740	650	782.099
Smp_171540.1	Ribosome-binding protein 1 (Ribosome receptor protein) (MRRp), putative [Source:UniProtKB/TrEMBL;Acc:A0A3Q0KSW7]	0	40.0568	0	32.4127	28.3885	36.0374	0	303.304	0	613.628	558.284	763.675
Smp_040270.1	hypothetical protein	0	0	0	32.4037	27.0631	33.5475	0	0	0	284	247	330
Smp_176910.1	hypothetical protein	0	0	2.14857	32.3797	39.9373	39.1154	0	0	2	90	112	122
Smp_337740.1	Histone H2A [Source:UniProtKB/TrEMBL;Acc:G4VFE8]	340.639	268.03	119.429	32.3699	23.4221	27.1032	710	686	224	212	159	203
Smp_169340.2	hypothetical protein	118.583	198.335	437.784	32.364	35.2672	31.9263	87.178	199	317	76.752	86.528	84.082
Smp_045620.1	hypothetical protein	42.9874	0	20.31	32.3473	37.0597	35.4853	96	0	44	229	270	282
Smp_041390.1	Ubiquitin-conjugating enzyme E2 G, putative [Source:UniProtKB/TrEMBL;Acc:G4LWV8]	0	138.095	30.2609	32.3179	29.1495	26.8656	0	246	40	148	140	140
Smp_022340.1	Putative pdz and lim domain protein [Source:UniProtKB/TrEMBL;Acc:G4VPH8]	0	0	51.5028	32.3011	37.8813	39.6391	0	0	89	231	291	324
Smp_071470.1	hypothetical protein	0	0	0	32.2275	32.9976	34.1707	0	0	0	503.976	530.372	599.118
Smp_244080.1	hypothetical protein	0	0.076388	0.836873	32.1194	27.4366	32.9082	0	1	8	1313	1194	1514
Smp_088460.1	Putative tfiif-alpha [Source:UniProtKB/TrEMBL;Acc:G4V8A3]	18.6257	0.440608	0	32.111	29.5625	31.4869	93	3	0	561	540.004	616
Smp_328410.1	hypothetical protein	0	0	0	32.0934	33.7754	40.7358	0	0	0	169.136	188.936	244.111
Smp_145370.1	hypothetical protein	0	18.9352	0	32.0734	32.3336	42.2378	0	61	0	282	298	417
Smp_051210.1	Importin subunit alpha [Source:UniProtKB/TrEMBL;Acc:G4LY37]	29.9599	37.507	0.594961	32.0727	29.5438	35.2184	265	433	5	1001	962	1233
Smp_321210.1	hypothetical protein	420.398	47.2506	27.5624	32.0686	23.9682	29.3081	1399.11	213.573	93.153	359.031	278.922	367.466
Smp_068580.1	hypothetical protein	170.27	158.74	1.33022	32.049	27.393	26.467	140	164	1	82	72	76
Smp_049550.1	Putative heat shock protein 70 (Hsp70) [Source:UniProtKB/TrEMBL;Acc:G4V910]	0	20.9502	24.341	32.0365	29.4756	42.9515	0	127	109	473	450	708
Smp_133370.1	hypothetical protein	0	0	19.567	32.0075	28.2157	43.861	0	0	41	347.415	335.162	552.35
Smp_168330.1	Putative mbp-1 interacting protein-2a [Source:UniProtKB/TrEMBL;Acc:G4VES0]	0	0	0	31.9905	29.6495	34.2533	0	0	0	79	77	95
Smp_009250.1	hypothetical protein	0	0	36.7228	31.9858	31.6595	32.6968	0	0	90	384	408	446
Smp_072350.1	ATP synthase gamma-related [Source:UniProtKB/TrEMBL;Acc:G4V9B4]	0	0.126063	0.171922	31.9569	31.7898	34.4116	0	1	1	716	747	864
Smp_076370.1	Inhibitor of apoptosis protein,putative [Source:UniProtKB/TrEMBL;Acc:A0A3Q0KHY2]	67.5803	132.797	33.6969	31.9563	26.4674	31.3535	298	771	144	439	372	486
Smp_170030.1	Sh3 domain-binding glutamic acid-rich-like protein [Source:UniProtKB/TrEMBL;Acc:G4VTS1]	0	0	0.441995	31.9442	26.1301	27.1906	0	0	1	223	186	212.619
Smp_154500.1	hypothetical protein	0	17.4664	0	31.9421	28.3878	32.8862	0	27	0	176	167	205
Smp_347160.1	hypothetical protein	98.2377	17.5795	0.427253	31.9279	37.4863	43.1315	231	56	1	261	320	394
Smp_036720.1	hypothetical protein	0	0	0	31.9256	31.8633	36.8915	0	0	0	90	98	121
Smp_082850.1	Putative cullin [Source:UniProtKB/TrEMBL;Acc:G4VC71]	0	0	0.513936	31.9167	31.7821	34.7041	0	0	2	521	548	634
Smp_032580.1	Proteasome subunit alpha type [Source:UniProtKB/TrEMBL;Acc:A0A3Q0KE53]	116.872	81.143	0	31.9046	34.0392	36.2561	152	134	0	138	154	178
Smp_154960.1	Putative cop-coated vesicle membrane protein P24 (Emp24/gp25l family) [Source:UniProtKB/TrEMBL;Acc:G4V867]	30.6119	52.7132	0.370649	31.9009	28.045	30.3574	84	195	1	327	302	347
Smp_121420.1	Glycylpeptide N-tetradecanoyltransferase [Source:UniProtKB/TrEMBL;Acc:A0A3Q0KKD2]	0	0	0	31.8686	28.532	30.5959	0	0	0	407	385	438
Smp_331890.1	hypothetical protein	29.7671	0.222549	0.326879	31.847	36.3683	43.2264	106	1	1	457	579.456	734
Smp_150070.1	Putative f-box only protein [Source:UniProtKB/TrEMBL;Acc:G4VI15]	11.5349	0	21.7005	31.8393	37.8148	37.6367	36	0	64	323	395	428
Smp_074930.1	Palmitoyltransferase [Source:UniProtKB/TrEMBL;Acc:G4VH15]	91.1096	4.38333	89.3088	31.8094	26.0311	30.7637	138	8	117	203.294	177.409	221.859
Smp_097730.1	Srf homolog, putative [Source:UniProtKB/TrEMBL;Acc:A0A3Q0KJL5]	58.5274	0	0	31.7911	27.9436	33.0318	92	0	0	222	210	263
Smp_054350.1	Putative forkhead protein/ forkhead protein domain [Source:UniProtKB/TrEMBL;Acc:A0A3Q0KG12]	0.332072	20.3369	48.1704	31.7706	27.0281	31.8426	1	70	123	397	370	464
Smp_053900.1	Beta-hexosaminidase [Source:UniProtKB/TrEMBL;Acc:G4VHP9]	22.3009	0	0.472065	31.7478	25.5537	31.5584	52	0	1	271	229	304
Smp_318110.1	hypothetical protein	0	0	0	31.7279	35.0283	30.5656	0	0	0	36	40	39
Smp_093100.2	Putative u2 snRNP auxiliary factor, small subunit; U2 snRNP auxiliary factor small subunit-like protein [Source:UniProtKB/TrEMBL;Acc:Q15ES3]	0	0	11.2245	31.7174	33.5326	39.084	0	0	22	196.97	212.701	272.713
Smp_015530.2	hypothetical protein	50.0575	1.97394	0	31.7137	28.6668	30.5048	155	8	0	313.058	290.95	338.459
Smp_169690.1	Coatomer subunit epsilon [Source:UniProtKB/TrEMBL;Acc:G4VG55]	0	0	101.019	31.6683	30.2042	26.2906	0	0	154	169	168	158
Smp_022330.1	Putative dnaj homolog subfamily B member 2, 6, 8 [Source:UniProtKB/TrEMBL;Acc:G4VPH9]	1.03659	8.60721	0.741625	31.6167	29.4056	31.8429	3	32	2	254	238	289
Smp_150300.3	Putative map-kinase activating death domain protein [Source:UniProtKB/TrEMBL;Acc:A0A3Q0KPR4]	110.441	66.5466	69.3013	31.5739	28.5579	33.4159	866	644	491	1024.76	988.887	1225.99
Smp_309110.1	hypothetical protein	1.25694	0	0	31.5677	30.1849	34.4317	2	0	0	224.999	231	279
Smp_064390.1	hypothetical protein	15.8401	0	0.458312	31.5581	25.6817	28.8846	35	0	1	253	217	262
Smp_007380.1	hypothetical protein	66.7549	0.379156	197.792	31.544	27.5077	26.8465	134	1	386	214.531	194.564	205.113
Smp_129240.1	hypothetical protein	1.6176	0	79.5657	31.4963	28.2514	29.6428	4	0	180	320	307	341
Smp_140840.1	Kinase [Source:UniProtKB/TrEMBL;Acc:A0A3Q0KN62]	42.7332	0.393982	41.0121	31.4953	30.5367	33.21	85	1	76	240.708	248.791	287.21
Smp_093750.1	hypothetical protein	0.508312	15.2351	0	31.4788	29.599	28.5614	1	40	0	196	190	199
Smp_055990.1	Adenylosuccinate synthetase [Source:UniProtKB/TrEMBL;Acc:A0A3Q0KG87]	0	0	28.5295	31.4552	31.6629	34.2203	0	0	101	368	381	450
Smp_212390.2	Ubiquitin-specific peptidase 2 (C19 family) [Source:UniProtKB/TrEMBL;Acc:A0A3Q0KVI9]	0.544166	42.4512	0	31.4546	18.7719	41.4961	2	195	0	451.519	288.836	679.405
Smp_340740.1	hypothetical protein	48.1907	0	0	31.4366	30.5564	32.7092	52	0	0	142	151	172
Smp_163840.1	hypothetical protein	67.9851	0	0	31.4315	24.785	38.0785	84	0	0	152.724	131.269	214
Smp_166040.1	ATP-dependent transporter, putative [Source:UniProtKB/TrEMBL;Acc:C4QJ35]	7.48918	0	0.219956	31.4087	33.6478	39.4719	36	0	1	602.003	684	848
Smp_001170.1	Eukaryotic translation initiation factor 3 subunit A [Source:UniProtKB/TrEMBL;Acc:A0A3Q0KBG3]	0	0	0	31.3987	24.6574	15.0384	0	0	0	688.134	564.597	367.218
Smp_137940.1	Putative guanylate kinase [Source:UniProtKB/TrEMBL;Acc:A0A3Q0KMR2]	0	3.48092	0	31.3843	43.9192	49.7783	0	3	0	108	164	198
Smp_309430.1	Putative rootletin (Ciliary rootlet coiled-coil protein) [Source:UniProtKB/TrEMBL;Acc:G4VFS0]	4.15265	0	26.7519	31.3463	33.2133	37.4776	22	0	134.014	662	746	895
Smp_068340.1	hypothetical protein	0	24.2916	0	31.329	32.9055	29.9941	0	64	0	237	262	256
Smp_039130.1	Niemann-pick C1 (NPC1) [Source:UniProtKB/TrEMBL;Acc:A0A3Q0KEP8]	17.5486	0	0.184523	31.3276	31.3899	35.3321	104	0	1	747	800	954.13
Smp_340300.1	hypothetical protein	0	0	0.574336	31.3219	30.7188	31.1469	0	0	2	439.626	457.501	492.518
Smp_080700.1	hypothetical protein	4.75618	0	1.41457	31.301	28.1577	31.3361	32	0	9	819	781.087	922
Smp_335300.1	hypothetical protein	0	0	192.271	31.292	15.4097	22.7175	0	0	106	59	30	48
Smp_105210.2	Putative zinc finger protein [Source:UniProtKB/TrEMBL;Acc:A0A3Q0KK37]	53.4475	0	0	31.2548	27.0833	27.6769	175	0	0	363.616	331.111	365.38
Smp_067000.1	hypothetical protein	0	0	0.318736	31.2294	27.1944	34.4136	0	0	1	399.151	370.501	498.747
Smp_342470.1	hypothetical protein	168.202	0.838079	194.463	31.2251	26.6478	31.5096	181	1	173.905	149.167	138.264	173.662
Smp_071880.1	hypothetical protein	0	0	0	31.1245	31.8427	29.8588	0	0	0	363.987	388.908	390.372
Smp_140080.1	Adipocyte-specific protein 4-related [Source:UniProtKB/TrEMBL;Acc:A0A3Q0KN13]	37.6017	0	0	31.0891	28.9859	31.6413	137	0	0	402.223	392.812	460.528
Smp_309680.1	Peptidase, putative [Source:UniProtKB/TrEMBL;Acc:G4LWF2]	0	0	0	31.0437	36.5713	42.3111	0	0	0	89.011	112.626	138.555
Smp_085150.1	Putative phosphoglucomutase [Source:UniProtKB/TrEMBL;Acc:A0A3Q0KIP8]	0.315525	40.3216	0.320371	30.9636	28.0144	35.5018	1	174	1	359	344	463
Smp_316100.1	hypothetical protein	0	0	0	30.8966	32.294	32.8048	0	0	0	69.354	77.002	83.388
Smp_017230.1	Nicotinate phosphoribosyltransferase related pre-B cell enhancing factor [Source:UniProtKB/TrEMBL;Acc:G4VE80]	0	0	0	30.8299	29.0187	31.4	0	0	0	396.012	402	462
Smp_034400.1	Adaptor-related protein complex [Source:UniProtKB/TrEMBL;Acc:A0A3Q0KEB0]	62.2511	0	66.0679	30.7921	33.4675	32.6963	56	0	52	109	126	131
Smp_340590.1	hypothetical protein	54.6782	31.1426	0	30.7127	23.8436	28.9246	155	112	0	340	280	362
Smp_025570.1	Putative diphthine synthase [Source:UniProtKB/TrEMBL;Acc:A0A3Q0KDI0]	72.4397	0	1.99929	30.7115	29.942	34.4004	143	0	4	205	208	256.117
Smp_120630.1	Ubiquitin, putative [Source:UniProtKB/TrEMBL;Acc:A0A3Q0KK80]	5.13889	0	0	30.6937	25.7432	25.5048	5	0	0	110	97	102
Smp_003700.1	hypothetical protein	91.4498	124.101	144.818	30.6814	24.8016	38.2759	91	164	139	97	81	135
Smp_103830.1	hypothetical protein	26.2237	89.9687	0	30.573	21.0562	28.5116	36.268	164	0	145.071	104.107	152.394
Smp_185180.1	hypothetical protein	399.746	26.4579	49.98	30.5394	28.1978	29.5515	1403	118	162	269	247	297.486
Smp_011720.1	hypothetical protein	2.13907	62.4918	0	30.5165	27.328	26.9409	3	115	0	140	130	139
Smp_213400.1	hypothetical protein	0.157819	10.1872	29.8645	30.4477	32.3806	32.8903	1	88	191	690.4	767.003	832.999
Smp_094420.1	Rab GDP dissociation inhibitor [Source:UniProtKB/TrEMBL;Acc:G4VC25]	0	0.167084	2.69831	30.3804	28.0885	31.2083	0	1	12	491	475	569.234
Smp_092150.1	hypothetical protein	126.587	10.9023	0	30.3766	18.267	24.5525	110	12	0	98	67.156	97
Smp_346030.2	hypothetical protein	94.1709	0	0	30.3632	19.1807	18.2356	113	0	0	145.734	100.662	102.252
Smp_162230.1	Microtubule-associated protein [Source:UniProtKB/TrEMBL;Acc:A0A3Q0KRD3]	0	0	0	30.3506	28.7616	28.9255	0	0	0	308	317.472	339
Smp_089590.1	Mannose-6-phosphate isomerase [Source:UniProtKB/TrEMBL;Acc:A0A3Q0KIY2]	0	31.827	0	30.3365	33.3999	40.6715	0	103	0	270	312	405
Smp_073680.2	Putative tata-box binding protein [Source:UniProtKB/TrEMBL;Acc:A0A3Q0KHQ6]	0	0	0	30.3314	31.7036	33.3325	0	0	0	177.977	194.472	219.327
Smp_074040.1	Putative zinc finger protein [Source:UniProtKB/TrEMBL;Acc:G4VGJ7]	0	0	0	30.3181	25.6053	31.8209	0	0	0	309	276	366
Smp_166930.1	ADP-ribosylation factor-like 10, arl10 [Source:UniProtKB/TrEMBL;Acc:G4VC98]	0	81.3129	0	30.3181	33.9941	39.7375	0	198	0	225	266	334
Smp_010550.2	hypothetical protein	94.6142	0	0	30.3155	33.9101	37.4147	51.259	0	0	60.871	71.665	84.593
Smp_152570.1	hypothetical protein	23.5538	13.5998	2.11802	30.2597	26.3408	30.189	175	131	15	821	751	922.004
Smp_105040.1	Putative nocturnin [Source:UniProtKB/TrEMBL;Acc:A0A3Q0KJY7]	0	0	0	30.2062	29.5213	32.0851	0	0	0	194	203	234
Smp_211280.1	V-type proton ATPase subunit C [Source:UniProtKB/TrEMBL;Acc:A0A3Q0KVA0]	0	46.6961	0	30.1967	32.2462	34.5622	0	129	0	228	256	292
Smp_308600.1	Myotubularin-related protein [Source:UniProtKB/TrEMBL;Acc:G4VEX3]	13.0649	0.577586	15.8518	30.1917	29.0171	33.8435	122	7	140.077	1144.19	1168.53	1440.02
Smp_015840.1	Putative zinc finger protein [Source:UniProtKB/TrEMBL;Acc:G4VSN3]	0	0	17.0168	30.1876	26.7312	28.2684	0	0	84	504	464	530
Smp_118750.1	Transcription elongation factor 1 homolog [Source:UniProtKB/TrEMBL;Acc:G4VPK2]	0	162.893	0	30.184	29.9695	40.3438	0	114	0	57	59	85
Smp_135830.1	hypothetical protein	0.454532	0	0	30.1385	24.4291	27.1735	1	0	0	237	201	238
Smp_179910.1	Psmras1; Ras-like protein [Source:UniProtKB/TrEMBL;Acc:Q26560]	0	0	0.610237	30.1046	25.7983	25.2384	0	0	1	205.859	186.904	195.38
Smp_341620.3	hypothetical protein	27.0098	40.592	31.4322	30.0526	30.8853	29.6838	189	357	204.243	805.417	883.613	905.383
Smp_331530.1	DNA-directed RNA polymerase subunit [Source:UniProtKB/TrEMBL;Acc:A0A3Q0KEA6]	0	0	0	30.0492	27.5793	27.1055	0	0	0	74.673	70.948	75.478
Smp_008490.1	Glycogenin-related [Source:UniProtKB/TrEMBL;Acc:A0A3Q0KC44]	0	0	0.351989	30.0154	31.2346	36.5139	0	0	1	330	368	461
Smp_244900.1	hypothetical protein	0	0	88.3536	30.0078	30.2013	28.74	0	0	128	149.482	156.304	159.593
Smp_092570.1	NADH-ubiquinone oxidoreductase mitochondrial, putative [Source:UniProtKB/TrEMBL;Acc:A0A3Q0KJ51]	15.35	0	0	30.0076	27.6265	28.6683	27	0	0	178	170	190
Smp_143630.1	hypothetical protein	0	0	0	30.0056	26.2257	27.899	0	0	0	94.482	88.104	99.656
Smp_034850.1	Twik family of potassium channels-related [Source:UniProtKB/TrEMBL;Acc:G4V846]	0	2.15145	0	29.9951	33.0588	34.8884	0	9	0	491.932	584.467	652.579
Smp_158630.1	Cement protein 3B variant 1, putative [Source:UniProtKB/TrEMBL;Acc:G4LZ89]	0	0	0	29.9602	31.5354	32.9013	0	0	0	356.07	398.042	442.693
Smp_176980.1	Putative beta-arrestin 1 [Source:UniProtKB/TrEMBL;Acc:A0A3Q0KTP2]	0.992882	102.877	0	29.9517	32.5241	42.0232	1	116	0	133	158	217
Smp_141360.1	Pyruvate carboxylase [Source:UniProtKB/TrEMBL;Acc:A0A3Q0KND4]	0	0	0	29.9405	31.0587	31.017	0	0	0	684.098	746.056	789.453
Smp_212230.1	hypothetical protein	0	0	114.832	29.925	26.9725	29.3808	0	0	218	217	206	239
Smp_214070.1	hypothetical protein	112.102	69.1149	143.342	29.9003	28.211	31.0958	123	103	158	111	109	129
Smp_101450.1	60S ribosomal protein L7, putative [Source:UniProtKB/TrEMBL;Acc:A0A3Q0KJS8]	0	0	0.582418	29.8896	35.023	32.63	0	0	1	151.955	180.287	186.452
Smp_003660.1	Putative dead box ATP-dependent RNA helicase [Source:UniProtKB/TrEMBL;Acc:G4V6L7]	2.6687	0	25.259	29.8819	26.0871	29.0132	12	0	109	440.281	396.205	478.618
Smp_333660.1	hypothetical protein	5.51703	28.1454	2.0002	29.8222	29.6993	31.6371	17	114	6	339	355	404
Smp_098890.2	Arginine/serine-rich splicing factor, putative [Source:UniProtKB/TrEMBL;Acc:G4LWB9]	65.8497	0	0	29.7473	35.5453	32.0361	68	0	0	69.083	80.252	84.972
Smp_340070.1	hypothetical protein	80.9379	0	0.69547	29.7452	30.2009	31.2218	123	0	1	148	156	175
Smp_068950.1	Putative retinoblastoma-binding protein 4 (Rbbp4) [Source:UniProtKB/TrEMBL;Acc:A0A3Q0KHB6]	0	0	0	29.6953	23.7039	29.6163	0	0	0	257.05	213	288.479
Smp_319030.1	hypothetical protein	0	0	2.60306	29.6948	33.2295	19.922	0	0	1	32	36	24.007
Smp_156910.6	hypothetical protein	0	0	0	29.681	25.5201	25.4325	0	0	0	619.393	579.968	613.205
Smp_008500.1	Putative transcription factor IWS1 [Source:UniProtKB/TrEMBL;Acc:A0A3Q0KC45]	0.623465	10.3535	0.21256	29.6735	25.371	29.5357	3	66	1	478	425	534
Smp_001640.1	V-type proton ATPase subunit G [Source:UniProtKB/TrEMBL;Acc:G4VCG8]	0	74.9386	70.4387	29.6474	30.2587	36.1756	0	121	83	112	118	155
Smp_346030.3	hypothetical protein	0	0	2.78178	29.6281	29.369	36.5813	0	0	3	146.266	158.338	210.748
Smp_333720.1	hypothetical protein	0	0.208471	0	29.627	30.8596	33.3507	0	2	0	974.33	1088.19	1244.61
Smp_307260.1	hypothetical protein	0	0	0	29.6106	36.4005	34.573	0	0	0	240.442	315.687	318.4
Smp_164020.1	hypothetical protein	0	29.9835	41.1132	29.6032	27.5791	31.3975	0	107	110	394	403	488
Smp_100140.1	Putative keratinocytes-associated protein 2 (KCP-2) [Source:UniProtKB/TrEMBL;Acc:G4VG84]	0	28.7902	296.071	29.5667	32.2627	30.9068	0	26	194	67	76	78
Smp_328080.1	hypothetical protein	0	0	0	29.5592	15.4425	17.634	0	0	0	30	16	20
Smp_005960.1	hypothetical protein	0.922681	68.5371	0	29.5513	25.8514	28.9973	1	93	0	107	98	119
Smp_164100.1	Annexin [Source:UniProtKB/TrEMBL;Acc:G4VL69]	1.17256	0	0	29.4812	30.8423	37.7718	1	0	0	107	122	159
Smp_043500.1	hypothetical protein	0	0	57.0723	29.477	28.8991	37.4422	0	0	90	209	218	299
Smp_086450.1	tRNA pseudouridine synthase [Source:UniProtKB/TrEMBL;Acc:G4M149]	0	0	1.29148	29.4558	29.0269	34.9316	0	0	3	278	289	369
Smp_241420.1	hypothetical protein	0.472098	36.9325	0.257249	29.4345	24.1365	28.0292	2	197	1	506	446	549
Smp_014400.1	Enhancer of polycomb-like protein [Source:UniProtKB/TrEMBL;Acc:G4LXP3]	28.9958	11.3017	88.3835	29.384	22.5913	25.6888	216	110.58	631	621.604	481.319	613.449
Smp_041060.1	Putative septin; Septin-5 [Source:UniProtKB/TrEMBL;Acc:S5XLH6]	0.747429	0	0	29.38	22.6256	26.761	2	0	0	283	229	288
Smp_312150.1	hypothetical protein	44.6313	0.190986	0.259376	29.3697	23.4488	28.0586	371	2	2	951.242	803.335	1025
Smp_011220.1	Putative glucosamine-fructose-6-phosphate aminotransferase [Source:UniProtKB/TrEMBL;Acc:A0A3Q0KCB0]	0	0	0	29.3589	27.6217	28.2779	0	0	0	251.287	256.581	278.652
Smp_044970.1	2-oxoglutarate dehydrogenase [Source:UniProtKB/TrEMBL;Acc:A0A3Q0KF78]	0	0	18.0417	29.355	29.1305	34.3987	0	0	115	636	655	833
Smp_158890.1	hypothetical protein	0	0	0	29.3218	10.5603	27.397	0	0	0	52	19.448	54
Smp_049270.1	Putative heat shock protein [Source:UniProtKB/TrEMBL;Acc:G4V8X9]	0	0	0.35438	29.319	25.6563	31.8616	0	0	1	342	318	419
Smp_124130.1	Serine/threonine kinase [Source:UniProtKB/TrEMBL;Acc:A0A3Q0KKQ7]	0	0	0	29.3141	20.7193	29.1422	0	0	0	236	178	265
Smp_128650.1	Nuclear movement protein related [Source:UniProtKB/TrEMBL;Acc:A0A3Q0KLF0]	34.9053	10.3432	0	29.2867	23.3384	27.2177	95	38	0	273	226	282
Smp_003860.1	hypothetical protein	0	249.265	0	29.2457	24.2985	34.4107	0	219	0	89.245	79	119
Smp_129230.1	Subfamily S1A unassigned peptidase (S01 family) [Source:UniProtKB/TrEMBL;Acc:A0A3Q0KLE4]	0	0	1.2534	29.2368	31.0492	39.4388	0	0	2	211	243	328
Smp_204690.1	Smp_204690 [Source:UniProtKB/TrEMBL;Acc:G4LZA2]	0	0	0	29.2308	14.2302	12.9316	0	0	0	4	2	2
Smp_035290.1	hypothetical protein	2.68733	0	0	29.2053	28.1676	42.1385	3	0	0	123	125	198
Smp_076400.1	Universal stress protein G, putative [Source:UniProtKB/TrEMBL;Acc:G4LZI3]	0	0	0.984526	29.1831	30.9336	34.2463	0	0	1	154	177	208
Smp_028670.1	Putative carbonic anhydrase II (Carbonate dehydratase II) [Source:UniProtKB/TrEMBL;Acc:G4VP62]	57.6504	0	3.49022	29.1665	23.7856	30.6743	91	0	5	169	149	205
Smp_210470.1	Putative tbc1 domain family member [Source:UniProtKB/TrEMBL;Acc:A0A3Q0KVE0]	0.677853	0	0	29.159	28.0272	31.4126	2	0	0	348	359	427
Smp_042440.1	(Dihydro)ceramide Synthase (LAG1) [Source:UniProtKB/TrEMBL;Acc:A0A3Q0KF11]	0.51753	0	0	29.1521	28.6702	30.7115	1	0	0	220	231	262
Smp_151650.1	hypothetical protein	167.742	39.3179	5.19944	29.1132	36.3033	38.3581	133	41	4	75	97	111
Smp_313330.1	hypothetical protein	0	0	383.859	29.1124	27.2132	45.2344	0	0	161	41	40	72
Smp_163790.1	Putative nuclear hormone receptor [Source:UniProtKB/TrEMBL;Acc:A0A3Q0KRM6]	0.259076	0	0.293562	29.1096	26.4779	30.7762	3	0	3	1369	1338	1657.01
Smp_243180.1	hypothetical protein	0.180637	0	0.187385	29.1032	28.2453	30.4504	1	0	1	628	644	737
Smp_064330.1	hypothetical protein	69.0597	77.0699	1.77301	29.0873	28.636	34.2316	432	653	11	586	594	772
Smp_070200.1	Putative ribonucleic acid binding protein S1 [Source:UniProtKB/TrEMBL;Acc:G4VJB4]	0	0	1.35805	29.0494	23.9935	29.6716	0	0	6	449	386	517
Smp_068480.1	Putative vesicle transport V-snare protein vti1a [Source:UniProtKB/TrEMBL;Acc:A0A3Q0KH96]	0	0	35.774	29.0475	28.3088	26.2914	0	0	59	163	163.982	165.419
Smp_347990.2	hypothetical protein	0	0	0.700696	29.0434	27.6892	29.1725	0	0	1	132.778	130.178	149.62
Smp_032150.1	Neuroendocrine differentiation factor, putative [Source:UniProtKB/TrEMBL;Acc:G4LYN1]	0	0	0	29.0378	26.4523	29.7416	0	0	0	171	163	197
Smp_125260.1	F8A1-like protein [Source:UniProtKB/TrEMBL;Acc:A0A3Q0KKW4]	0	101.024	0	29.0063	31.8235	36.3735	0	103	0	103	123	150
Smp_057320.1	Putative vesicular-fusion protein nsf [Source:UniProtKB/TrEMBL;Acc:G4VMW9]	0.214494	0	0.42988	29.0034	29.1414	32.8792	1	0	2	485.136	511	614
Smp_154250.2	Putative unkempt protein [Source:UniProtKB/TrEMBL;Acc:A0A3Q0KQD0]	13.2637	0	11.7993	28.9824	27.6108	30.0197	80	0	62	742.925	773.579	892.754
Smp_135160.1	Putative dual specificity protein phosphatase [Source:UniProtKB/TrEMBL;Acc:A0A3Q0KMF6]	17.6681	0	0	28.9765	24.1699	26.4576	42	0	0	283	258	299.002
Smp_047450.1	Putative snare protein ykt6 [Source:UniProtKB/TrEMBL;Acc:G4VBI3]	0	0	0	28.9634	25.3553	34.5105	0	0	0	195.428	181.863	262.782
Smp_315910.2	hypothetical protein	0	0	0	28.9628	26.0311	26.8564	0	0	0	207.629	195.135	215.211
Smp_144560.1	Putative nucleobindin [Source:UniProtKB/TrEMBL;Acc:A0A3Q0KNY1]	0	0	0	28.9521	25.2028	37.234	0	0	0	229	211	330
Smp_136860.1	hypothetical protein	0	0	0	28.9251	25.2027	33.7852	0	0	0	64	60	86
Smp_346660.1	hypothetical protein	0	3.88059	0	28.8965	23.7103	28.5837	0	26	0	604.065	526.864	676
Smp_347800.1	hypothetical protein	0	0.702197	0.111269	28.8849	26.0462	29.9241	0	9	1	1160	1140	1391
Smp_204740.1	Smp_204740 [Source:UniProtKB/TrEMBL;Acc:G4LZD2]	97.9162	30.5878	97.6721	28.8797	24.6347	31.4778	323	133	310	365	328	445
Smp_045060.1	Putative mitotic checkpoint protein bub3 [Source:UniProtKB/TrEMBL;Acc:A0A3Q0KF79]	0	0	0.537996	28.8656	33.8088	31.8597	0	0	1	192	234	238
Smp_244480.1	hypothetical protein	0	0	2.29291	28.8112	37.2724	38.1147	0	0	1	45	65	72
Smp_196810.1	Dihydropyrimidinase related protein-3 (M38 family) [Source:UniProtKB/TrEMBL;Acc:A0A3Q0KUM2]	0	0	0	28.8044	30.603	33.0792	0	0	0	252.656	293.634	337.419
Smp_006690.1	DNAj-related [Source:UniProtKB/TrEMBL;Acc:G4V9V8]	0	0	0	28.7441	13.0584	14.6751	0	0	0	188.008	88.353	107.962
Smp_040100.1	hypothetical protein	46.8869	46.3716	9.14249	28.7197	24.4649	28.465	105	132	19	255	231	285
Smp_079770.1	Protein disulfide-isomerase [Source:UniProtKB/TrEMBL;Acc:G4VFC2]	0.744713	9.70724	39.1879	28.7177	35.6121	35.123	2	35	104	267	345	365
Smp_316490.1	hypothetical protein	0	0	75.5385	28.6577	25.5322	29.6545	0	0	80	162.806	155.441	191.189
Smp_074950.1	hypothetical protein	93.3976	40.4113	6.24188	28.6531	33.7895	38.8467	200	116	13	234	291	354
Smp_303910.1	hypothetical protein	32.6333	9.86855	0.296492	28.6466	27.8754	29.2127	229.574	90.31	2	617.201	612.249	710.015
Smp_303910.3	hypothetical protein	32.6123	9.69145	0.296492	28.6446	27.8871	29.2107	229.426	88.69	2	617.157	612.505	709.966
Smp_341120.1	hypothetical protein	0	0.697129	0	28.5718	25.6989	26.7488	0	1	0	149	144	159
Smp_040970.2	V-type proton ATPase subunit a [Source:UniProtKB/TrEMBL;Acc:G4V7J8]	0	0	0	28.553	28.5331	33.4954	0	0	0	554.024	573.532	726.796
Smp_101370.1	Mesoderm induction early response 1 related [Source:UniProtKB/TrEMBL;Acc:C4QP07]	0	0	0.405884	28.5385	26.8453	23.799	0	0	2	496.477	486.206	463.019
Smp_243780.1	MEG-30 protein [Source:UniProtKB/TrEMBL;Acc:A0A0U5KI45]	0	0	0	28.5178	28.6996	34.6267	0	0	0	20	20	27
Smp_023700.1	hypothetical protein	152.852	40.5591	1.96176	28.5161	33.5879	28.3863	236	79.104	2.819	154	190	173
Smp_062260.1	Uridine cytidine kinase I, putative [Source:UniProtKB/TrEMBL;Acc:G4LVP0]	45.9349	29.915	0	28.4825	27.9165	27.4052	78	67	0	180	186	194
Smp_167840.1	hypothetical protein	0	64.0916	72.4031	28.435	35.777	36.8507	0	30	24	29	37	41
Smp_175240.1	hypothetical protein	4.71026	290.809	433.409	28.422	51.1624	62.1948	2	166	185	41	77	101
Smp_165870.1	hypothetical protein	13.2342	0	45.1011	28.3986	29.2629	33.053	19	0	64	137	147	179
Smp_149410.1	hypothetical protein	118.351	83.2149	591.402	28.3827	32.3163	33.8548	83	65	333	87	106	118
Smp_055420.1	hypothetical protein	0	0	0.987108	28.2932	33.0446	31.5095	0	0	1	112	138	141.004
Smp_022640.1	60S ribosomal protein L13 [Source:UniProtKB/TrEMBL;Acc:G4V5V3]	70.55	48.0536	59.2639	28.2875	24.8223	35.7104	173	150	134	172	150	249
Smp_210130.4	Homeobox protein six-related [Source:UniProtKB/TrEMBL;Acc:A0A3Q0KVJ6]	0.240116	35.8271	1.08739	28.2602	27.0744	30.4413	1.26	224	5	637.534	657.166	782.203
Smp_073390.1	hypothetical protein	0	0	8.73344	28.2583	26.2439	31.209	0	0	9	128.956	129.094	163.72
Smp_207020.1	Putative e3 ubiquitin-protein ligase nedd-4 [Source:UniProtKB/TrEMBL;Acc:A0A3Q0KVA1]	8.73624	19.5941	0.157861	28.2567	26.8895	31.6375	58	168	1	697	699	879
Smp_318850.1	hypothetical protein	0	64.6558	0	28.2542	29.2451	26.0862	0	165	0	176.14	189.322	181.768
Smp_077980.4	Putative neuroendocrine convertase 2 [Source:UniProtKB/TrEMBL;Acc:G4V878]	0	0	0	28.194	30.1324	34.1148	0	0	0	345.177	391.524	472.403
Smp_049000.2	Putative arginine/serine rich splicing factor sf4/14 [Source:UniProtKB/TrEMBL;Acc:G4VC03]	0	11.481	0	28.1919	27.1786	29.5316	0	45	0	294.802	297.265	345.437
Smp_331670.1	hypothetical protein	0	13.1268	0	28.1717	17.6535	33.7343	0	4	0	19	12	25
Smp_167750.1	Putative fatty-acid amide hydrolase [Source:UniProtKB/TrEMBL;Acc:A0A3Q0KS85]	0.23646	0	0.254593	28.1529	23.2401	30.1033	1	0	1	489	429	588
Smp_161080.2	Ran binding protein 9-related [Source:UniProtKB/TrEMBL;Acc:A0A3Q0KRC5]	29.3432	30.4128	10.8712	28.1515	27.8182	33.0423	191	254	66	737.042	777.905	978.668
Smp_090150.1	Putative camp-regulated phosphoprotein [Source:UniProtKB/TrEMBL;Acc:G4VHV5]	157.645	0	36.3171	28.1265	21.8722	30.1214	247	0	52	167	137	202
Smp_138050.1	Polypyrimidine tract binding protein, putative [Source:UniProtKB/TrEMBL;Acc:A0A3Q0KMW9]	0	0.164887	19.811	28.1166	27.9826	31.7765	0	1	88	467	485	594
Smp_068280.1	Putative prolyl 4-hydroxylase alpha subunit 1 [Source:UniProtKB/TrEMBL;Acc:G4VTC9]	0	6.81882	0	28.115	27.7785	28.1236	0	32	0	333	343	373
Smp_020220.1	Putative zeta-coat protein [Source:UniProtKB/TrEMBL;Acc:G4V8D5]	0	76.4773	386.384	28.11	22.2619	28.1287	0	100	375	88	72	99
Smp_075560.1	Small nuclear ribonucleoprotein Sm D2 [Source:UniProtKB/TrEMBL;Acc:G4VT90]	54.5971	1.13623	32.4039	28.0976	26.0557	30.4546	71	2	42	127	123	154
Smp_128770.1	Ubiquitin-specific peptidase 4 (C19 family) [Source:UniProtKB/TrEMBL;Acc:A0A3Q0KLB4]	0.371074	17.4736	0	28.0733	23.7315	30.6151	2	131	0	540	477	654.999
Smp_196230.2	hypothetical protein	0	0	54.3754	28.0352	25.8193	37.3449	0	0	71	123.147	118.096	184.206
Smp_162180.1	Putative crp3/crip3 [Source:UniProtKB/TrEMBL;Acc:A0A3Q0KRI7]	46.3804	0	132.447	28.0261	24.9704	29.8609	60	0	146	156	149	189
Smp_072190.1	Putative sm29; Sm29 [Source:UniProtKB/TrEMBL;Acc:A0A3Q0KHJ2]	97.9211	133.884	72.7493	28.0138	26.6314	28.948	93	169.653	66	95.227	95.293	109.979
Smp_020760.1	Ankyrin repeat-containing, putative [Source:UniProtKB/TrEMBL;Acc:G4LYA6]	0	0	0	27.9377	29.006	34.1939	0	0	0	310.569	342.576	428.973
Smp_304380.1	hypothetical protein	0	0	18.2356	27.8925	21.055	22.8402	0	0	58	278	215	255
Smp_139250.1	F-box and wd40 domain protein, putative [Source:UniProtKB/TrEMBL;Acc:G4LUT6]	0	0	0	27.8792	32.0863	37.0856	0	0	0	143	180	222
Smp_029670.1	hypothetical protein	0	0	0	27.8184	21.6931	31.2201	0	0	0	207	176	269
Smp_247870.1	hypothetical protein	0.174797	0	0.367098	27.8181	23.9529	26.4687	1	0	2	604	550	647
Smp_205760.1	Guanine nucleotide-binding protein subunit gamma; Trimeric G-protein gamma subunit [Source:UniProtKB/TrEMBL;Acc:Q8IT61]	0	0	134.11	27.8049	26.746	37.0671	0	0	56	39	39	59
Smp_344030.2	Putative lipin [Source:UniProtKB/TrEMBL;Acc:G4V8V6]	15.4268	7.67051	0	27.7448	23.6825	25.8878	82	54	0	492	436	516
Smp_053610.1	Seryl-tRNA synthetase [Source:UniProtKB/TrEMBL;Acc:G4VIZ9]	0.317775	0	0	27.7178	26.7164	27.3607	1	0	0	316	319	350
Smp_052350.1	TRABID protein (C64 family) [Source:UniProtKB/TrEMBL;Acc:A0A3Q0KFX6]	22.8043	0	0	27.7102	21.2005	25.9701	112	0	0	480.004	383.147	501.299
Smp_034300.1	hypothetical protein	0	0	0	27.7068	30.4358	30.1662	0	0	0	528.773	631.335	663.376
Smp_097380.1	Putative groes chaperonin [Source:UniProtKB/TrEMBL;Acc:G4VML2]	81.6514	91.99	128.867	27.6859	34.0283	30.7265	117	167	171	120	151	150
Smp_003250.1	hypothetical protein	0	0	0	27.6622	27.9383	27.751	0	0	0	55	57	61.511
Smp_049970.1	Zinc finger protein, putative [Source:UniProtKB/TrEMBL;Acc:G4LWM6]	0	0	0	27.6324	27.5998	35.8855	0	0	0	206.31	215.595	301.116
Smp_014170.1	Non-specific serine/threonine protein kinase [Source:UniProtKB/TrEMBL;Acc:A0A3Q0KCJ4]	0.121473	31.3898	9.03112	27.6302	27.7579	31.7229	1	347	73	747	777	964
Smp_131350.1	Sodium-bile acid cotransporter related [Source:UniProtKB/TrEMBL;Acc:A0A3Q0KLU3]	13.5967	0	0	27.6256	27.7535	27.1646	56	0	0	468	507	526
Smp_139800.1	Serine/threonine kinase [Source:UniProtKB/TrEMBL;Acc:A0A3Q0KN50]	0	0	0	27.6212	27.492	29.4167	0	0	0	587.62	637.921	725.607
Smp_213930.1	hypothetical protein	48.8596	0.335255	0	27.6047	33.2473	30.8612	107	1	0	208	261	260
Smp_053040.1	Snf7-related [Source:UniProtKB/TrEMBL;Acc:G4VK08]	0	0	28.7513	27.5882	33.0496	32.2669	0	0	39	128	160	168
Smp_200130.1	Smp_200130 [Source:UniProtKB/TrEMBL;Acc:G4VAT6]	22.9362	18.5037	0	27.588	16.4277	22.6484	3	2.991	0	9.994	5.999	8.931
Smp_307880.1	hypothetical protein	29.5603	0	0.198503	27.5552	26.277	29.0454	164	0	1	640.527	650.665	759.072
Smp_022170.1	Tropomyosin, putative [Source:UniProtKB/TrEMBL;Acc:G4M1N6]	284.787	34.4771	4.73215	27.5363	24.7222	26.8902	1361.58	215.692	21.825	430.125	397.962	470.455
Smp_245600.2	hypothetical protein	0	0	0	27.5001	24.8146	28.8536	0	0	0	485.03	467.845	575.238
Smp_201030.1	Dynein light chain [Source:UniProtKB/TrEMBL;Acc:A0A3Q0KUT1]	615.711	236.138	0	27.4796	28.5904	35.2027	254	130	0	34	36	49
Smp_004190.1	Putative cationic amino acid transporter [Source:UniProtKB/TrEMBL;Acc:G4VCI8]	0	0	0	27.4644	27.313	25.9925	0	0	0	373.166	390	395
Smp_345320.2	hypothetical protein	0	0	0	27.4612	27.5002	33.2583	0	0	0	232.993	240.438	317.265
Smp_155360.1	Putative dna-binding protein inhibitor [Source:UniProtKB/TrEMBL;Acc:G4VNJ1]	0	0	0	27.4502	18.6033	33.7607	0	0	0	64	46.013	89
Smp_013690.1	hypothetical protein	0	16.8937	0	27.4362	33.2482	37.7458	0	47	0	227	291	351
Smp_034700.1	Sco1-related [Source:UniProtKB/TrEMBL;Acc:A0A3Q0KE99]	0	0	0	27.4201	27.4591	31.0158	0	0	0	121.064	125	154
Smp_171090.1	hypothetical protein	1.87682	5.52796	13.6119	27.4155	29.5119	26.9992	1	4	7	46	51	50
Smp_004360.1	hypothetical protein	35.3546	13.7086	36.6979	27.4123	26.6259	29.1524	111	54	106	328	336.001	393
Smp_060420.3	Putative suppressor of actin (Sac) [Source:UniProtKB/TrEMBL;Acc:G4VJY4]	0	56.8678	99.6883	27.4032	24.5355	32.5961	0	243.886	314	300.816	281.402	398.102
Smp_040570.1	Putative rab5 [Source:UniProtKB/TrEMBL;Acc:A0A3Q0KES8]	0	0	23.086	27.3596	29.9055	32.3698	0	0	55	227.012	257.151	303.84
Smp_160410.1	Putative transmembrane protein 106C (Endoplasmic reticulum membrane protein overexpressed in cancer) [Source:UniProtKB/TrEMBL;Acc:G4V5B2]	1.43265	0	0	27.3104	24.0739	25.5972	2	0	0	126	120.018	138
Smp_004780.1	Peptidylprolyl isomerase [Source:UniProtKB/TrEMBL;Acc:G4VD59]	49.1285	35.3675	22.8665	27.3085	26.4681	26.6823	151	143	68	255	253	279
Smp_030370.1	Calreticulin [Source:UniProtKB/TrEMBL;Acc:A0A3Q0KDW8]	46.8183	5.92169	0.320695	27.2883	23.895	30.6244	149	25	1	303	277	381
Smp_001000.1	hypothetical protein	0	199.443	0	27.2356	49.1789	48.449	0	138	0	69	137	145
Smp_052870.1	Putative 26s proteasome non-ATPase regulatory subunit [Source:UniProtKB/TrEMBL;Acc:G4VGE8]	0.43211	0	0	27.2249	24.5326	27.8839	1	0	0	221	208	252
Smp_130730.1	hypothetical protein	464.831	158.613	95.8161	27.184	24.4159	21.1391	258	109	47	56	53	49
Smp_127940.1	Anion exchange protein [Source:UniProtKB/TrEMBL;Acc:G4VMR3]	1.4177	0	16.6716	27.18	26.9727	29.491	15	0	161	1110.97	1167	1363
Smp_088310.1	hypothetical protein	0	0	0	27.1638	28.9786	32.8854	0	0	0	143	165	199
Smp_026820.1	Centrosomal protein of 135 kDa (Cep135 protein) (Centrosomal protein 4), putative [Source:UniProtKB/TrEMBL;Acc:A0A3Q0KDL1]	0	0	0	27.1505	33.0908	35.7293	0	0	0	173	226	259
Smp_137020.1	Phosphatidylinositol transfer protein [Source:UniProtKB/TrEMBL;Acc:A0A3Q0KMP2]	0	0	81.741	27.1455	21.3013	22.4546	0	0	193	251.967	209	236
Smp_130490.1	hypothetical protein	0	0	0	27.1163	22.6216	33.5202	0	0	0	49	42	68
Smp_342420.1	hypothetical protein	0	0	0	27.0965	22.2769	34.582	0	0	0	157	141	233.123
Smp_055630.1	hypothetical protein	0	0	0	27.0919	42.1636	31.5405	0	0	0	38	60	50
Smp_083450.1	DNAj homolog subfamily C member, putative [Source:UniProtKB/TrEMBL;Acc:A0A3Q0KIJ2]	0.864181	0	0	27.079	30.7639	28.3782	1	0	0	115	137	134
Smp_073600.1	Putative platelet-activating factor acetylhydrolase ib [Source:UniProtKB/TrEMBL;Acc:A0A3Q0KHP9]	35.9145	72.7301	0	27.0434	38.1236	34.5205	60	155	0	153	225	220
Smp_148650.1	Autophagy related 2A	35.1572	17.9375	9.61627	27.0357	24.8662	28.1827	450	293	115	1395	1362.08	1636.28
Smp_196260.1	hypothetical protein	0	2.28044	92.0679	27.0124	19.7231	24.053	0	3	87	110	85	110
Smp_302170.1	Putative heat shock protein 70 [Source:UniProtKB/TrEMBL;Acc:G4V8L4]	53.2942	36.6038	4.55583	26.9895	31.8059	34.154	465.22	417.529	37.688	652.958	770.197	929.039
Smp_079950.1	V-type proton ATPase subunit [Source:UniProtKB/TrEMBL;Acc:A0A3Q0KI67]	15.2732	8.10647	0	26.9783	26.7015	29.6055	40	28	0	244	252	301
Smp_202690.1	Smp_202690 [Source:UniProtKB/TrEMBL;Acc:G4VIX0]	0	0	0	26.9768	28.7642	31.3662	0	0	0	51	59	69
Smp_084540.4	Putative g patch domain-containing protein 1 (Evolutionarily conserved G-patch domain containing protein) [Source:UniProtKB/TrEMBL;Acc:G4VFE3]	0	0	0	26.9504	26.8695	28.653	0	0	0	214.268	222.363	253.986
Smp_029470.1	Thimet oligopeptidase (M03 family) [Source:UniProtKB/TrEMBL;Acc:A0A3Q0KDU1]	0	0	0	26.9397	32.955	33.8728	0	0	0	341.69	441.535	480.902
Smp_331420.1	hypothetical protein	2.34402	0	0	26.9291	31.6401	31.9071	1	0	0	39	49	53
Smp_076630.1	60S ribosomal export protein NMD3 [Source:UniProtKB/TrEMBL;Acc:A0A3Q0KI03]	21.1454	0	12.4805	26.9264	27.4584	28.1119	61	0	36	285	305	331
Smp_093220.1	hypothetical protein	0	0	0.240181	26.9089	23.9677	26.19	0	0	1	448	421	491.424
Smp_312880.1	hypothetical protein	0.160345	8.75034	0	26.7784	24.8005	29.4406	1	70	0	675	664	834
Smp_331390.1	hypothetical protein	86.9231	25.1254	4.53699	26.7735	29.3399	31.7289	193	67	9	218	258.997	300.595
Smp_106130.1	Putative heat shock protein 70 (Hsp70) [Source:UniProtKB/TrEMBL;Acc:A0A3Q0KK62]	0.38288	0	1.58469	26.7709	25.5317	28.0666	2	0	8	426	415	500
Smp_118830.1	F-actin-capping protein subunit alpha [Source:UniProtKB/TrEMBL;Acc:G4LVU9]	33.1517	35.0098	38.9395	26.7671	24.5892	27.9488	101	133	110	316	308	374
Smp_126760.1	hypothetical protein	0	0.683537	0	26.7618	30.7751	39.7026	0	6.975	0	1052.38	1308.07	1784.21
Smp_171140.2	Putative serine-rich repeat protein [Source:UniProtKB/TrEMBL;Acc:A0A3Q0KSR8]	0	0	0.448015	26.7531	20.7303	29.2722	0	0	1	302.359	256.311	384.576
Smp_341110.1	hypothetical protein	24.3232	0	0	26.7051	28.9751	29.8574	108	0	0	471	541	589
Smp_313320.1	hypothetical protein	126.713	0	120.419	26.665	28.3756	36.0961	89	0	83	60	66	91
Smp_331510.2	hypothetical protein	0	0	0	26.6168	4.75066	0	0	0	0	39	7.48	0
Smp_127450.1	Smp_127450 [Source:UniProtKB/TrEMBL;Acc:G4LUH3]	53.5899	0.833631	2.79042	26.6008	25.976	29.4085	574.163	11	26.978	1142.39	1205.1	1451.02
Smp_088940.3	Putative zinc finger protein [Source:UniProtKB/TrEMBL;Acc:A0A3Q0KIX1]	0	0	0	26.5323	24.5837	33.8748	0	0	0	201.666	198.053	289.495
Smp_210670.2	Ran binding protein 9-related [Source:UniProtKB/TrEMBL;Acc:A0A3Q0KV89]	0	0	0	26.5259	26.3187	37.2955	0	0	0	156.33	161.985	246.707
Smp_043780.1	hypothetical protein	35.1546	55.2148	170.885	26.5029	23.4341	25.1209	91.136	184.802	417.084	257.954	239.989	274.115
Smp_148290.1	hypothetical protein	0	0	0	26.4974	27.0893	31.4559	0	0	0	62	72	90
Smp_168770.1	Putative mitochondria associated granulocyte macrophage csf signaling molecule [Source:UniProtKB/TrEMBL;Acc:G4VF32]	0	0	0	26.4807	27.0065	24.7352	0	0	0	80	86	85
Smp_099170.1	DNA-directed rna polymerase II subunit,putative [Source:UniProtKB/TrEMBL;Acc:G4LUY0]	12.7265	25.1421	31.6763	26.4751	27.3507	24.8015	17	45	42	119	128	125
Smp_059710.1	hypothetical protein	71.723	29.2279	0.408216	26.4549	23.955	24.4022	195	98	1	256.404	243.404	267.56
Smp_067580.1	hypothetical protein	28.036	0	0	26.4479	24.1817	26.69	60	0	0	232	226	264
Smp_103380.1	Sulfhydryl oxidase [Source:UniProtKB/TrEMBL;Acc:A0A3Q0KJX9]	0	94.6629	0	26.3976	32.4079	37.2797	0	74	0	63	82	101
Smp_300450.1	hypothetical protein	38.836	25.7018	0.592566	26.3954	22.0209	26.8321	65	59	1	154.756	134.784	175.294
Smp_092930.1	hypothetical protein	0	0.786531	0.540332	26.3867	26.4709	25.0067	0	2	1	212.067	227	227
Smp_091010.1	Putative glyoxalase II (Hydroxyacylglutathione hydrolase) [Source:UniProtKB/TrEMBL;Acc:G4VRK1]	0.34095	19.9154	0	26.3679	25.4014	26.3762	1	77	0	239	236	268
Smp_017750.1	Putative phospholipase A-2-activating protein [Source:UniProtKB/TrEMBL;Acc:A0A3Q0KCV0]	35.1703	0	4.52665	26.3481	26.5192	30.6787	151	0	19	428	454	557.998
Smp_267210.1	hypothetical protein	0	0	0	26.3424	22.5912	25.8632	0	0	0	38	34	42
Smp_210630.1	Histone H2A [Source:UniProtKB/TrEMBL;Acc:A0A3Q0KVK3]	63.8396	0	0	26.313	30.6703	21.6587	106	0	0	117	137	108.387
Smp_002920.1	hypothetical protein	0	0	0.49879	26.3047	25.1956	25.3323	0	0	1	189	190	206
Smp_012110.1	Ribonuclease pH related [Source:UniProtKB/TrEMBL;Acc:G4VS08]	17.8759	0	0	26.3034	21.7727	23.8215	35	0	0	151	127	153
Smp_162910.2	Related to multifunctional cyclin-dependent kinase-related [Source:UniProtKB/TrEMBL;Acc:A0A3Q0KRM7]	0	0	0	26.3004	24.8777	29.5837	0	0	0	441.52	444.043	559.614
Smp_161160.1	Putative lupus la ribonucleoprotein [Source:UniProtKB/TrEMBL;Acc:G4VS24]	0.358129	68.6387	0	26.2742	25.448	27.7486	1	253	0	253.03	256	300
Smp_076150.1	hypothetical protein	0	0	0	26.2741	22.8529	32.1122	0	0	0	307.116	286.384	426.288
Smp_061560.1	hypothetical protein	0	0	221.85	26.2674	38.0716	36.0055	0	0	115	45	67	69
Smp_040500.2	Peptidylprolyl isomerase [Source:UniProtKB/TrEMBL;Acc:A0A3Q0KES4]	47.3159	19.4417	26.3424	26.2553	23.1126	28.153	249	132	132	460.117	423.815	559.462
Smp_305550.1	Serpin, putative [Source:UniProtKB/TrEMBL;Acc:G4LZN1]	0	0	0.666991	26.25	24.8378	31.2684	0	0	1.726	247.239	244.924	330.078
Smp_213390.1	hypothetical protein	0.316403	1.73562	0	26.2414	26.7297	28.2921	2	14	0	581.6	618.997	707.001
Smp_347020.1	hypothetical protein	1.34191	0.20454	24.666	26.239	25.4416	25.8907	5	1	90	344	350	383
Smp_046360.1	Putative zinc finger protein [Source:UniProtKB/TrEMBL;Acc:A0A3Q0KFD2]	0	59.9284	86.6958	26.2154	22.7216	26.1674	0	95	105	166	157	192
Smp_156390.2	Putative growth factor receptor-bound protein [Source:UniProtKB/TrEMBL;Acc:A0A3Q0KQP4]	38.1069	60.3892	2.66149	26.1952	26.8141	30.4874	181	346	11	523.635	586.052	708.806
Smp_048050.2	Putative alpha crystallin A chain; Putative heat shock protein hsp16 [Source:UniProtKB/TrEMBL;Acc:A0A3Q0KFJ4]	0	0	0	26.1908	20.4149	27.5601	0	0	0	168.107	135.199	198.727
Smp_129980.1	hypothetical protein	0	72.2984	1.73745	26.1876	19.3034	30.8909	0	174.254	3	215.744	169.447	286.853
Smp_044520.1	Putative vmac [Source:UniProtKB/TrEMBL;Acc:G4VQT3]	11.6571	0	18.0265	26.1629	23.1451	26.6373	15	0	21	140	132	161
Smp_183870.1	hypothetical protein	174.775	108.203	13.5385	26.1623	22.1895	21.5527	77	56	5	27	23	25
Smp_156480.5	hypothetical protein	7.10656	0.767532	0	26.1226	22.1598	30.4573	16.639	2.265	0	244.642	221.96	323.377
Smp_333970.1	Putative translation initiation factor IF-2 [Source:UniProtKB/TrEMBL;Acc:G4VDF4]	15.3889	0	4.65004	26.1084	21.0905	23.9639	82	0	24	488.389	411	502.998
Smp_129090.1	hypothetical protein	104.636	336.438	238.717	26.099	19.9588	31.8223	70	248	133	69	58	99
Smp_150510.1	Putative wipi-2 [Source:UniProtKB/TrEMBL;Acc:A0A3Q0KPZ9]	0	6.90181	0	26.0889	24.4603	27.3024	0	43	0	471	465	553
Smp_147840.1	Putative cytosolic purine 5-nucleotidase [Source:UniProtKB/TrEMBL;Acc:A0A3Q0KP95]	58.7877	0.199991	14.3019	26.0853	26.8598	28.235	229	1	52	397.994	438.291	488
Smp_167010.2	Putative talin [Source:UniProtKB/TrEMBL;Acc:A0A3Q0KS78]	26.7775	0	0	26.0834	22.3636	32.5487	39.837	0	0	137.432	123.263	190.069
Smp_266890.1	hypothetical protein	0	91.6624	53.7576	26.077	22.7079	26.0129	0	103	44	70	63	78
Smp_134790.1	Transcription initiation factor iid, 28 kD subunit-related [Source:UniProtKB/TrEMBL;Acc:G4VFR3]	0	0	0	26.0695	26.1255	26.7796	0	0	0	116	125	136
Smp_159740.1	Putative solute carrier family 33 (Acetyl-CoA transporter) [Source:UniProtKB/TrEMBL;Acc:A0A3Q0KR19]	0	0	0.450763	26.066	27.0658	30.7495	0	0	1	297	337	407
Smp_210400.1	ATP-dependent Clp protease proteolytic subunit [Source:UniProtKB/TrEMBL;Acc:A0A3Q0KVD5]	101.766	169.45	37.0952	26.0594	19.805	21.2036	154	332	53	113	87	103
Smp_332680.1	hypothetical protein	0.284868	0	9.05486	26.0107	25.5001	30.0444	2	0	62	688	710	888
Smp_028410.1	Protein kish [Source:UniProtKB/TrEMBL;Acc:G4LWZ9]	140.25	0	0	26.0075	36.2797	41.4601	92	0	0	60	88	108
Smp_157860.1	hypothetical protein	18.0962	0	0	25.9991	26.9913	29.9239	123	0	0	716	817	962
Smp_037640.1	hypothetical protein	0	96.0547	0	25.9885	26.3574	24.3876	0	145	0	142.646	155.192	152.161
Smp_170760.1	Putative bromodomain containing protein [Source:UniProtKB/TrEMBL;Acc:A0A3Q0KSP2]	12.6592	10.9583	4.99158	25.9607	24.6408	27.6337	150	159	53	1315	1338	1585.57
Smp_094340.1	hypothetical protein	0	0	0	25.9567	23.1876	28.0197	0	0	0	448.148	417	543.628
Smp_197540.1	Putative poly(P)/ATP NAD kinase [Source:UniProtKB/TrEMBL;Acc:A0A3Q0KUH7]	35.5628	0	43.3002	25.9402	27.622	28.399	132	0	151	376.001	424	465
Smp_341010.1	hypothetical protein	47.6099	49.7409	0	25.9159	24.9266	30.7693	101	136	0	218	222	290
Smp_267080.1	hypothetical protein	0	166.006	0	25.9148	24.5285	23.5141	0	113	0	61	64	66
Smp_174390.1	Serine-threonine kinase receptor-associated protein (Strap), putative [Source:UniProtKB/TrEMBL;Acc:C4QMI1]	0	42.0046	26.5714	25.9062	19.7593	26.5231	0	148	69	218.94	171.529	252.049
Smp_210180.3	hypothetical protein	0	274.373	0	25.8925	27.4242	31.916	0	142	0	26.722	28.823	37.021
Smp_133280.1	Putative arginyl-tRNA synthetase [Source:UniProtKB/TrEMBL;Acc:A0A3Q0KM63]	0	41.2008	32.0662	25.8701	28.1442	31.8141	0	166	94	303.833	349	418
Smp_136970.1	Structural maintenance of chromosomes protein [Source:UniProtKB/TrEMBL;Acc:G4VHB4]	0	0.114708	0.791734	25.8669	20.6972	29.0021	0	1	5	639	539	799
Smp_170350.1	Putative lung seven transmembrane receptor [Source:UniProtKB/TrEMBL;Acc:A0A3Q0KSQ0]	0.491632	0	30.4848	25.8402	20.3932	23.0427	2	0	116	420	351	420
Smp_071020.1	Choline/ethanolaminephosphotransferase 1 [Source:UniProtKB/TrEMBL;Acc:G4V7X1]	0.195582	0	11.1076	25.6488	27.2839	27.9072	1	0	52	506	570.039	623
Smp_097560.1	Protein phosphatase inhibitor, putative [Source:UniProtKB/TrEMBL;Acc:G4M0N4]	0	0	0	25.6419	23.4018	30.4251	0	0	0	72	70	97
Smp_203720.1	hypothetical protein	266.574	0	0	25.6232	23.9662	33.7084	178	0	0	62	64	97
Smp_204040.1	hypothetical protein	17.1356	0	0	25.6076	31.2593	35.784	1	0	0	4	5	6
Smp_162240.1	hypothetical protein	0	0	1.99218	25.5978	21.1843	31.9383	0	0	1	68	61	98
Smp_129900.2	Putative sodium-dependent neurotransmitter transporter [Source:UniProtKB/TrEMBL;Acc:A0A3Q0KLM7]	0	0.762295	3.01841	25.5841	28.4774	38.9908	0	3.45	10	349.85	413.471	599.48
Smp_340570.1	hypothetical protein	253.154	171.906	392.512	25.5482	29.1223	30.6678	108	99	169	37	44	50
Smp_126770.1	Islet cell autoantigen, putative [Source:UniProtKB/TrEMBL;Acc:A0A3Q0KL51]	0	0.252818	0	25.5464	26.2449	29.8811	0	1	0	282	305	370
Smp_071570.2	Putative transcription initiation factor brf1 [Source:UniProtKB/TrEMBL;Acc:A0A3Q0KHH6]	0	0	0	25.4938	19.0928	17.7377	0	0	0	389	304.597	304.632
Smp_091650.1	Phospholipid-transporting ATPase [Source:UniProtKB/TrEMBL;Acc:A0A3Q0KJ05]	0	15.4961	18.1448	25.4691	24.2496	25.7145	0	124	106	576.262	579	652
Smp_075640.1	Putative ammecr1 homolog [Source:UniProtKB/TrEMBL;Acc:G4VT80]	114.555	11.124	9.71351	25.4592	22.569	26.8675	683.67	86.019	55	577.859	539.396	683.899
Smp_326500.1	Dolichol-phosphate mannosyltransferase subunit 3 [Source:UniProtKB/TrEMBL;Acc:A0A146MGE2]	0	0	0	25.4455	29.6638	30.7787	0	0	0	76	93	103
Smp_267090.1	hypothetical protein	42.9575	0.113259	0.154735	25.4442	23.3266	26.9228	289	1	1	574	545	681
Smp_018430.2	Mitochondrial signal peptidase (S26 family) [Source:UniProtKB/TrEMBL;Acc:A0A3Q0KCW1]	44.5479	0	0	25.4259	22.1504	25.543	90	0	0	192.7	176.565	217.894
Smp_138760.3	hypothetical protein	0	0	55.9385	25.3939	28.4306	26.2358	0	0	91	146.179	171.299	168.357
Smp_075440.1	hypothetical protein	0.757487	24.8166	0.272102	25.339	25.0303	24.9497	3	124	1	401.059	422.145	446.896
Smp_302290.1	hypothetical protein	0.647496	27.7266	95.9495	25.3272	24.4281	23.9419	3	165.239	415.06	292.083	279.577	317.816
Smp_303920.1	hypothetical protein	201.371	27.2581	49.4802	25.2964	23.6942	25.7427	646.81	110.557	148.492	246.167	235.928	286.606
Smp_146430.2	Putative beta-1,4-galactosyltransferase [Source:UniProtKB/TrEMBL;Acc:A0A3Q0KP76]	0	56.8931	0	25.281	21.9737	19.1347	0	168.423	0	253.027	238.797	222.148
Smp_064320.1	26S proteasome subunit P28-related [Source:UniProtKB/TrEMBL;Acc:G4VKD5]	244.198	0	0	25.2728	29.6615	31.7663	352.299	0	0	119.922	145.993	169.416
Smp_047740.1	26S proteasome non-ATPase regulatory subunit,putative [Source:UniProtKB/TrEMBL;Acc:G4M1T7]	0	72.5045	0	25.2579	28.2814	29.1963	0	154	0	133	155	172
Smp_344620.2	hypothetical protein	14.9765	0	0	25.2168	24.5347	28.4853	252.055	0	0	1487.24	1502.97	1874.05
Smp_040280.1	hypothetical protein	0.304498	51.6489	0.312517	25.1977	24.6591	25.1048	1	226	1	309	318	344
Smp_315570.2	hypothetical protein	0	0	0	25.1729	20.2892	19.9024	0	0	0	84.918	74.554	78.029
Smp_143270.1	hypothetical protein	51.6913	63.9313	65.3986	25.1654	25.3852	24.2484	75	104	81	151	168	171
Smp_099570.1	Spindle assembly checkpoint component MAD1 (Mitotic arrest deficient protein 1), putative [Source:UniProtKB/TrEMBL;Acc:A0A3Q0KJR1]	13.9548	21.0222	0.584343	25.1574	28.6284	36.9579	24	49	1	156	186	256
Smp_147680.1	Putative ef hand containing protein [Source:UniProtKB/TrEMBL;Acc:A0A3Q0KPD3]	0	0	26.5141	25.1299	22.6923	26.7193	0	0	26	112	108	135
Smp_002080.1	S-adenosylmethionine synthase [Source:UniProtKB/TrEMBL;Acc:A0A3Q0KBJ2]	0	0	23.0362	25.1288	28.8143	29.9404	0	0	64	233	276	311
Smp_120080.4	Nitrilase-related [Source:UniProtKB/TrEMBL;Acc:A0A3Q0KK90]	6.852	0	0.730631	25.1214	29.47	28.6645	34.025	0	3.476	405.271	491.086	518.753
Smp_301160.1	hypothetical protein	10.3582	1.30964	0	25.0861	22.2532	24.8781	105	18	0	875	807	967
Smp_308420.1	hypothetical protein	46.1327	75.5295	0	25.0522	30.529	29.2495	96	200	0	198	257	263
Smp_000990.1	Exocyst complex component 1 [Source:UniProtKB/TrEMBL;Acc:A0A3Q0KBF5]	0	26.0098	0	25.0434	25.1488	30.6299	0	143	0	440	470	608
Smp_018440.1	hypothetical protein	0.208929	0	0	25.011	23.1586	26.5058	1	0	0	496	509	621.921
Smp_176230.1	Eukaryotic translation initiation factor 3 subunit E [Source:UniProtKB/TrEMBL;Acc:A0A3Q0KTK9]	38.5503	101.533	0.51136	25.0078	23.5301	25.3861	81	273	1	207	206.004	236.002
Smp_087620.1	Putative programmed cell death 6-interacting protein [Source:UniProtKB/TrEMBL;Acc:A0A3Q0KIV9]	23.8157	0	16.2974	24.9934	22.6578	28.6473	129	0	85	448	421	575
Smp_180540.1	hypothetical protein	0.417457	0.169958	0.231437	24.9884	21.0463	21.9075	2	1	1	491	442	488
Smp_033260.1	Family C48 unassigned peptidase (C48 family) [Source:UniProtKB/TrEMBL;Acc:G4M0W7]	67.6849	0	21.3146	24.9769	25.3591	23.793	203	0	62	267	284	285
Smp_336620.1	hypothetical protein	0	0	0.473037	24.971	23.0722	25.2142	0	0	1	251	252	293
Smp_075210.1	Putative prohibitin [Source:UniProtKB/TrEMBL;Acc:G4VS58]	0	39.688	33.3215	24.9686	31.8529	34.6777	0	96	60	146	192	228
Smp_043940.2	Synaptosomal associated protein, putative [Source:UniProtKB/TrEMBL;Acc:A0A3Q0KF49]	0	0	0	24.9094	25.8984	33.6798	0	0	0	105.914	115.998	160.872
Smp_064380.2	Aspartate aminotransferase [Source:UniProtKB/TrEMBL;Acc:A0A3Q0KGY5]	0	0	0	24.9028	27.1897	30.2361	0	0	0	186.285	213.869	252.507
Smp_335130.1	hypothetical protein	96.8926	1.54585	652.956	24.8932	35.1095	34.5744	51	1	304	29.253	40.054	46.18
Smp_014010.1	Adenylyl cyclase-associated protein [Source:UniProtKB/TrEMBL;Acc:G4LVI8]	37.1353	17.149	21.8853	24.8884	20.815	23.9789	99	60	56	241	211	260
Smp_019890.1	Putative syntaxin [Source:UniProtKB/TrEMBL;Acc:A0A3Q0KD32]	40.2717	0	30.0432	24.8539	20.5052	18.9127	138	0	94.444	329.756	293.168	288.098
Smp_021160.1	Putative peptidyl-prolyl cis-trans isomerase [Source:UniProtKB/TrEMBL;Acc:G4VDK0]	51.5295	46.0189	0	24.845	18.4344	18.1754	128	151	0	233	182	191
Smp_017360.1	T-complex protein 1 subunit alpha [Source:UniProtKB/TrEMBL;Acc:A0A3Q0KCS6]	8.01194	0	26.1276	24.8431	20.612	21.6956	30	0	95	290	247	284
Smp_151190.1	Retinal rod rhodopsin-sensitive cgmp 3',5'-cyclic phosphodiesterase, putative [Source:UniProtKB/TrEMBL;Acc:G4LYK2]	0	49.2501	0	24.8368	22.2224	20.9226	0	63	0	103	98	98
Smp_065890.1	hypothetical protein	0	0	6.9168	24.7982	20.3638	22.3704	0	0	11	167	146	170
Smp_123690.1	hypothetical protein	50.8842	1.13982	0	24.742	22.1709	31.0024	70	2	0	133	126	187
Smp_053820.2	Putative preprotein translocase secy subunit (Sec61) [Source:UniProtKB/TrEMBL;Acc:A0A3Q0KG18]	0.5423	0	23.3252	24.7412	21.3628	23.9411	2	0	84	292.149	260.187	318
Smp_074700.2	Translocon-associated protein, gamma subunit,putative [Source:UniProtKB/TrEMBL;Acc:G4LZB1]	0	93.2676	0	24.7399	30.4901	30.8188	0	90	0	55.135	70.212	75.675
Smp_054340.1	Putative chaperonin containing t-complex protein 1, beta subunit, tcpb [Source:UniProtKB/TrEMBL;Acc:G4VQK1]	0	0	17.2527	24.7172	25.7783	26.0717	0	0	71	324	345.678	383
Smp_153790.1	Putative 60s ribosomal protein L4 [Source:UniProtKB/TrEMBL;Acc:G4VJ35]	74.4156	41.929	40.4622	24.7126	22.6322	25.564	287.565	210.065	147.522	257.516	236.514	301.923
Smp_153790.2	Putative 60s ribosomal protein L4 [Source:UniProtKB/TrEMBL;Acc:G4VJ35]	74.382	41.903	40.4501	24.7094	22.6295	25.5771	287.435	209.935	147.478	257.484	236.486	302.077
Smp_171720.2	Lipid phosphate phosphatase-related [Source:UniProtKB/TrEMBL;Acc:G4VJ83]	0	0	0	24.6915	23.7481	31.8938	0	0	0	151.534	155.728	221.873
Smp_342230.1	hypothetical protein	0	0	0	24.6811	20.2915	20.733	0	0	0	60	54	59
Smp_158170.1	hypothetical protein	375.471	72.0781	308.489	24.6696	26.19	30.6811	1306	315	952.348	347.985	401.883	500
Smp_244040.1	hypothetical protein	5.07766	0	54.3689	24.6686	22.9813	23.7681	6	0	54	125	125	137
Smp_070770.1	Ubiquitin-fold modifier-conjugating enzyme 1 [Source:UniProtKB/TrEMBL;Acc:A0A3Q0KHG1]	0	0	7.7842	24.6286	21.5164	19.0297	0	0	7	80	73	69
Smp_342030.1	hypothetical protein	0	0	0	24.53	21.6845	26.3833	0	0	0	92.327	86.308	111.399
Smp_132200.1	Putative shoc2 [Source:UniProtKB/TrEMBL;Acc:A0A3Q0KLZ9]	0	1.08858	18.352	24.5255	22.2275	24.7004	0	3	37	238	230	270.883
Smp_142880.1	hypothetical protein	19.5487	0	0	24.5177	21.6561	25.01	103	0	0	533	514	626
Smp_246990.1	hypothetical protein	0	0	0	24.51	23.8123	27.5494	0	0	0	101.172	101.802	127.881
Smp_213550.1	Pad1 homolog [Source:UniProtKB/TrEMBL;Acc:O16154]	0	0	51.2173	24.5052	24.3409	25.8113	0	0	105	160	162	188
Smp_242500.1	hypothetical protein	0	0	0	24.4976	21.2032	27.1081	0	0	0	194	179.994	245
Smp_056810.1	Heterogeneous nuclear ribonucleoprotein,putative [Source:UniProtKB/TrEMBL;Acc:G4LYB8]	77.2008	27.0154	8.46512	24.455	24.8858	30.2603	343	152	35	360	381	504
Smp_178850.1	hypothetical protein	42.4911	0	0.752683	24.4486	21.4674	24.6562	231	0	4	503.001	465	567
Smp_024900.1	Putative retinoblastoma-like protein [Source:UniProtKB/TrEMBL;Acc:A0A3Q0KDG1]	0.525687	0	3.08871	24.397	21.1794	23.0516	3	0	17	520	476	552
Smp_077280.1	hypothetical protein	0	0	0	24.3907	20.4853	26.5433	0	0	0	68	62	86
Smp_062790.1	GrpE protein homolog [Source:UniProtKB/TrEMBL;Acc:A0A3Q0KGT2]	38.5596	0	0	24.3801	22.5389	26.8812	60	0	0	128	123	157
Smp_337190.1	hypothetical protein	0	194.677	0	24.3758	22.9801	24.2466	0	120	0	63	64	72
Smp_341240.1	hypothetical protein	0	0	34.8479	24.3538	21.5411	23.2141	0	0	60	138	126	148
Smp_004480.1	Red protein (Ik factor) (Cytokine ik), putative [Source:UniProtKB/TrEMBL;Acc:A0A3Q0KBQ4]	0	5.86141	0.180624	24.3114	24.212	23.2919	0	44.676	1	504.738	526.41	538.708
Smp_318820.2	hypothetical protein	538.118	3.49682	170.885	24.2931	23.3337	25.0073	772.001	6	217	148.84	153.643	174.52
Smp_169200.1	Tegumental antigen [Source:UniProtKB/TrEMBL;Acc:G4VA28]	0	0	0	24.2129	15.2508	22.7715	0	0	0	52	35	55.688
Smp_053990.1	Putative heat shock protein 70 (Hsp70)-interacting protein [Source:UniProtKB/TrEMBL;Acc:G4VHQ8]	0	0	15.8392	24.1918	26.1554	30.0588	0	0	29	205	236	287
Smp_006550.1	Putative glutaredoxin, grx [Source:UniProtKB/TrEMBL;Acc:G4V9X6]	22.3423	47.8776	0.311315	24.1501	23.6994	27.3955	73	211	1	280	286.992	354
Smp_310180.1	hypothetical protein	71.5252	34.6705	2.04076	24.1126	17.523	26.0243	153	92	4	207	160	253
Smp_247560.1	hypothetical protein	0	0	0.529447	24.06	22.5594	23.3726	0	0	1	163.492	160	179
Smp_146430.1	Putative beta-1,4-galactosyltransferase [Source:UniProtKB/TrEMBL;Acc:A0A3Q0KP76]	167.273	43.4376	91.1651	24.0447	23.5655	27.6479	428.498	134.385	207.481	244.498	260.93	326.64
Smp_152790.2	Ras-related GTP binding rag A,B/gtr1 [Source:UniProtKB/TrEMBL;Acc:A0A3Q0KQB8]	0.96241	0	0	24.0273	26.6418	28.5527	2	0	0	188.574	220.59	251.977
Smp_036060.1	hypothetical protein	0	0	0	24.0141	18.1398	19.2154	0	0	0	197	157	176
Smp_090920.1	Putative mitochondrial 28S ribosomal protein S14 (S14mt) [Source:UniProtKB/TrEMBL;Acc:G4V8K8]	0	0	34.5666	23.9777	22.3164	26.6172	0	0	38	86	83	107
Smp_074370.1	Putative pre-mRNA splicing factor [Source:UniProtKB/TrEMBL;Acc:A0A3Q0KHT1]	0	0	0	23.9212	23.9598	27.213	0	0	0	248	262	315
Smp_077030.1	hypothetical protein	0.826054	0	0	23.9077	20.8738	21.6327	2	0	0	206	188	207
Smp_046980.1	hypothetical protein	0	104.461	0	23.9051	27.1539	26.796	0	187	0	119	142	149
Smp_069880.1	Putative small nuclear ribonucleoprotein U1a,U2b [Source:UniProtKB/TrEMBL;Acc:G4VK64]	7.80946	0	0.574773	23.9046	23.1925	32.3293	14	0	1	158	161	239
Smp_091730.1	Putative sorting nexin [Source:UniProtKB/TrEMBL;Acc:G4VLM8]	16.9811	0	49.0608	23.8473	26.8973	24.2995	38	0	99	177	209	205
Smp_332360.1	Erythrocyte membrane protein, putative [Source:UniProtKB/TrEMBL;Acc:G4M0I3]	55.6334	3.02951	0.104013	23.8448	22.0716	24.2258	575	40	1	1008	995	1154
Smp_302910.1	hypothetical protein	117.043	26.7171	25.1816	23.8148	20.6454	21.6341	1894.94	565.46	394.172	1373.82	1243.05	1400.42
Smp_032820.1	Putative wd-repeat protein [Source:UniProtKB/TrEMBL;Acc:G4VDI6]	0	52.9497	0.347145	23.809	23.523	23.3191	0	209	1	253	260	280
Smp_314280.2	hypothetical protein	0	0	0	23.8023	22.4637	21.2885	0	0	0	48	48.74	49.835
Smp_028210.2	Calcyphosine/tpp, putative [Source:UniProtKB/TrEMBL;Acc:A0A3Q0KDR6]	66.3677	327.274	0.965959	23.7941	27.0752	32.6051	77	459	1	110	135.43	174
Smp_056860.1	Snf5, putative [Source:UniProtKB/TrEMBL;Acc:A0A3Q0KG84]	0.901639	0	6.10079	23.7774	20.7931	25.3199	2	0	13	194	178	231
Smp_247410.2	hypothetical protein	0	0	0	23.7714	23.0959	20.8851	0	0	0	216	229	220
Smp_214110.1	hypothetical protein	101.25	1.37802	41.1392	23.7609	22.5745	26.1599	168	3	65	146	146	180
Smp_090240.1	Putative jnk/sapk-associated protein [Source:UniProtKB/TrEMBL;Acc:A0A3Q0KIX9]	28.7072	11.965	35.7106	23.7506	19.339	24.258	193	96	214	675.909	594.447	791.13
Smp_032920.1	Putative ob fold nucleic acid binding protein [Source:UniProtKB/TrEMBL;Acc:G4VR79]	0	0	25.2337	23.7347	18.0969	24.6956	0	0	21	74	59.092	86.489
Smp_170690.2	Proline dehydrogenase [Source:UniProtKB/TrEMBL;Acc:A0A3Q0KST5]	0	0	0	23.7298	26.0246	26.1432	0	0	0	260.365	301.05	320.667
Smp_053940.1	Putative heterogeneous nuclear ribonucleoprotein [Source:UniProtKB/TrEMBL;Acc:A0A3Q0KG14]	21.3431	48.8765	5.61983	23.7161	23.9448	26.9917	107	305	25	303	303	397
Smp_335570.2	hypothetical protein	0	0	0	23.7084	23.6809	23.2774	0	0	0	228.233	243.552	253.302
Smp_008260.1	Putative glycogen synthase kinase 3-related (Gsk3) [Source:UniProtKB/TrEMBL;Acc:G4V7H6]	0	10.6752	15.0322	23.7017	20.97	21.0366	0	53	56	357	335	359
Smp_134140.1	Phosphodiesterase [Source:UniProtKB/TrEMBL;Acc:A0A3Q0KMA3]	0	0	0	23.6696	21.3492	24.4729	0	0	0	559.354	542.021	658.774
Smp_335560.1	hypothetical protein	202.398	96.6819	152.156	23.665	18.9445	19.2141	974.421	579.054	666.736	384.587	321.741	354.331
Smp_201730.1	Smp_201730 [Source:UniProtKB/TrEMBL;Acc:G4VBF7]	0	0	103.531	23.663	34.8222	44.5135	0	0	44	34	52	72
Smp_149420.1	Kh-domain rna binding protein-related [Source:UniProtKB/TrEMBL;Acc:A0A3Q0KPI0]	0	0	1.30566	23.6374	18.9463	21.1074	0	0	4.128	327.365	279.496	329.211
Smp_030250.1	NF-YA subunit [Source:UniProtKB/TrEMBL;Acc:Q26561]	0	2.34455	0	23.6286	20.8602	25.6725	0	13	0	319	289	389
Smp_061250.1	Mitochondrial carrier protein, putative [Source:UniProtKB/TrEMBL;Acc:A0A3Q0KGN7]	0.249212	5.24681	100.156	23.627	21.9879	21.275	1	27.347	385	334	328	340
Smp_083200.1	Ubiquitin carboxyl-terminal hydrolase [Source:UniProtKB/TrEMBL;Acc:G4V7F4]	0	0	81.5722	23.6196	22.4839	21.9811	0	0	130	130	129	135
Smp_008140.1	hypothetical protein	0	8.57028	267.357	23.6101	17.6992	18.9839	0	8	181	80	64	73
Smp_344110.1	hypothetical protein	0	11.1523	0	23.5662	25.717	25.4985	0	24	0	156	180	190
Smp_033110.1	Putative zinc finger protein [Source:UniProtKB/TrEMBL;Acc:G4VMX6]	0	41.7174	0	23.5659	18.4476	25.6452	0	113	0	180.251	149.771	221.222
Smp_145700.3	Putative ankyrin 2,3/unc44 [Source:UniProtKB/TrEMBL;Acc:A0A3Q0KP19]	0	0	2.06423	23.5487	21.1163	21.715	0	0	31.061	1409.18	1337.08	1463.74
Smp_344030.1	Putative lipin [Source:UniProtKB/TrEMBL;Acc:G4V8V6]	0	0	0	23.5299	25.1355	30.8962	0	0	0	102	114	151
Smp_241430.1	hypothetical protein	0	0	0	23.5257	24.212	35.6263	0	0	0	123	135.973	212
Smp_147260.1	Ras-like family [Source:UniProtKB/TrEMBL;Acc:A0A3Q0KPH8]	0	11.0225	1.09978	23.5046	21.2909	24.7594	0	29	2	202	205	254
Smp_072180.1	hypothetical protein	0	0	0	23.4993	17.7965	23.4054	0	0	0	169	137	191
Smp_332510.1	hypothetical protein	33.0951	60.7515	152.77	23.4858	24.1006	24.1002	43	105	192	111.868	121.236	128.828
Smp_156400.2	Putative cytochrome P450 [Source:UniProtKB/TrEMBL;Acc:A0A3Q0KQN6]	0	0	0	23.4798	20.7633	23.4101	0	0	0	193	186.145	223
Smp_203810.1	hypothetical protein	0	0	11.7094	23.407	22.0883	22.059	0	0	14	95	93	102
Smp_242540.1	Glycerol-3-phosphate dehydrogenase [NAD(+)] [Source:UniProtKB/TrEMBL;Acc:G4VNX4]	0	0	0	23.4005	21.3256	23.2199	0	0	0	151	145	167
Smp_335180.2	hypothetical protein	0	0	0	23.3874	28.5283	19.1902	0	0	0	48	64	46
Smp_158380.1	Mitochondrial import inner membrane translocase subunit TIM44 [Source:UniProtKB/TrEMBL;Acc:A0A3Q0KQU6]	0	20.215	0	23.383	19.5684	24.6735	0	65	0	212.011	187	249
Smp_123180.1	Nedd-4-like E3 ubiquitin-protein ligase [Source:UniProtKB/TrEMBL;Acc:G4VLH9]	0.776422	0.339995	0.233911	23.3656	23.3234	27.4817	3.606	2	1	444	471	586.832
Smp_155060.2	Set, putative [Source:UniProtKB/TrEMBL;Acc:G4LY72]	0	21.4108	56.5842	23.3554	17.2744	18.308	0	60.807	119.104	161.769	124.097	141.802
Smp_341930.1	hypothetical protein	22.7451	14.714	0	23.3441	21.6708	23.1356	95	74	0	415.358	416	470
Smp_148070.3	hypothetical protein	0	0	0	23.3388	19.3903	19.6825	0	0	0	242.502	211.993	228.999
Smp_154850.1	Putative rap gtpase-activating protein [Source:UniProtKB/TrEMBL;Acc:A0A3Q0KQG7]	11.1306	0.334126	0.234184	23.2932	20.7605	22.6496	55	2	1	488.999	475	549
Smp_170550.2	Putative granulin [Source:UniProtKB/TrEMBL;Acc:A0A3Q0KSR6]	2.0749	0	5.99814	23.2392	24.4375	29.0155	10	0	27	415.877	462.12	586.681
Smp_074210.1	hypothetical protein	101.396	0	254.305	23.2338	25.4345	29.5479	86	0	177	86	102	126
Smp_320960.1	hypothetical protein	0	0	0	23.2318	33.3475	35.8343	0	0	0	51	85	99
Smp_120920.1	hypothetical protein	0	0	46.2836	23.2257	30.4979	36.3111	0	0	108	174.177	235.748	305.635
Smp_020120.1	hypothetical protein	0	0	0	23.2014	31.2454	36.4216	0	0	0	67.304	95.641	119.477
Smp_189960.1	hypothetical protein	8.7341	0.134681	13.3463	23.2013	19.9713	24.708	48	1	73	433	387	515
Smp_059750.1	Ubiquitin-conjugating enzyme E2 j2, putative [Source:UniProtKB/TrEMBL;Acc:G4M0Y6]	0	0	0.693338	23.1986	25.7644	18.9307	0	0	1	130	152	119
Smp_141330.1	hypothetical protein	0	39.0013	0	23.1757	22.9157	24.8619	0	120	0	168	171	201
Smp_210770.1	Putative vacuolar protein sorting 26, vps26 [Source:UniProtKB/TrEMBL;Acc:A0A3Q0KV94]	0.42366	0.631112	0	23.1706	18.8849	22.3157	1	2	0	207.609	178.184	223.57
Smp_134880.1	hypothetical protein	0	6.15539	7.93832	23.1641	17.4181	20.8539	0	17	16	183	145	184
Smp_073080.1	Putative rrna processing protein (Rrp20) [Source:UniProtKB/TrEMBL;Acc:G4VA66]	0	0	108.939	23.1619	26.3108	32.3041	0	0	113	75	87	117
Smp_077540.1	Putative faf1 protein [Source:UniProtKB/TrEMBL;Acc:A0A3Q0KI20]	0	10.6128	0.431117	23.1585	23.2357	26.2105	0	67	2	468.463	499.302	597.161
Smp_331120.1	hypothetical protein	62.3252	0	0	23.1494	17.3458	23.1571	74	0	0	120.75	96.869	137.069
Smp_166070.1	Ral guanine nucleotide exchange factor with pH domain and sh3 binding motif, ralgps, putative [Source:UniProtKB/TrEMBL;Acc:A0A3Q0KS44]	0	0.229648	0	23.1341	19.7834	21.9828	0	2	0	536	478.738	570
Smp_301180.1	hypothetical protein	0	0	0	23.1256	20.6851	23.042	0	0	0	243.739	235.536	278.034
Smp_347500.1	hypothetical protein	8.6205	17.8923	0.6733	23.0896	22.7088	24.3891	56	144	4	570	600	688
Smp_122900.1	Putative beta-arrestin 1 [Source:UniProtKB/TrEMBL;Acc:A0A3Q0KKD3]	0	28.8772	0	23.0811	19.2614	17.2574	0	163	0	385.119	344.146	330.929
Smp_150690.1	Proliferation-associated protein 2G4, 38kDa (M24 family) [Source:UniProtKB/TrEMBL;Acc:A0A3Q0KPU0]	0.483578	33.7009	14.2356	23.0559	17.5144	19.2798	1	94	29	162	128	151
Smp_205410.1	hypothetical protein	579.822	165.183	61.6765	23.0325	11.6405	16.1203	851	310	83	107	56	84
Smp_045230.1	hypothetical protein	56.4995	0	0	22.968	20.2281	24.9534	153	0	0	263	247	323
Smp_245820.2	Kettin/titin-related protein [Source:UniProtKB/TrEMBL;Acc:G4V6Y5]	8.96428	0.376241	15.4342	22.9136	18.3841	18.5414	90	5	151	823.101	690.711	748.229
Smp_309720.1	hypothetical protein	0	0	0	22.8715	19.118	24.2553	0	0	0	833.718	720.487	986.84
Smp_154980.1	Putative yeast nucleolar complex [Source:UniProtKB/TrEMBL;Acc:A0A3Q0KQP8]	47.3203	54.5868	34.9705	22.8651	20.0435	23.627	211.037	320.059	149.041	370.033	340.008	428.011
Smp_154980.2	Putative yeast nucleolar complex [Source:UniProtKB/TrEMBL;Acc:A0A3Q0KQP8]	47.3037	54.5669	34.9511	22.863	20.0425	23.6258	210.963	319.941	148.959	369.998	339.992	427.989
Smp_157100.3	Sphingoid long chain base kinase [Source:UniProtKB/TrEMBL;Acc:A0A3Q0KR08]	0	0	0	22.8598	19.5556	20.5115	0	0	0	193.108	180.755	200.517
Smp_147120.1	hypothetical protein	0	0	0	22.8446	21.9099	23.0354	0	0	0	196	194	226.002
Smp_212720.1	hypothetical protein	0	0	2.29291	22.8381	31.8672	27.5596	0	0	1	44	66	61
Smp_334030.1	hypothetical protein	31.4694	0	0	22.8097	23.7509	26.7813	200	0	0	532.534	581.988	698.991
Smp_335350.1	hypothetical protein	68.0921	16.646	40.7501	22.7996	20.6151	24.2808	594.771	192.383	346.966	615.971	570.241	737.548
Smp_162370.1	Linker histone H1 [Source:UniProtKB/TrEMBL;Acc:G4LZC4]	105.108	60.4813	72.3217	22.7972	25.767	25.2245	331	249	216	206.321	236	256
Smp_023660.1	Putative u3 small nucleolar ribonucleoprotein protein MPP10 [Source:UniProtKB/TrEMBL;Acc:G4VFT6]	143.721	0	10.5328	22.7873	20.7935	21.5503	248	0	18	131	124	138
Smp_266800.7	hypothetical protein	592.239	161.134	33.9048	22.7453	18.464	22.2709	1467.37	530	82.807	179.934	150.573	197.519
Smp_241400.1	hypothetical protein	0	0.649609	0.292621	22.7276	20.9655	23.7032	0	3	1	275	265	321
Smp_048990.1	Putative beclin [Source:UniProtKB/TrEMBL;Acc:A0A3Q0KFL0]	0	0	0	22.6893	19.9672	23.6073	0	0	0	322	303	378.787
Smp_340510.2	hypothetical protein	35.6364	98.7984	24.0888	22.6775	22.2905	27.8027	101	372	67	225	230.901	308.583
Smp_347200.1	hypothetical protein	217.625	0	149.266	22.676	24.1682	29.4814	141	0	94	48	53	70
Smp_334510.1	hypothetical protein	16.5959	7.85822	1.43633	22.6747	20.5072	23.1833	175	105	14	977.006	941	1127
Smp_054410.1	Putative adenine phosphoribosyltransferase [Source:UniProtKB/TrEMBL;Acc:G4VQJ3]	0	0.748315	0	22.6141	21.7909	28.3497	0	2	0	159	160	223
Smp_205780.1	Smp_205780 [Source:UniProtKB/TrEMBL;Acc:G4M245]	104.617	21.6555	0	22.6106	13.4522	12.4064	8	2	0	5	3	3
Smp_093950.1	Family C85 unassigned peptidase (C85 family) [Source:UniProtKB/TrEMBL;Acc:G4VB33]	1.13331	0	0.134204	22.5922	23.7498	27.2557	9	0	1	624	682	845
Smp_341430.1	hypothetical protein	25.8615	19.636	0	22.5725	22.7432	24.3016	216	225	0	645	676	775
Smp_142180.1	Putative poly(ADP-ribose) glycohydrolase [Source:UniProtKB/TrEMBL;Acc:A0A3Q0KNH9]	8.16231	1.84639	0	22.5657	18.5248	21.937	39	12	0	391	336	424
Smp_302350.1	Putative major egg antigen [Source:UniProtKB/TrEMBL;Acc:G4V8Y7]	28.1233	0	0	22.5477	21.4465	25.0114	124.773	0	0	250.19	236.178	318.286
Smp_312460.1	Aldehyde dehydrogenase,putative [Source:UniProtKB/TrEMBL;Acc:G4LWI3]	396.647	371.284	512.287	22.5468	16.1998	17.0278	1364	1716	1743	262.595	196	222
Smp_247860.1	hypothetical protein	0.289193	0	0	22.5408	20.3535	23.2488	1	0	0	282	267	325
Smp_129920.1	Transporter [Source:UniProtKB/TrEMBL;Acc:A0A3Q0KLL4]	34.2043	23.8437	52.3732	22.4977	23.5557	25.3597	74	64	103	201	224.428	256
Smp_104520.1	Vacuolar protein sorting-associated, putative [Source:UniProtKB/TrEMBL;Acc:C4QPU2]	9.50514	0	65.4293	22.4194	19.9924	24.1144	28	0	172	270	256	327
Smp_152630.1	MEG-12 [Source:UniProtKB/TrEMBL;Acc:A0A3Q0KQ41]	0	0	0	22.3895	23.6824	20.0951	0	0	0	18	19	18
Smp_032240.1	hypothetical protein	35.1906	0.660018	29.3348	22.3684	22.0686	24.154	165	4	129	326	330	396
Smp_343950.1	Bone morphogenetic protein-like protein [Source:UniProtKB/TrEMBL;Acc:B9UJC8]	0	0	0	22.3522	20.2065	18.0946	0	0	0	293	293.999	280
Smp_064040.1	Cell polarity protein [Source:UniProtKB/TrEMBL;Acc:G4VIN1]	0	0	0.282177	22.3468	21.3875	22.4188	0	0	1	263	260	296
Smp_103920.1	Axonemal dynein intermediate chain, putative [Source:UniProtKB/TrEMBL;Acc:C4QPQ0]	23.8417	0	0	22.3412	22.5481	22.9669	102	0	0	305	316	350
Smp_093850.1	hypothetical protein	0	0	0	22.2872	29.235	33.2166	0	0	0	132	181	220
Smp_029160.3	Putative ribonuclease p/mrp subunit [Source:UniProtKB/TrEMBL;Acc:A0A3Q0KDT8]	0	0	0	22.2798	20.526	23.6596	0	0	0	502.178	495.499	603.584
Smp_165690.1	hypothetical protein	346.444	66.3109	76.704	22.2339	20.8139	23.7894	4283.79	1084.34	916.754	951.554	926.468	1140.66
Smp_147140.1	Putative transient receptor potential cation channel [Source:UniProtKB/TrEMBL;Acc:A0A3Q0KP99]	21.11	0.154492	6.21613	22.1976	20.2933	22.6226	220	2	59	948	924	1092
Smp_340050.1	hypothetical protein	0	0	0	22.1481	21.65	25.3024	0	0	0	171	177	220
Smp_012920.1	hypothetical protein	0	0	0	22.1439	24.7006	29.152	0	0	0	158	198	250
Smp_094880.2	Putative starch branching enzyme II [Source:UniProtKB/TrEMBL;Acc:A0A3Q0KJC9]	0	0	2.71575	22.1409	18.6435	23.1001	0	0	12	327.241	286.011	381
Smp_242930.1	Long-chain-fatty-acid--CoA ligase [Source:UniProtKB/TrEMBL;Acc:C4Q5K0]	0.60785	0	14.6589	22.1371	17.6447	21.2959	3	0	71	380.142	315.366	408.867
Smp_170010.1	Putative flagellar radial spoke protein [Source:UniProtKB/TrEMBL;Acc:A0A3Q0KT00]	0	0	0	22.1217	17.1947	20.717	0	0	0	168	137	176
Smp_124150.1	hypothetical protein	75.1974	5.59469	87.9478	22.1086	19.2587	20.3343	250.061	23.873	271.57	189.587	164.304	199.13
Smp_245300.1	hypothetical protein	12.6106	0.282068	0.385074	22.1063	25.6115	24.3944	68	2	2	405	487	500
Smp_176410.1	hypothetical protein	0	0	0	22.0196	25.9866	29.3597	0	0	0	171.819	218.191	261.328
Smp_041740.1	T-complex protein 1 subunit gamma [Source:UniProtKB/TrEMBL;Acc:A0A3Q0KEY1]	0	0	36.3607	22.0097	21.859	25.9072	0	0	146	275	278	362
Smp_018790.1	hypothetical protein	0	0.192317	0	21.9972	21.6657	26.9307	0	1	0	339	355	469
Smp_166600.1	Ubiquitin conjugating enzyme variant; Ubiquitin conjugating enzyme, putative [Source:UniProtKB/TrEMBL;Acc:Q2MK72]	2.50412	0	42.8213	21.9931	19.1826	26.8692	4	0	63	127	116	175
Smp_082560.1	Zinc finger Ran-binding domain-containing protein 2 [Source:UniProtKB/TrEMBL;Acc:G4M1D1]	0	0	0	21.967	19.3309	23.22	0	0	0	388.538	363.499	466.498
Smp_073620.1	Putative methionyl-tRNA synthetase [Source:UniProtKB/TrEMBL;Acc:G4V705]	1.63876	24.257	0	21.9529	22.3833	27.4145	3	59	0	126	132	176
Smp_148230.1	Putative pre-mRNA-splicing factor CLF1 [Source:UniProtKB/TrEMBL;Acc:A0A3Q0KPC3]	3.08399	0	41.3202	21.9415	22.0968	25.0487	14	0	187	336	351	427
Smp_078610.1	Putative rna binding motif protein 25 [Source:UniProtKB/TrEMBL;Acc:A0A3Q0KI63]	0.491961	19.6785	0	21.9237	23.5259	22.7775	3	158	0	402	439	468
Smp_343580.1	hypothetical protein	22.6081	0.121503	13.7033	21.9188	19.3204	24.711	143	1	82	548	514	696
Smp_311940.1	hypothetical protein	0	0	0	21.9011	23.6479	23.7393	0	0	0	151	170.883	183.002
Smp_064600.1	hypothetical protein	0	0	0	21.8558	24.3484	21.2128	0	0	0	79	94	87
Smp_173610.1	hypothetical protein	0	64.0864	0	21.8431	19.7127	25.4105	0	75	0	86	83	114
Smp_149700.1	Heterogeneous nuclear ribonucleoprotein l (Hnrnp l), putative [Source:UniProtKB/TrEMBL;Acc:C4QB42]	0.303213	0	0	21.8369	22.739	22.4342	1	0	0	248	269.033	285
Smp_341920.1	hypothetical protein	1.65063	72.8041	50.1815	21.793	18.2682	16.7633	3	174	89	129.402	112.362	111.695
Smp_333310.1	hypothetical protein	0.121802	0	0	21.7887	20.8204	23.0584	1	0	0	650	651	770
Smp_015800.1	hypothetical protein	234.746	0	30.5486	21.7836	19.256	24.9062	371	0	46	129	120	165
Smp_131030.1	Putative metazoan probable membrane protein [Source:UniProtKB/TrEMBL;Acc:A0A3Q0KLU4]	0	0	0.547764	21.7776	20.2605	21.3596	0	0	2	382	382	426
Smp_078110.1	hypothetical protein	0	0	0	21.773	33.0249	24.6936	0	0	0	46.399	75.8	60.576
Smp_003630.1	Putative splicing factor 3a [Source:UniProtKB/TrEMBL;Acc:A0A3Q0KBM9]	17.9975	0	61.5622	21.7643	19.7008	18.3308	66	0	216	249.045	231	234
Smp_051660.1	hypothetical protein	11.9696	48.358	0	21.7306	24.0549	23.2534	24	115	0	177	212	218
Smp_174580.1	Vesicular integral-membrane protein vip36 (Mannose-binding lectin 2)-related [Source:UniProtKB/TrEMBL;Acc:G4M103]	0	0	0	21.7	22.0173	25.1341	0	0	0	177	189	231
Smp_076960.1	hypothetical protein	0.486808	13.6917	0	21.6647	19.6576	19.5174	2	70	0	357	347	366
Smp_341620.1	hypothetical protein	0	0	0	21.6382	17.4703	21.8745	0	0	0	579.583	499.387	666.617
Smp_006720.1	Putative synaptobrevin [Source:UniProtKB/TrEMBL;Acc:G4V9V4]	0	0	0	21.6119	21.7738	23.5803	0	0	0	31	32	37
Smp_076540.1	hypothetical protein	0	0	0	21.6024	22.0238	21.6312	0	0	0	153	170	178
Smp_212740.1	Mothers against decapentaplegic homolog [Source:UniProtKB/TrEMBL;Acc:A4VC64]	0	0	0	21.5982	21.0319	20.5578	0	0	0	249	253	266
Smp_077000.1	hypothetical protein	0	0	0	21.5975	20.008	18.7983	0	0	0	94	91	91
Smp_042050.1	hypothetical protein	0	0	0	21.5397	17.2348	21.963	0	0	0	263	223	301
Smp_324910.2	hypothetical protein	31.4163	3.99807	6.76872	21.5273	19.6509	24.8023	124.382	18.958	23.938	345.671	343.611	461.261
Smp_153160.1	Adenylate kinase 3, putative [Source:UniProtKB/TrEMBL;Acc:G4M079]	0	27.4004	38.0888	21.5241	25.8232	26.6445	0	40	41	82	103	114
Smp_027010.1	Putative clathrin coat adaptor ap3 medium chain [Source:UniProtKB/TrEMBL;Acc:G4VFZ8]	0	0	0	21.5192	15.7422	21.3635	0	0	0	260	202	290
Smp_162510.1	hypothetical protein	0	0	0	21.5178	16.5804	18.429	0	0	0	173	142.434	167.467
Smp_315810.1	hypothetical protein	10.0617	9.49793	2.30541	21.5144	20.2218	24.9513	272	321	57	2396.03	2409	3148
Smp_155510.1	hypothetical protein	0	52.0901	0.79685	21.4867	18.4882	20.4736	0	177	2	188	168	201
Smp_140820.2	Putative sp8 [Source:UniProtKB/TrEMBL;Acc:A0A3Q0KNC8]	0	0	0	21.4734	22.4781	22.0332	0	0	0	283.449	318.93	330.815
Smp_042400.1	hypothetical protein	0	0	0	21.4662	16.5408	21.1848	0	0	0	61	49	67
Smp_241840.1	hypothetical protein	0	39.4918	0	21.46	17.5536	19.9979	0	103	0	202	180	218
Smp_123165.1	Putative dynactin P62 subunit [Source:UniProtKB/TrEMBL;Acc:G4VLH7]	20.8063	22.6458	41.2997	21.4596	21.8761	24.5586	67	96	128	259	278	332
Smp_104670.1	Rab15, 13, 10, 1, 35, 5, and, putative [Source:UniProtKB/TrEMBL;Acc:G4LXZ3]	78.4501	0	0	21.4524	22.5428	25.4804	173	0	0	187	208	250
Smp_153290.1	Putative cement protein 3B variant 3 [Source:UniProtKB/TrEMBL;Acc:A0A3Q0KQ75]	0.347274	0.28123	0	21.4338	20.6724	20.3378	1	1	0	243	250	262
Smp_133170.2	Putative vasohibin [Source:UniProtKB/TrEMBL;Acc:A0A3Q0KM59]	0	0	0	21.4197	13.9583	18.6938	0	0	0	98.279	68.873	97.898
Smp_173650.1	Nonhistone chromosomal protein, putative [Source:UniProtKB/TrEMBL;Acc:G4LV66]	0	0	1.30746	21.4119	24.9851	23.1895	0	0	1	70	87	86
Smp_152270.1	hypothetical protein	0	0.217232	0	21.4099	21.9991	24.0185	0	1	0	308	335	389
Smp_028170.2	hypothetical protein	0	0	0	21.4075	17.0128	29.6686	0	0	0	245.43	203.375	382.293
Smp_032640.1	Putative thiamin pyrophosphokinase [Source:UniProtKB/TrEMBL;Acc:A0A3Q0KE41]	0	0	0	21.4061	21.6156	21.4675	0	0	0	82	88	93
Smp_136400.1	Putative cytochrome B561 [Source:UniProtKB/TrEMBL;Acc:G4VEX7]	0	0.376656	0	21.3977	25.0943	26.7707	0	1	0	192	242	274
Smp_152330.1	Serine/threonine kinase; cAMP-dependent protein kinase catalytic subunit [Source:UniProtKB/TrEMBL;Acc:C7DPD5]	0.456173	55.569	65.0661	21.3942	24.8714	26.6279	2	290	253	404	507	575
Smp_316100.2	hypothetical protein	0	0	0	21.3762	18.2127	38.4291	0	0	0	46.646	41.998	94.612
Smp_334030.2	hypothetical protein	0	0	0.43909	21.3576	17.6028	21.2067	0	0	2.414	464.934	403.231	516.342
Smp_035480.1	hypothetical protein	0.237933	0	1.56995	21.3471	16.6088	23.3193	1	0	6	267	213	332
Smp_156000.2	Putative oxysterol-binding protein [Source:UniProtKB/TrEMBL;Acc:A0A3Q0KQM4]	0	0	0	21.3367	21.712	21.697	0	0	0	305.278	329.021	348.176
Smp_324850.1	hypothetical protein	0	121.863	257.632	21.3213	30.3285	29.3252	0	70.489	111.404	31	46	48
Smp_149640.1	hypothetical protein	0.204168	0	0	21.3179	19.7068	26.2237	1	0	0	423	416	586
Smp_163430.2	hypothetical protein	0	0	0	21.3166	21.2939	22.5848	0	0	0	218	222	259
Smp_032120.2	hypothetical protein	0	0	0	21.3125	19.2316	21.43	0	0	0	125.792	117.186	141.484
Smp_164250.1	Pyridoxine kinase [Source:UniProtKB/TrEMBL;Acc:G4LYD4]	9.66473	0	0	21.3111	18.7542	23.6024	14	0	0	118.872	110.767	149.116
Smp_322000.1	hypothetical protein	0	0	0	21.311	11.6354	9.34788	0	0	0	51	29	25
Smp_123590.1	hypothetical protein	0	0	0	21.2945	3.40427	23.0238	0	0	0	12.341	2	14.449
Smp_076390.1	Glycolipid transfer protein (Gltp), putative [Source:UniProtKB/TrEMBL;Acc:A0A3Q0KHZ5]	0	40.5092	0	21.2879	16.866	22.688	0	92	0	132.119	109.637	158.96
Smp_071950.1	Tetratricopeptide repeat protein, tpr, putative [Source:UniProtKB/TrEMBL;Acc:A0A3Q0KHI1]	0	31.4989	0	21.2829	18.7169	23.4096	0	161	0	317	294	390
Smp_342980.1	hypothetical protein	0	0	0	21.281	18.6083	18.4321	0	0	0	148	136.996	144
Smp_027370.1	Putative nedd8-conjugating enzyme nce2 [Source:UniProtKB/TrEMBL;Acc:G4VHA9]	0	2.02298	0	21.2708	27.3423	27.5465	0	3	0	86	116	125
Smp_090890.1	Serine/threonine protein kinase [Source:UniProtKB/TrEMBL;Acc:G4V8L0]	0.124536	10.6981	15.5836	21.269	22.621	22.8619	1	108	114	694	795	852
Smp_056390.1	Protein kinase [Source:UniProtKB/TrEMBL;Acc:A0A3Q0KG94]	0	0.199758	0	21.2614	23.5215	24.9888	0	1	0	354	418	471
Smp_088920.2	Serine/threonine kinase [Source:UniProtKB/TrEMBL;Acc:A0A3Q0KIY5]	9.97754	0.174244	32.8909	21.2538	14.6053	16.4376	49	1	139	460.262	341.272	406.503
Smp_097620.1	hypothetical protein	0	0	0	21.2296	22.801	30.9269	0	0	0	103	115	169
Smp_083080.1	hypothetical protein	0.515401	0	0	21.2248	23.6866	29.4501	1	0	0	138	160	214
Smp_334340.1	hypothetical protein	0	37.239	24.6784	21.2187	20.0079	21.2325	0	177	87	271.399	268.708	305.239
Smp_312390.1	hypothetical protein	0	351.556	538.833	21.2159	23.717	39.4205	0	198	227	30	35	63
Smp_069890.1	hypothetical protein	0	0	58.7562	21.2154	20.3357	25.5005	0	0	51	76	77	103
Smp_035090.1	Putative hepatoma up-regulated protein [Source:UniProtKB/TrEMBL;Acc:A0A3Q0KED5]	0	0	0	21.2024	19.4649	19.9289	0	0	0	432.615	414.118	458.652
Smp_145510.2	Putative shoc2 [Source:UniProtKB/TrEMBL;Acc:A0A3Q0KP10]	38.3868	50.4988	43.5317	21.1931	24.485	24.0457	90	145	92	204.368	251.114	262.198
Smp_198020.1	Putative o-methyltransferase [Source:UniProtKB/TrEMBL;Acc:G4VHP5]	0	82.5762	0	21.1689	22.4814	28.8216	0	94	0	83	94	128
Smp_154840.1	hypothetical protein	0	0	1.45169	21.1502	16.297	17.3314	0	0	3	167	136	154
Smp_319620.1	hypothetical protein	0	29.3478	229.639	21.1453	16.0879	18.3502	0	38	218	98	80	97
Smp_245160.1	hypothetical protein	0	0	0	21.1426	17.8938	22.3538	0	0	0	183	162	215
Smp_133350.1	Nucleolar GTP-binding protein 1 [Source:UniProtKB/TrEMBL;Acc:A0A3Q0KM68]	0.536149	0	0	21.1335	19.1818	16.8401	2	0	0	275	260	245
Smp_330630.1	hypothetical protein	0	0	0	21.1047	29.0432	33.8556	0	0	0	32.68	49.021	61.324
Smp_305690.1	hypothetical protein	8.77456	74.5312	28.6681	21.1045	20.3673	23.8477	28	297	82	274	284.973	354
Smp_311050.1	hypothetical protein	0.404688	19.3312	0	21.063	20.5721	24.2391	3	186	0	566	582	733
Smp_049500.1	Putative atp-dependent transporter [Source:UniProtKB/TrEMBL;Acc:G4V904]	6.93242	22.8852	0	21.031	20.0867	21.3306	33	147	0	331	326	374
Smp_089060.1	Putative eukaryotic translation initiation factor 4h [Source:UniProtKB/TrEMBL;Acc:G4VHL6]	0	2.30259	0.446493	21.0286	19.282	21.7751	0	7	1	157	148	184
Smp_084080.1	Putative peptidyl-prolyl cis-trans isomerase (Cyclophilin) [Source:UniProtKB/TrEMBL;Acc:A0A3Q0KIH3]	12.8529	11.8929	9.4161	21.0273	22.243	23.8546	62	74	43	355	391	452
Smp_105180.1	Putative pre-mRNA-splicing factor CWC25 [Source:UniProtKB/TrEMBL;Acc:G4VE41]	0	46.5972	0	21.0254	17.2567	20.6594	0	112	0	167	146	185
Smp_079750.1	Ribosomal RNA-processing protein 8 [Source:UniProtKB/TrEMBL;Acc:A0A3Q0KIA7]	0	0	0	21.0201	20.5208	27.1897	0	0	0	79	81	114
Smp_337840.1	hypothetical protein	0	0	0	21.0034	26.0183	27.4591	0	0	0	89.532	115.934	129.964
Smp_180810.1	Putative kunitz-type protease inhibitor [Source:UniProtKB/TrEMBL;Acc:A0A3Q0KUE0]	11.5532	9.46947	0.112981	20.9992	20.935	22.8853	112.058	115.205	1	843.001	898.757	1039
Smp_244610.3	hypothetical protein	0	8.06584	0	20.9837	17.9867	19.375	0	25	0	163.876	146.213	168.731
Smp_210570.1	Eukaryotic translation initiation factor 3 subunit H [Source:UniProtKB/TrEMBL;Acc:A0A3Q0KV84]	31.2253	0	36.2695	20.9787	15.1254	24.0605	79	0	89	171	127	220
Smp_134640.1	hypothetical protein	0	0	0	20.9632	10.4386	17.0295	0	0	0	113.307	58.994	102.065
Smp_136580.4	Exocyst complex component 7 [Source:UniProtKB/TrEMBL;Acc:A0A3Q0KMM0]	18.0307	0	0	20.9589	23.3493	22.4064	44.228	0	0	209.345	248.062	252.556
Smp_150030.2	hypothetical protein	0	0	0	20.9542	17.372	20.5871	0	0	0	894.906	803.045	1012.94
Smp_055800.1	Pescadillo homolog [Source:UniProtKB/TrEMBL;Acc:A0A3Q0KG54]	31.9768	0.188968	20.1635	20.9394	21.3486	24.4898	125	1	79	272	287	357
Smp_171600.1	hypothetical protein	0	0	0	20.9374	20.7132	20.6691	0	0	0	435.699	463.138	488.706
Smp_044920.1	Dynamin, putative [Source:UniProtKB/TrEMBL;Acc:A0A3Q0KF72]	69.6527	87.0677	32.3999	20.9199	17.0576	15.8231	404	640	173.419	425.94	365.973	365.006
Smp_343600.1	hypothetical protein	508.823	346.713	426.389	20.9073	23.79	24.8588	1147.75	957.078	872.937	172.932	211.836	237.665
Smp_017890.1	Family C19 non-peptidase homologue (C19 family) [Source:UniProtKB/TrEMBL;Acc:G4VNY2]	65.2253	0	0.274234	20.8931	17.6481	22.603	242	0	1	258	226	311
Smp_049990.1	Casp, putative [Source:UniProtKB/TrEMBL;Acc:A0A3Q0KFQ7]	0	0	0	20.8617	21.0473	19.1017	0	0	0	250.024	267.464	258.097
[truncated: 10,534 more rows]

## Sheet: DE of Transcripts
Accession	Gene description	baseMean	log2FoldChange	lfcSE	pvalue	padj		Cercarial Tail Reference
Smp_136710.2	Calcium-transporting ATPase [Source:UniProtKB/TrEMBL;Acc:A0A3Q0KMK3]	1354.12	-14.0618	3.48698	1.38271e-18	1.24063e-15
Smp_040800.1	Putative glycyl-tRNA synthetase [Source:UniProtKB/TrEMBL;Acc:A0A3Q0KEV1]	1097.42	-13.9178	3.48557	2.16303e-18	1.79149e-15
Smp_085540.1	Myosin heavy chain [Source:UniProtKB/TrEMBL;Acc:A0A3Q0KIP4]	1014.69	-13.5948	3.44144	1.24671e-17	9.58812e-15
Smp_000100.1	Filamin [Source:UniProtKB/TrEMBL;Acc:A0A3Q0KB95]	767.47	-13.3611	3.42761	4.79388e-17	2.86754e-14
Smp_020550.1	Low-density lipoprotein receptor (Ldl) [Source:UniProtKB/TrEMBL;Acc:A0A3Q0KD55]	723.099	-13.2643	3.41173	7.90904e-17	4.48193e-14
Smp_074560.2	hypothetical protein	642.972	-13.056	3.3983	2.14947e-16	1.15717e-13
Smp_000100.3	Filamin [Source:UniProtKB/TrEMBL;Acc:A0A3Q0KB95]	605.447	-12.9593	3.39107	4.66654e-16	2.3926e-13
Smp_046060.1	Putative myosin-10 (Myosin heavy chain, nonmuscle IIb) (Nonmuscle myosin heavy chain IIb) (NMMHC II-b) (NMMHC-IIB) (Cellular myosin heavy chain, type B) (Nonmuscle myosin heavy chain-B) (NMMHC-B) [Source:UniProtKB/TrEMBL;Acc:G4VPS2]	556.648	-12.7667	3.36468	9.51726e-16	4.45532e-13
Smp_303500.1	Elongation factor 1-alpha [Source:UniProtKB/TrEMBL;Acc:G4VAD2]	372.342	-12.2847	3.32244	1.16319e-14	4.63855e-12
Smp_303500.2	Elongation factor 1-alpha [Source:UniProtKB/TrEMBL;Acc:G4VAD2]	372.342	-12.2847	3.32244	1.16319e-14	4.63855e-12
Smp_034940.1	hypothetical protein	403.933	-12.1455	3.31083	3.01805e-14	1.01548e-11
Smp_332650.2	Putative nucleolar protein c7b [Source:UniProtKB/TrEMBL;Acc:G4VBA5]	376.718	-11.9542	3.2788	5.08694e-14	1.61091e-11
Smp_145890.1	Putative adamts (A disintegrin and metalloprotease) [Source:UniProtKB/TrEMBL;Acc:A0A3Q0KP96]	274.443	-11.9039	3.27606	6.61231e-14	1.97763e-11
Smp_334000.2	hypothetical protein	275.506	-11.9021	3.28877	1.19908e-13	3.1489e-11
Smp_156910.1	hypothetical protein	380.692	-11.882	3.28363	1.38744e-13	3.55681e-11
Smp_169610.1	Palmitoyltransferase [Source:UniProtKB/TrEMBL;Acc:G4VJH0]	278.374	-11.8741	3.282	1.12428e-13	3.02629e-11
Smp_102510.1	Putative peripheral-type benzodiazepine receptor [Source:UniProtKB/TrEMBL;Acc:G4VJX2]	282.519	-11.8365	3.28784	2.31022e-13	5.52758e-11
Smp_081470.1	hypothetical protein	224.307	-11.718	3.25562	1.57797e-13	3.95116e-11
Smp_034300.1	hypothetical protein	200.054	-11.5393	3.24174	4.22257e-13	9.09552e-11
Smp_093840.1	Tetraspanning orphan receptor [Source:UniProtKB/Swiss-Prot;Acc:C4QM85]	233.859	-11.5	3.24	4.22379e-13	9.09552e-11
Smp_343760.2	hypothetical protein	293.328	-11.466	3.23409	5.13706e-13	1.08452e-10
Smp_152260.1	hypothetical protein	224.15	-11.4198	3.23198	6.27015e-13	1.29828e-10
Smp_127220.1	hypothetical protein	172.939	-11.4144	3.23622	7.65769e-13	1.52686e-10
Smp_309720.1	hypothetical protein	223.007	-11.3552	3.22791	9.36283e-13	1.80017e-10
Smp_124240.2	Putative sodium/potassium-dependent atpase beta subunit; Sodium/potassium ATPase1 beta subunit [Source:UniProtKB/TrEMBL;Acc:A0A3Q0KKR2]	195.718	-11.3513	3.2241	8.79876e-13	1.72248e-10
Smp_194720.1	Family S33 non-peptidase homologue (S33 family) [Source:UniProtKB/TrEMBL;Acc:A0A3Q0KUE1]	191.41	-11.3067	3.21964	1.04932e-12	1.9821e-10
Smp_031770.2	Tropomyosin-2 [Source:UniProtKB/Swiss-Prot;Acc:P42638]	227.083	-11.2802	3.2189	1.19507e-12	2.21851e-10
Smp_139800.1	Serine/threonine kinase [Source:UniProtKB/TrEMBL;Acc:A0A3Q0KN50]	188.817	-11.2796	3.22085	1.35013e-12	2.4228e-10
Smp_246820.1	hypothetical protein	169.761	-11.243	3.21769	1.98766e-12	3.14723e-10
Smp_134140.1	Phosphodiesterase [Source:UniProtKB/TrEMBL;Acc:A0A3Q0KMA3]	179.039	-11.2371	3.21343	1.41491e-12	2.45715e-10
Smp_173320.1	Tubulin tyrosine ligase-related [Source:UniProtKB/TrEMBL;Acc:A0A3Q0KT76]	171.262	-11.2006	3.20945	1.64778e-12	2.69914e-10
Smp_128750.2	Putative titin [Source:UniProtKB/TrEMBL;Acc:A0A3Q0KLF5]	188.19	-11.1742	3.21297	2.42202e-12	3.63865e-10
Smp_140590.1	hypothetical protein	169.837	-11.1678	3.20628	1.88457e-12	3.02854e-10
Smp_124050.1	Venom allergen-like (VAL) 6 protein [Source:UniProtKB/TrEMBL;Acc:A0A3Q0KKN2]	226.32	-11.1596	3.21073	2.48306e-12	3.66234e-10
Smp_347710.1	hypothetical protein	154.091	-11.1583	3.20867	2.22952e-12	3.4457e-10
Smp_141360.1	Pyruvate carboxylase [Source:UniProtKB/TrEMBL;Acc:A0A3Q0KND4]	195.692	-11.1326	3.19796	2.24017e-12	3.4457e-10
Smp_245960.1	hypothetical protein	160.991	-11.1193	3.19926	2.4332e-12	3.63865e-10
Smp_127280.3	O-acyltransferase [Source:UniProtKB/TrEMBL;Acc:A0A3Q0KL66]	193.035	-11.0899	3.20296	3.54153e-12	4.88867e-10
Smp_045260.1	5-aminolevulinate synthase [Source:UniProtKB/TrEMBL;Acc:G4VBS0]	190.41	-11.0866	3.19306	2.69766e-12	3.87276e-10
Smp_344810.1	hypothetical protein	153.009	-11.0442	3.19653	3.88154e-12	5.22407e-10
Smp_163570.1	Ryanodine receptor related [Source:UniProtKB/TrEMBL;Acc:A0A3Q0KS03]	196.459	-11.0403	3.21016	7.70567e-12	9.01815e-10
Smp_082940.1	NADH dehydrogenase [ubiquinone] 1 alpha subcomplex subunit 12 [Source:UniProtKB/TrEMBL;Acc:G4LYT5]	187.025	-11.0273	3.19794	5.70206e-12	6.9766e-10
Smp_303490.1	Putative zinc finger protein [Source:UniProtKB/TrEMBL;Acc:G4VAD0]	180.704	-11.0151	3.18783	3.98061e-12	5.29126e-10
Smp_164650.1	Lupus la ribonucleoprotein, putative [Source:UniProtKB/TrEMBL;Acc:C4QIH2]	183.217	-10.9981	3.18473	3.85543e-12	5.22407e-10
Smp_160780.1	Putative voltage-gated potassium channel [Source:UniProtKB/TrEMBL;Acc:G4V7X8]	209.048	-10.9934	3.26183	1.03256e-10	6.9053e-09
Smp_168200.1	hypothetical protein	153.194	-10.9911	3.18838	4.48444e-12	5.81735e-10
Smp_150030.2	hypothetical protein	204.621	-10.9601	3.18715	5.11798e-12	6.40759e-10
Smp_245600.2	hypothetical protein	153.026	-10.947	3.18174	4.99339e-12	6.32516e-10
Smp_013840.3	Non-specific serine/threonine protein kinase [Source:UniProtKB/TrEMBL;Acc:G4LVH5]	171.769	-10.9073	3.18254	7.7971e-12	9.02703e-10
Smp_065290.1	Putative calcium/calmodulin-dependent protein kinase [Source:UniProtKB/TrEMBL;Acc:A0A3Q0KH15]	139.627	-10.8901	3.18023	7.55541e-12	8.93946e-10
Smp_171600.1	hypothetical protein	143.215	-10.8798	3.17905	7.19144e-12	8.60336e-10
Smp_210130.2	Homeobox protein six-related [Source:UniProtKB/TrEMBL;Acc:A0A3Q0KVJ6]	176.557	-10.8771	3.194	1.75579e-11	1.67297e-09
Smp_171780.1	hypothetical protein	140.549	-10.8765	3.18365	9.80591e-12	1.07295e-09
Smp_063070.1	Putative rabb and C [Source:UniProtKB/TrEMBL;Acc:A0A3Q0KGU5]	130.818	-10.8644	3.18111	9.19714e-12	1.03724e-09
Smp_132610.1	hypothetical protein	142.404	-10.8296	3.17363	1.15721e-11	1.18663e-09
Smp_029160.3	Putative ribonuclease p/mrp subunit [Source:UniProtKB/TrEMBL;Acc:A0A3Q0KDT8]	145.115	-10.8185	3.1775	1.43145e-11	1.37611e-09
Smp_040970.2	V-type proton ATPase subunit a [Source:UniProtKB/TrEMBL;Acc:G4V7J8]	161.286	-10.7999	3.16876	9.34447e-12	1.03724e-09
Smp_069770.1	Putative nadh-ubiquinone oxidoreductase 24 kD subunit [Source:UniProtKB/TrEMBL;Acc:G4VK53]	162.544	-10.7955	3.16767	9.26911e-12	1.03724e-09
Smp_246140.1	hypothetical protein	137.001	-10.7872	3.17914	1.9571e-11	1.83236e-09
Smp_168310.1	Glycerol-3-phosphate dehydrogenase [NAD(+)] [Source:UniProtKB/TrEMBL;Acc:A0A3Q0KSF8]	168.533	-10.7862	3.16832	1.10029e-11	1.15017e-09
Smp_341580.1	hypothetical protein	148.284	-10.7671	3.16272	1.04388e-11	1.12395e-09
Smp_002880.1	ATP synthase subunit alpha [Source:UniProtKB/TrEMBL;Acc:G4VLJ0]	174.445	-10.7489	3.16126	1.09932e-11	1.15017e-09
Smp_017230.1	Nicotinate phosphoribosyltransferase related pre-B cell enhancing factor [Source:UniProtKB/TrEMBL;Acc:G4VE80]	130.112	-10.7262	3.16186	1.29699e-11	1.30434e-09
Smp_149240.1	Putative chromobox protein [Source:UniProtKB/TrEMBL;Acc:A0A3Q0KPL5]	124.998	-10.6474	3.15603	2.0106e-11	1.86622e-09
Smp_150300.2	Putative map-kinase activating death domain protein [Source:UniProtKB/TrEMBL;Acc:A0A3Q0KPR4]	167.144	-10.6307	3.14926	1.77706e-11	1.67839e-09
Smp_214000.1	Serine/threonine-protein phosphatase [Source:UniProtKB/TrEMBL;Acc:Q9NFN2]	124.653	-10.6247	3.15223	2.06882e-11	1.90385e-09
Smp_104030.1	Cell polarity protein [Source:UniProtKB/TrEMBL;Acc:A0A3Q0KJY9]	146.389	-10.6131	3.152	2.68077e-11	2.32773e-09
Smp_135460.2	Putative thymidylate synthase [Source:UniProtKB/TrEMBL;Acc:A0A3Q0KMG0]	122.697	-10.609	3.15022	2.17269e-11	1.98248e-09
Smp_138150.1	Rho-type gtpase activating protein, putative [Source:UniProtKB/TrEMBL;Acc:A0A3Q0KN15]	122.401	-10.6084	3.15189	2.35429e-11	2.11239e-09
Smp_126230.1	hypothetical protein	95.8677	-10.5988	3.16304	4.17503e-11	3.35467e-09
Smp_122810.1	Putative spfh domain / Band 7 family protein [Source:UniProtKB/TrEMBL;Acc:A0A3Q0KKG6]	125.993	-10.5877	3.15044	2.56586e-11	2.27737e-09
Smp_071470.1	hypothetical protein	140.827	-10.5826	3.14804	2.59752e-11	2.27737e-09
Smp_125440.1	Putative 4.1 G protein [Source:UniProtKB/TrEMBL;Acc:A0A3Q0KKT7]	641.723	-10.5765	1.67479	9.92082e-14	2.8034e-11
Smp_125870.1	hypothetical protein	144.539	-10.5651	3.2006	2.34272e-10	1.34194e-08
Smp_162230.1	Microtubule-associated protein [Source:UniProtKB/TrEMBL;Acc:A0A3Q0KRD3]	108.027	-10.5424	3.14473	3.14625e-11	2.68565e-09
Smp_242240.1	hypothetical protein	101.954	-10.5313	3.1468	3.74939e-11	3.08165e-09
Smp_312770.2	hypothetical protein	129.027	-10.5239	3.13997	3.02943e-11	2.60943e-09
Smp_001170.1	Eukaryotic translation initiation factor 3 subunit A [Source:UniProtKB/TrEMBL;Acc:A0A3Q0KBG3]	143.22	-10.4969	3.21134	6.43186e-10	2.99792e-08
Smp_341160.1	Receptor protein-tyrosine kinase [Source:UniProtKB/TrEMBL;Acc:Q86LZ8]	120.209	-10.4912	3.14088	3.99234e-11	3.25648e-09
Smp_196040.1	Putative shc transforming protein [Source:UniProtKB/TrEMBL;Acc:A0A3Q0KUT9]	130.201	-10.4782	3.13504	3.57556e-11	3.00766e-09
Smp_150500.1	Putative recs1 protein (Responsive to centrifugal force and shear stressprotein 1 protein) [Source:UniProtKB/TrEMBL;Acc:A0A3Q0KPN6]	116.078	-10.4762	3.13609	3.70893e-11	3.08165e-09
Smp_191210.1	hypothetical protein	115.118	-10.4753	3.13607	3.74368e-11	3.08165e-09
Smp_343950.1	Bone morphogenetic protein-like protein [Source:UniProtKB/TrEMBL;Acc:B9UJC8]	100.841	-10.4683	3.14731	6.53699e-11	4.99176e-09
Smp_148460.2	Putative neurofibromin [Source:UniProtKB/TrEMBL;Acc:A0A3Q0KPP3]	132.388	-10.4328	3.20956	8.85273e-10	3.65569e-08
Smp_158630.1	Cement protein 3B variant 1, putative [Source:UniProtKB/TrEMBL;Acc:G4LZ89]	116.077	-10.4283	3.13187	4.64636e-11	3.70573e-09
Smp_341620.1	hypothetical protein	139.045	-10.3964	3.12799	5.67458e-11	4.39556e-09
Smp_130600.2	RBR-type E3 ubiquitin transferase [Source:UniProtKB/TrEMBL;Acc:A0A3Q0KLS3]	119.588	-10.379	3.13068	7.4756e-11	5.50459e-09
Smp_029470.1	Thimet oligopeptidase (M03 family) [Source:UniProtKB/TrEMBL;Acc:A0A3Q0KDU1]	117.732	-10.3781	3.13451	7.86934e-11	5.72495e-09
Smp_171750.1	Putative axis inhibition protein, axin [Source:UniProtKB/TrEMBL;Acc:A0A3Q0KSY2]	125.364	-10.3773	3.13456	7.51532e-11	5.50459e-09
Smp_092320.2	Ell related [Source:UniProtKB/TrEMBL;Acc:A0A3Q0KJ67]	125.802	-10.377	3.13428	8.96311e-11	6.30757e-09
Smp_121420.1	Glycylpeptide N-tetradecanoyltransferase [Source:UniProtKB/TrEMBL;Acc:A0A3Q0KKD2]	115.54	-10.362	3.12511	6.09265e-11	4.68569e-09
Smp_135540.2	hypothetical protein	110.9	-10.3427	3.12925	8.3593e-11	6.0003e-09
Smp_134300.1	Putative beta-hexosaminidase B [Source:UniProtKB/TrEMBL;Acc:A0A3Q0KM70]	104.978	-10.3355	3.12286	7.04308e-11	5.34034e-09
Smp_173190.4	Putative calcium-dependent activator protein for secretion [Source:UniProtKB/TrEMBL;Acc:A0A3Q0KT45]	117.955	-10.3173	3.11983	7.96591e-11	5.7563e-09
Smp_164190.1	Putative transcriptional repressor protein yy (Yin and yang) (Delta transcription factor) [Source:UniProtKB/TrEMBL;Acc:A0A3Q0KRV6]	105.277	-10.3168	3.11982	7.23958e-11	5.4131e-09
Smp_332910.1	hypothetical protein	123.31	-10.2997	3.11505	7.09915e-11	5.34521e-09
Smp_245550.1	Cut-like 1 (Ctl1) [Source:UniProtKB/TrEMBL;Acc:G4VDE1]	102.764	-10.2909	3.12214	9.87883e-11	6.68965e-09
Smp_094340.1	hypothetical protein	121.143	-10.2896	3.11384	7.4316e-11	5.50459e-09
Smp_170300.1	Putative short chain dehydrogenase [Source:UniProtKB/TrEMBL;Acc:A0A3Q0KSL7]	107.789	-10.277	3.11615	8.60737e-11	6.09707e-09
Smp_082560.1	Zinc finger Ran-binding domain-containing protein 2 [Source:UniProtKB/TrEMBL;Acc:G4M1D1]	111.125	-10.2673	3.11659	9.23309e-11	6.41372e-09
Smp_049600.1	Putative DNAj (Hsp40) homolog, subfamily C, member [Source:UniProtKB/TrEMBL;Acc:G4V985]	117.833	-10.2644	3.11103	8.53107e-11	6.08305e-09
Smp_130470.1	hypothetical protein	125.566	-10.2643	3.18781	1.28605e-09	4.72589e-08
Smp_302480.1	hypothetical protein	109.085	-10.2569	3.13029	1.76901e-10	1.10738e-08
Smp_048990.1	Putative beclin [Source:UniProtKB/TrEMBL;Acc:A0A3Q0KFL0]	100.994	-10.2553	3.11378	9.39943e-11	6.48742e-09
Smp_140820.2	Putative sp8 [Source:UniProtKB/TrEMBL;Acc:A0A3Q0KNC8]	97.3863	-10.2491	3.1151	1.04023e-10	6.91366e-09
Smp_035090.1	Putative hepatoma up-regulated protein [Source:UniProtKB/TrEMBL;Acc:A0A3Q0KED5]	115.054	-10.2418	3.11299	9.98188e-11	6.71718e-09
Smp_023940.1	hypothetical protein	102.65	-10.2359	3.13248	2.21518e-10	1.30332e-08
Smp_157720.1	hypothetical protein	108.38	-10.2333	3.1105	9.7601e-11	6.65107e-09
Smp_087940.2	Putative gaba(A) receptor-associated protein [Source:UniProtKB/TrEMBL;Acc:G4VLS0]	97.3059	-10.2262	3.11735	1.37467e-10	8.75801e-09
Smp_147050.1	Putative atp synthase alpha subunit vacuolar [Source:UniProtKB/TrEMBL;Acc:A0A3Q0KP48]	104.168	-10.2105	3.10822	1.07904e-10	7.08419e-09
Smp_011220.1	Putative glucosamine-fructose-6-phosphate aminotransferase [Source:UniProtKB/TrEMBL;Acc:A0A3Q0KCB0]	87.9098	-10.1874	3.10592	1.30882e-10	8.43834e-09
Smp_140020.1	hypothetical protein	104.767	-10.152	3.14402	6.58646e-10	3.04362e-08
Smp_154250.1	Putative unkempt protein [Source:UniProtKB/TrEMBL;Acc:A0A3Q0KQD0]	925.177	-10.1514	1.26596	5.8252e-16	2.85091e-13
Smp_047370.1	Malate dehydrogenase [Source:UniProtKB/TrEMBL;Acc:G4VBJ0]	512.203	-10.1474	1.48666	1.85085e-14	7.11718e-12
Smp_027550.2	Putative RNA-binding protein [Source:UniProtKB/TrEMBL;Acc:G4VIC8]	111.36	-10.1461	3.10122	1.35509e-10	8.68469e-09
Smp_002510.1	Pyruvate dehydrogenase E1 component subunit beta [Source:UniProtKB/TrEMBL;Acc:A0A3Q0KBK2]	514.788	-10.1346	1.48599	2.07538e-14	7.44853e-12
Smp_170150.1	hypothetical protein	84.4331	-10.1308	3.1399	6.48895e-10	3.01149e-08
Smp_246950.1	hypothetical protein	119.407	-10.1245	3.10027	1.6083e-10	1.01862e-08
Smp_156910.6	hypothetical protein	130.92	-10.1204	3.10302	1.88624e-10	1.16719e-08
Smp_004190.1	Putative cationic amino acid transporter [Source:UniProtKB/TrEMBL;Acc:G4VCI8]	104.464	-10.1159	3.10171	1.78107e-10	1.10849e-08
Smp_170540.1	hypothetical protein	103.769	-10.1045	3.09747	1.63065e-10	1.02674e-08
Smp_212900.1	hypothetical protein	99.8771	-10.1013	3.10032	1.90464e-10	1.17184e-08
Smp_345040.1	hypothetical protein	78.2593	-10.0905	3.10555	2.51458e-10	1.39559e-08
Smp_076150.1	hypothetical protein	92.4264	-10.0879	3.11591	4.3482e-10	2.18771e-08
Smp_033930.1	Phosphatidylcholine transfer protein, putative [Source:UniProtKB/TrEMBL;Acc:A0A3Q0KE75]	104.216	-10.0809	3.09676	1.9431e-10	1.18588e-08
Smp_017010.3	hypothetical protein	106.699	-10.0694	3.09687	2.12226e-10	1.26947e-08
Smp_152000.1	Ubiquitin-specific peptidase 8 (C19 family) [Source:UniProtKB/TrEMBL;Acc:A0A3Q0KQ07]	90.2148	-10.0686	3.1006	2.48194e-10	1.39183e-08
Smp_114565.1	SmHox8 [Source:UniProtKB/TrEMBL;Acc:A0A3Q0KK87]	84.9582	-10.0577	3.0952	2.39138e-10	1.36233e-08
Smp_000790.1	Actin binding LIM protein family member 2-related [Source:UniProtKB/TrEMBL;Acc:A0A3Q0KBE1]	112.699	-10.0501	3.08991	2.00017e-10	1.20988e-08
Smp_099420.1	Mitochondrial pyruvate carrier [Source:UniProtKB/TrEMBL;Acc:G4VLQ2]	464.545	-10.0403	1.50194	5.29841e-14	1.62994e-11
Smp_008660.3	Putative gelsolin [Source:UniProtKB/TrEMBL;Acc:G4VIJ1]	81.9011	-10.0278	3.10492	4.29621e-10	2.1717e-08
Smp_077980.4	Putative neuroendocrine convertase 2 [Source:UniProtKB/TrEMBL;Acc:G4V878]	101.588	-10.0272	3.0984	3.05573e-10	1.63687e-08
Smp_161080.1	Ran binding protein 9-related [Source:UniProtKB/TrEMBL;Acc:A0A3Q0KRC5]	114.434	-10.0247	3.08641	2.11393e-10	1.26947e-08
Smp_151600.1	Putative neuronal calcium sensor [Source:UniProtKB/TrEMBL;Acc:G4V5N3]	443.73	-10.0237	1.72516	2.92918e-12	4.14981e-10
Smp_174850.2	hypothetical protein	102.055	-10.0224	3.10938	5.43428e-10	2.60049e-08
Smp_301180.1	hypothetical protein	82.0007	-10.021	3.09056	2.46688e-10	1.39183e-08
Smp_162910.2	Related to multifunctional cyclin-dependent kinase-related [Source:UniProtKB/TrEMBL;Acc:A0A3Q0KRM7]	112.99	-10.0192	3.08595	2.17688e-10	1.28783e-08
Smp_071880.1	hypothetical protein	100.699	-10.0092	3.09086	2.7171e-10	1.48503e-08
Smp_012920.1	hypothetical protein	72.6357	-10.0003	3.09557	3.57565e-10	1.85986e-08
Smp_074040.1	Putative zinc finger protein [Source:UniProtKB/TrEMBL;Acc:G4VGJ7]	90.6944	-9.98265	3.08739	2.94344e-10	1.60061e-08
Smp_307260.1	hypothetical protein	87.2018	-9.98067	3.09489	3.95033e-10	2.01579e-08
Smp_061870.1	Cytochrome b-c1 complex subunit Rieske, mitochondrial [Source:UniProtKB/TrEMBL;Acc:G4VNI0]	119.185	-9.9758	3.07819	2.47578e-10	1.39183e-08
Smp_143980.1	hypothetical protein	86.674	-9.9676	3.08517	3.02681e-10	1.62948e-08
Smp_167370.1	Copine, putative [Source:UniProtKB/TrEMBL;Acc:A0A3Q0KS66]	76.5565	-9.9671	3.08624	3.16859e-10	1.68892e-08
Smp_027910.1	Synembryn, putative [Source:UniProtKB/TrEMBL;Acc:C4Q4S4]	98.3291	-9.94716	3.08784	3.92877e-10	2.01434e-08
Smp_315780.6	hypothetical protein	113.042	-9.93701	3.07725	2.95948e-10	1.60124e-08
Smp_009540.2	Putative ring finger-containing [Source:UniProtKB/TrEMBL;Acc:A0A3Q0KC69]	88.798	-9.93305	3.08175	3.4945e-10	1.83538e-08
Smp_147240.1	Putative wd40 protein [Source:UniProtKB/TrEMBL;Acc:A0A3Q0KPB6]	85.668	-9.9188	3.08159	3.86809e-10	1.99271e-08
Smp_147590.2	Putative rac guanyl-nucleotide exchange factor [Source:UniProtKB/TrEMBL;Acc:G4VBI1]	86.5226	-9.90855	3.10454	9.47333e-10	3.84903e-08
Smp_029670.1	hypothetical protein	73.5265	-9.90454	3.08653	5.69732e-10	2.70234e-08
Smp_146800.1	Putative atlastin [Source:UniProtKB/TrEMBL;Acc:G4VPP5]	87.2663	-9.90065	3.07646	3.67685e-10	1.9033e-08
Smp_048980.1	Putative multiple pdz domain protein [Source:UniProtKB/TrEMBL;Acc:A0A3Q0KFL8]	87.1352	-9.89478	3.07911	4.25261e-10	2.1598e-08
Smp_104710.2	hypothetical protein	84.6393	-9.87625	3.07844	4.76914e-10	2.34472e-08
Smp_153720.1	hypothetical protein	94.9719	-9.8562	3.1037	1.36496e-09	4.93172e-08
Smp_059360.1	Pre-mRNA processing factor, putative [Source:UniProtKB/TrEMBL;Acc:C4QDD1]	89.2942	-9.8528	3.07227	4.5663e-10	2.27617e-08
Smp_332930.1	hypothetical protein	87.1344	-9.84817	3.07199	4.67163e-10	2.3103e-08
Smp_051090.1	Putative orf protein [Source:UniProtKB/TrEMBL;Acc:A0A3Q0KFS9]	77.9254	-9.83565	3.08628	1.04807e-09	4.1035e-08
Smp_336640.1	Exocyst complex component sec6, 3 [Source:UniProtKB/TrEMBL;Acc:G4VP66]	86.9195	-9.83494	3.0693	4.67768e-10	2.3103e-08
Smp_346970.1	hypothetical protein	84.2508	-9.83281	3.07137	5.12e-10	2.49444e-08
Smp_315770.1	hypothetical protein	76.2818	-9.82293	3.07958	7.45257e-10	3.32954e-08
Smp_156960.1	Nardilysin (M16 family) [Source:UniProtKB/TrEMBL;Acc:A0A3Q0KQL3]	68.3978	-9.82188	3.0722	5.93407e-10	2.79607e-08
Smp_148970.1	Rnf25 protein, putative [Source:UniProtKB/TrEMBL;Acc:G4LWL4]	77.4432	-9.81808	3.07255	5.99711e-10	2.80743e-08
Smp_181050.1	hypothetical protein	81.5389	-9.8176	3.06642	5.075e-10	2.48375e-08
Smp_167850.1	hypothetical protein	88.1834	-9.81259	3.08595	1.00065e-09	3.99204e-08
Smp_081140.1	Dbl related [Source:UniProtKB/TrEMBL;Acc:A0A3Q0KI93]	77.255	-9.80329	3.08148	9.43878e-10	3.84903e-08
Smp_165530.1	hypothetical protein	68.0298	-9.80134	3.07934	8.79186e-10	3.6549e-08
Smp_168370.2	Putative vav2 [Source:UniProtKB/TrEMBL;Acc:A0A3Q0KSE7]	81.6563	-9.79804	3.07288	7.72305e-10	3.39145e-08
Smp_243680.1	hypothetical protein	86.2972	-9.79701	3.07606	7.84431e-10	3.40586e-08
Smp_174870.1	hypothetical protein	76.2804	-9.79598	3.07478	7.65972e-10	3.38072e-08
Smp_345570.1	hypothetical protein	85.9968	-9.78325	3.06372	5.65503e-10	2.69415e-08
Smp_176650.1	hypothetical protein	66.9114	-9.76743	3.06959	8.08565e-10	3.46639e-08
Smp_156400.2	Putative cytochrome P450 [Source:UniProtKB/TrEMBL;Acc:A0A3Q0KQN6]	67.8564	-9.76645	3.0647	6.86728e-10	3.15983e-08
Smp_149500.1	Elongation factor 2 kinase, putative [Source:UniProtKB/TrEMBL;Acc:A0A3Q0KPI4]	80.7326	-9.76131	3.063	6.93851e-10	3.16555e-08
Smp_245590.2	hypothetical protein	70.8355	-9.76115	3.06994	7.84484e-10	3.40586e-08
Smp_139970.1	Putative calmodulin-3 (CaM-3) [Source:UniProtKB/TrEMBL;Acc:G4VR86]	70.1751	-9.75622	3.06453	7.25235e-10	3.28093e-08
Smp_334180.1	hypothetical protein	70.2647	-9.75586	3.06414	7.194e-10	3.26826e-08
Smp_346980.1	hypothetical protein	79.0136	-9.75167	3.06605	8.15829e-10	3.46639e-08
Smp_121940.1	hypothetical protein	92.9804	-9.74287	3.0655	8.16956e-10	3.46639e-08
Smp_212600.1	hypothetical protein	92.2466	-9.73834	3.10557	3.2346e-09	8.88442e-08
Smp_307800.2	hypothetical protein	63.7414	-9.73474	3.07968	1.87451e-09	6.11601e-08
Smp_039640.1	Putative retinoblastoma binding protein [Source:UniProtKB/TrEMBL;Acc:G4VSS0]	86.9876	-9.72958	3.06218	7.94734e-10	3.43651e-08
Smp_141980.1	Phosphodiesterase [Source:UniProtKB/TrEMBL;Acc:A0A3Q0KNG7]	66.4435	-9.72755	3.06344	8.7497e-10	3.6549e-08
Smp_152710.1	Glutathione-s-transferase omega,putative [Source:UniProtKB/TrEMBL;Acc:G4M1D8]	76.1528	-9.72594	3.06278	8.43294e-10	3.56068e-08
Smp_093740.1	Putative hepatocyte growth factor-regulated tyrosine kinase substrate (Hgs) [Source:UniProtKB/TrEMBL;Acc:A0A3Q0KJA8]	367.182	-9.72451	1.48825	2.6726e-13	6.12253e-11
Smp_169730.1	Fascin, putative [Source:UniProtKB/TrEMBL;Acc:C4QKQ7]	76.0246	-9.72249	3.05544	7.41084e-10	3.32469e-08
Smp_090240.2	Putative jnk/sapk-associated protein [Source:UniProtKB/TrEMBL;Acc:A0A3Q0KIX9]	82.6341	-9.72058	3.08678	1.81198e-09	6.05888e-08
Smp_016410.1	Putative ran-binding protein [Source:UniProtKB/TrEMBL;Acc:A0A3Q0KCR0]	87.4886	-9.71904	3.08466	1.84253e-09	6.09851e-08
Smp_303520.1	hypothetical protein	72.1602	-9.70249	3.06615	1.19501e-09	4.52671e-08
Smp_333840.1	Transporter [Source:UniProtKB/TrEMBL;Acc:Q3HL76]	69.2965	-9.70161	3.0582	8.70564e-10	3.6549e-08
Smp_170690.2	Proline dehydrogenase [Source:UniProtKB/TrEMBL;Acc:A0A3Q0KST5]	80.4556	-9.69464	3.05576	8.86167e-10	3.65569e-08
Smp_060420.1	Putative suppressor of actin (Sac) [Source:UniProtKB/TrEMBL;Acc:G4VJY4]	83.8837	-9.68608	3.05732	9.3151e-10	3.81353e-08
Smp_156000.2	Putative oxysterol-binding protein [Source:UniProtKB/TrEMBL;Acc:A0A3Q0KQM4]	83.4608	-9.68533	3.06035	1.03105e-09	4.07267e-08
Smp_071570.2	Putative transcription initiation factor brf1 [Source:UniProtKB/TrEMBL;Acc:A0A3Q0KHH6]	86.6777	-9.68223	3.07822	1.93683e-09	6.24366e-08
Smp_335570.2	hypothetical protein	72.7297	-9.68126	3.05681	9.51719e-10	3.85232e-08
Smp_345370.3	hypothetical protein	95.974	-9.67993	3.05585	1.00107e-09	3.99204e-08
Smp_026820.1	Centrosomal protein of 135 kDa (Cep135 protein) (Centrosomal protein 4), putative [Source:UniProtKB/TrEMBL;Acc:A0A3Q0KDL1]	69.1717	-9.67927	3.06304	1.27763e-09	4.71103e-08
Smp_157080.1	Putative ceramide glucosyltransferase [Source:UniProtKB/TrEMBL;Acc:A0A3Q0KQL8]	71.2346	-9.66729	3.05524	1.0006e-09	3.99204e-08
Smp_313450.4	Subfamily M12B unassigned peptidase (M12 family) [Source:UniProtKB/TrEMBL;Acc:C4QGD9]	86.4389	-9.66503	3.0521	9.05297e-10	3.72035e-08
Smp_004690.1	hypothetical protein	63.5421	-9.6614	3.05711	1.15063e-09	4.40883e-08
Smp_153480.2	Putative cation chloride cotransporter [Source:UniProtKB/TrEMBL;Acc:A0A3Q0KQ34]	79.1152	-9.66014	3.05336	1.01584e-09	4.03601e-08
Smp_343680.2	hypothetical protein	75.4763	-9.65517	3.07047	1.84649e-09	6.09851e-08
Smp_337350.1	hypothetical protein	63.7423	-9.64393	3.0516	1.0803e-09	4.21155e-08
Smp_144560.1	Putative nucleobindin [Source:UniProtKB/TrEMBL;Acc:A0A3Q0KNY1]	73.7012	-9.63491	3.06203	1.59689e-09	5.52852e-08
Smp_128010.1	hypothetical protein	68.8543	-9.6286	3.05596	1.32754e-09	4.82894e-08
Smp_169180.1	hypothetical protein	94.1966	-9.62656	3.14821	1.93367e-08	3.2995e-07
Smp_334420.1	LOK-like protein kinase [Source:UniProtKB/TrEMBL;Acc:Q6YHU9]	67.5341	-9.622	3.05142	1.23226e-09	4.55935e-08
Smp_165490.1	Serine/threonine-protein phosphatase [Source:UniProtKB/TrEMBL;Acc:C1LZY9]	77.0292	-9.62198	3.04997	1.17707e-09	4.49417e-08
Smp_074370.1	Putative pre-mRNA splicing factor [Source:UniProtKB/TrEMBL;Acc:A0A3Q0KHT1]	75.9304	-9.61954	3.04758	1.08957e-09	4.21994e-08
Smp_140420.1	5'-3' exoribonuclease, putative [Source:UniProtKB/TrEMBL;Acc:A0A3Q0KN92]	85.513	-9.61739	3.04752	1.09784e-09	4.2216e-08
Smp_026320.1	hypothetical protein	78.0518	-9.61531	3.04597	1.0835e-09	4.21155e-08
Smp_306800.2	Putative guanine-nucleotide-exchange-factor [Source:UniProtKB/TrEMBL;Acc:G4VSE9]	67.0992	-9.61414	3.05129	1.29714e-09	4.73435e-08
Smp_164680.2	Synaptic ras gtpase activating protein, syngap,putative [Source:UniProtKB/TrEMBL;Acc:A0A3Q0KRW4]	67.0639	-9.61229	3.04859	1.20272e-09	4.52671e-08
Smp_246510.1	hypothetical protein	89.9002	-9.61045	3.0487	1.20416e-09	4.52671e-08
Smp_176410.1	hypothetical protein	67.2291	-9.60541	3.05788	1.62811e-09	5.57987e-08
Smp_134410.3	Putative monocarboxylate transporter [Source:UniProtKB/TrEMBL;Acc:A0A3Q0KM76]	80.834	-9.60379	3.06405	2.09843e-09	6.62618e-08
Smp_158400.1	Putative receptor protein tyrosine phosphatase r (Pcptp1) [Source:UniProtKB/TrEMBL;Acc:A0A3Q0KR90]	66.2092	-9.59637	3.06843	2.50495e-09	7.53373e-08
Smp_088550.2	Putative rrm/rnp domain [Source:UniProtKB/TrEMBL;Acc:G4V882]	80.7753	-9.59562	3.04323	1.20301e-09	4.52671e-08
Smp_196810.1	Dihydropyrimidinase related protein-3 (M38 family) [Source:UniProtKB/TrEMBL;Acc:A0A3Q0KUM2]	73.2397	-9.59088	3.07084	2.69916e-09	7.80148e-08
Smp_042050.1	hypothetical protein	73.7256	-9.58973	3.04609	1.42314e-09	5.09066e-08
Smp_332710.1	hypothetical protein	61.2076	-9.58928	3.0521	1.63245e-09	5.57987e-08
Smp_175270.1	Delta-like protein [Source:UniProtKB/TrEMBL;Acc:A0A3Q0KTF1]	60.7351	-9.58234	3.05	1.60967e-09	5.55491e-08
Smp_315560.1	hypothetical protein	72.907	-9.57096	3.04021	1.29172e-09	4.73059e-08
Smp_027010.1	Putative clathrin coat adaptor ap3 medium chain [Source:UniProtKB/TrEMBL;Acc:G4VFZ8]	71.7744	-9.56976	3.05147	1.91356e-09	6.20581e-08
Smp_172270.1	Carbon catabolite repressor protein, putative [Source:UniProtKB/TrEMBL;Acc:A0A3Q0KT05]	74.9093	-9.5666	3.04909	1.69199e-09	5.7469e-08
Smp_242500.1	hypothetical protein	64.7405	-9.5639	3.04556	1.55066e-09	5.40322e-08
Smp_179720.1	Oxysterol-binding protein [Source:UniProtKB/TrEMBL;Acc:A0A3Q0KTU9]	74.9243	-9.56372	3.04271	1.38515e-09	4.98792e-08
Smp_332850.1	hypothetical protein	68.9327	-9.5588	3.05136	2.14826e-09	6.72394e-08
Smp_169040.1	hypothetical protein	68.9095	-9.55644	3.04164	1.40697e-09	5.04961e-08
Smp_141320.1	Putative jnk/sapk-associated protein [Source:UniProtKB/TrEMBL;Acc:A0A3Q0KNJ7]	65.9706	-9.55607	3.05114	2.00186e-09	6.41489e-08
Smp_129610.1	Putative malate dehydrogenase [Source:UniProtKB/TrEMBL;Acc:A0A3Q0KLL3]	78.2328	-9.55245	3.04041	1.44104e-09	5.12041e-08
Smp_307960.1	hypothetical protein	65.5739	-9.54408	3.05037	2.09511e-09	6.62618e-08
Smp_124130.1	Serine/threonine kinase [Source:UniProtKB/TrEMBL;Acc:A0A3Q0KKQ7]	67.7138	-9.54251	3.05311	2.40757e-09	7.35728e-08
Smp_020760.1	Ankyrin repeat-containing, putative [Source:UniProtKB/TrEMBL;Acc:G4LYA6]	84.9479	-9.53903	3.04002	1.50365e-09	5.29078e-08
Smp_055440.1	hypothetical protein	63.3944	-9.53012	3.05201	2.41211e-09	7.35728e-08
Smp_146120.1	Phosphodiesterase [Source:UniProtKB/TrEMBL;Acc:A0A3Q0KP42]	65.5692	-9.5237	3.05179	2.31048e-09	7.14854e-08
Smp_341950.1	hypothetical protein	75.5856	-9.52144	3.03613	1.50922e-09	5.29307e-08
Smp_247410.2	hypothetical protein	65.6066	-9.51652	3.05328	2.58236e-09	7.65957e-08
Smp_126530.1	Putative ets [Source:UniProtKB/TrEMBL;Acc:A0A3Q0KL26]	58.6864	-9.51327	3.04098	1.87149e-09	6.11601e-08
Smp_345080.1	hypothetical protein	76.9954	-9.51212	3.04125	1.93242e-09	6.24366e-08
Smp_141860.2	Putative heat containing protein [Source:UniProtKB/TrEMBL;Acc:A0A3Q0KNC7]	76.1798	-9.50885	3.0425	2.0845e-09	6.62618e-08
Smp_139250.1	F-box and wd40 domain protein, putative [Source:UniProtKB/TrEMBL;Acc:G4LUT6]	59.6957	-9.50446	3.04562	2.37685e-09	7.32127e-08
Smp_157100.3	Sphingoid long chain base kinase [Source:UniProtKB/TrEMBL;Acc:A0A3Q0KR08]	61.622	-9.5038	3.04101	2.04672e-09	6.53918e-08
Smp_094470.1	hypothetical protein	67.6581	-9.49604	3.05684	3.62309e-09	9.63205e-08
Smp_323830.2	hypothetical protein	73.3632	-9.49282	3.04413	2.46451e-09	7.43287e-08
Smp_135080.1	Putative microtubule-associated protein [Source:UniProtKB/TrEMBL;Acc:A0A3Q0KMF7]	73.5125	-9.48854	3.02993	1.70426e-09	5.77036e-08
Smp_139070.1	3bp-1 related rhogap [Source:UniProtKB/TrEMBL;Acc:A0A3Q0KN60]	66.1837	-9.48719	3.03587	1.96386e-09	6.31192e-08
Smp_027430.2	Putative ef hand domain family, member A2 [Source:UniProtKB/TrEMBL;Acc:A0A3Q0KDN4]	65.867	-9.48522	3.034	1.84158e-09	6.09851e-08
Smp_213100.1	hypothetical protein	61.5745	-9.48191	3.0372	2.10663e-09	6.63218e-08
Smp_180200.2	Putative zinc finger protein [Source:UniProtKB/TrEMBL;Acc:A0A3Q0KTR7]	66.1456	-9.46969	3.04048	2.44227e-09	7.40732e-08
Smp_155780.1	Gtpase activating protein-related [Source:UniProtKB/TrEMBL;Acc:A0A3Q0KQK8]	72.4104	-9.46937	3.02973	1.9089e-09	6.20581e-08
Smp_049990.1	Casp, putative [Source:UniProtKB/TrEMBL;Acc:A0A3Q0KFQ7]	69.6309	-9.46222	3.04098	2.91882e-09	8.22694e-08
Smp_345510.1	hypothetical protein	75.9218	-9.46116	3.05293	4.08039e-09	1.05104e-07
Smp_128690.1	Glycine cleavage system P protein [Source:UniProtKB/TrEMBL;Acc:G4VS85]	73.5488	-9.45681	3.03973	2.69605e-09	7.80148e-08
Smp_020070.2	hypothetical protein	64.6868	-9.45622	3.07194	7.11928e-09	1.54439e-07
Smp_346880.1	hypothetical protein	57.808	-9.45431	3.04492	3.29028e-09	8.99148e-08
Smp_072970.1	Putative tetratricopeptide protein [Source:UniProtKB/TrEMBL;Acc:G4VA50]	72.287	-9.45372	3.0306	2.22899e-09	6.95638e-08
Smp_345490.1	hypothetical protein	71.6455	-9.45197	3.0402	3.05201e-09	8.49122e-08
Smp_011270.2	Putative sj-Ts4 protein [Source:UniProtKB/TrEMBL;Acc:A0A3Q0KCB2]	68.4337	-9.45146	3.03094	2.09857e-09	6.62618e-08
Smp_139720.1	Putative zinc transporter [Source:UniProtKB/TrEMBL;Acc:A0A3Q0KN89]	70.8416	-9.4505	3.03848	2.92932e-09	8.23498e-08
Smp_171270.1	Putative molybdopterin cofactor synthesis protein A [Source:UniProtKB/TrEMBL;Acc:A0A3Q0KT72]	59.2049	-9.44982	3.07073	7.02359e-09	1.52774e-07
Smp_088940.3	Putative zinc finger protein [Source:UniProtKB/TrEMBL;Acc:A0A3Q0KIX1]	65.9283	-9.44508	3.03812	2.75672e-09	7.93625e-08
Smp_305490.2	hypothetical protein	63.0313	-9.44043	3.04363	3.39194e-09	9.15313e-08
Smp_034120.1	Synaptosomal-associated protein [Source:UniProtKB/TrEMBL;Acc:G4V9U7]	72.2457	-9.43573	3.03089	2.57464e-09	7.65778e-08
Smp_105040.1	Putative nocturnin [Source:UniProtKB/TrEMBL;Acc:A0A3Q0KJY7]	62.9504	-9.43168	3.02833	2.24309e-09	6.98017e-08
Smp_047450.1	Putative snare protein ykt6 [Source:UniProtKB/TrEMBL;Acc:G4VBI3]	63.2647	-9.42918	3.03498	2.79837e-09	7.9709e-08
Smp_040270.1	hypothetical protein	73.3783	-9.42688	3.02956	2.3799e-09	7.32127e-08
Smp_058980.1	Oxysterol-binding protein [Source:UniProtKB/TrEMBL;Acc:A0A3Q0KGG0]	70.1165	-9.42614	3.03044	2.60242e-09	7.69787e-08
Smp_097830.2	Putative leukocyte receptor cluster (Lrc) member [Source:UniProtKB/TrEMBL;Acc:A0A3Q0KJK8]	68.703	-9.426	3.02953	2.38982e-09	7.33084e-08
Smp_169820.1	hypothetical protein	65.9914	-9.42312	3.03602	3.15005e-09	8.71891e-08
Smp_165200.3	hypothetical protein	64.3938	-9.4201	3.03018	2.55586e-09	7.64414e-08
Smp_340240.1	hypothetical protein	67.8253	-9.41755	3.03271	2.80661e-09	7.97329e-08
Smp_008900.3	Putative eukaryotic translation initiation factor 4 gamma [Source:UniProtKB/TrEMBL;Acc:A0A3Q0KC52]	72.1307	-9.41646	3.02663	2.53677e-09	7.6082e-08
Smp_092950.1	hypothetical protein	70.2535	-9.41447	3.041	3.92555e-09	1.02588e-07
Smp_169750.1	Dicer-1, putative [Source:UniProtKB/TrEMBL;Acc:A0A3Q0KSI4]	62.5197	-9.40725	3.03527	3.28604e-09	8.99148e-08
Smp_045400.1	hypothetical protein	73.3982	-9.40572	3.02394	2.28516e-09	7.09059e-08
Smp_167650.2	Rho guanine nucleotide exchange factor 17	62.2013	-9.40195	3.03482	3.36444e-09	9.10173e-08
Smp_123260.1	Putative ubiquitin 1 [Source:UniProtKB/TrEMBL;Acc:A0A3Q0KKI5]	58.5815	-9.39485	3.03369	3.43743e-09	9.22963e-08
Smp_076540.1	hypothetical protein	55.6295	-9.39454	3.02927	2.94187e-09	8.24874e-08
Smp_074260.1	Putative growth arrest and DNA-damage-inducible proteins-interacting protein [Source:UniProtKB/TrEMBL;Acc:G4VLB2]	51.2123	-9.38871	3.0322	3.35412e-09	9.09669e-08
Smp_212740.1	Mothers against decapentaplegic homolog [Source:UniProtKB/TrEMBL;Acc:A4VC64]	68.7769	-9.38854	3.02598	2.76942e-09	7.95156e-08
Smp_315840.1	hypothetical protein	57.5498	-9.38812	3.02765	3.00339e-09	8.39936e-08
Smp_072360.1	hypothetical protein	67.2219	-9.3793	3.02306	2.70266e-09	7.80148e-08
Smp_342420.1	hypothetical protein	56.7846	-9.37363	3.04096	4.93577e-09	1.20453e-07
Smp_011860.1	Putative transcription factor LCR-F1 [Source:UniProtKB/TrEMBL;Acc:A0A3Q0KCC5]	67.4084	-9.37085	3.02485	3.02252e-09	8.43096e-08
Smp_344870.1	hypothetical protein	61.8561	-9.37031	3.02623	3.2009e-09	8.81436e-08
Smp_077560.1	hypothetical protein	61.3559	-9.3653	3.0238	3.07686e-09	8.53828e-08
Smp_342610.1	hypothetical protein	64.7454	-9.35793	3.02673	3.34354e-09	9.09164e-08
Smp_089930.1	Phosphatase 2a regulatory subunit-related [Source:UniProtKB/TrEMBL;Acc:A0A3Q0KJ13]	63.9066	-9.35751	3.02241	3.18735e-09	8.79955e-08
Smp_306370.1	hypothetical protein	59.1317	-9.35343	3.02381	3.34382e-09	9.09164e-08
Smp_328410.1	hypothetical protein	59.9071	-9.34719	3.02484	3.59729e-09	9.58714e-08
Smp_012150.1	hypothetical protein	67.9933	-9.33586	3.02124	3.57478e-09	9.57455e-08
Smp_028170.2	hypothetical protein	70.4447	-9.33547	3.04657	7.49682e-09	1.60155e-07
Smp_169550.1	hypothetical protein	61.3054	-9.33256	3.02259	3.68907e-09	9.7833e-08
Smp_169940.1	Kelch-like protein [Source:UniProtKB/TrEMBL;Acc:A0A3Q0KSJ4]	64.4376	-9.33191	3.03276	5.27461e-09	1.26485e-07
Smp_315900.4	hypothetical protein	60.9203	-9.32763	3.05671	1.04426e-08	2.05375e-07
Smp_092020.1	Putative cement protein 3B variant 2 [Source:UniProtKB/TrEMBL;Acc:A0A3Q0KJ62]	60.4356	-9.31456	3.02524	4.5012e-09	1.11927e-07
Smp_139600.1	Zinc finger protein, putative [Source:UniProtKB/TrEMBL;Acc:G4LYN2]	62.4539	-9.31453	3.02134	4.0017e-09	1.03325e-07
Smp_034090.1	hypothetical protein	63.7786	-9.31263	3.0217	3.77733e-09	9.96825e-08
Smp_035190.1	Putative ras GTP exchange factor, son of sevenless [Source:UniProtKB/TrEMBL;Acc:A0A3Q0KEC5]	66.4944	-9.30573	3.01977	3.98411e-09	1.03118e-07
Smp_011660.2	Protein kinase [Source:UniProtKB/TrEMBL;Acc:A0A3Q0KCB6]	71.0142	-9.30141	3.0313	5.93626e-09	1.36756e-07
Smp_245900.3	hypothetical protein	57.9987	-9.30061	3.03057	5.81532e-09	1.34653e-07
Smp_300910.2	hypothetical protein	68.3665	-9.29816	3.01673	3.98372e-09	1.03118e-07
Smp_315560.2	hypothetical protein	55.7487	-9.29744	3.01579	3.84843e-09	1.00818e-07
Smp_306710.1	hypothetical protein	66.9153	-9.29686	3.02355	4.94474e-09	1.20453e-07
Smp_150230.2	Putative cation efflux protein/ zinc transporter [Source:UniProtKB/TrEMBL;Acc:A0A3Q0KPY3]	56.1314	-9.29617	3.03556	6.93436e-09	1.51812e-07
Smp_126170.1	hypothetical protein	62.0031	-9.29395	3.02108	4.68466e-09	1.15785e-07
Smp_036180.3	Diacylglycerol kinase [Source:UniProtKB/TrEMBL;Acc:G4V6E6]	60.5841	-9.29338	3.03023	5.99507e-09	1.36756e-07
Smp_156520.3	Putative centrosomal protein of 63 kDa (Cep63 protein) [Source:UniProtKB/TrEMBL;Acc:A0A3Q0KQJ4]	55.625	-9.2909	3.0237	5.09756e-09	1.22786e-07
Smp_247200.1	hypothetical protein	58.1916	-9.29078	3.04201	9.61609e-09	1.93526e-07
Smp_141040.2	Putative striatin [Source:UniProtKB/TrEMBL;Acc:A0A3Q0KNH6]	61.328	-9.28725	3.01697	4.19603e-09	1.07058e-07
Smp_164270.1	Putative cell adhesion molecule [Source:UniProtKB/TrEMBL;Acc:A0A3Q0KRW2]	67.0563	-9.28461	3.0159	4.12144e-09	1.05908e-07
Smp_007210.2	Putative rab6 gtpase activating protein, gapcena (Rabgap1 protein) [Source:UniProtKB/TrEMBL;Acc:A0A3Q0KBZ7]	57.038	-9.28414	3.01383	3.94011e-09	1.0272e-07
Smp_049920.1	Importin 9 (Imp9) (Ran-binding protein 9),putative [Source:UniProtKB/TrEMBL;Acc:A0A3Q0KFP7]	57.8878	-9.2773	3.02011	4.97593e-09	1.20826e-07
Smp_034410.1	Cathepsin F (C01 family) [Source:UniProtKB/TrEMBL;Acc:G4VBC4]	64.1215	-9.27713	3.03036	6.85374e-09	1.50724e-07
Smp_069810.1	hypothetical protein	60.948	-9.27547	3.01618	4.44163e-09	1.11216e-07
Smp_301250.1	hypothetical protein	63.4077	-9.27497	3.01706	4.16056e-09	1.06659e-07
Smp_088310.1	hypothetical protein	53.8714	-9.27398	3.01606	4.57663e-09	1.13541e-07
Smp_140490.1	Putative membrane traffic protein [Source:UniProtKB/TrEMBL;Acc:G4V9S3]	57.7065	-9.27349	3.02936	6.68929e-09	1.48502e-07
Smp_163950.1	hypothetical protein	54.312	-9.26883	3.01319	4.32876e-09	1.09662e-07
Smp_067000.3	hypothetical protein	57.3217	-9.26733	3.01589	4.68862e-09	1.15785e-07
Smp_044920.3	Dynamin, putative [Source:UniProtKB/TrEMBL;Acc:A0A3Q0KF72]	69.9322	-9.26612	3.05273	1.37063e-08	2.5444e-07
Smp_127460.1	Putative myosin heavy chain [Source:UniProtKB/TrEMBL;Acc:A0A3Q0KL77]	58.0826	-9.26398	3.01351	4.45787e-09	1.11364e-07
Smp_051130.1	hypothetical protein	54.3095	-9.26192	3.02375	6.18835e-09	1.40274e-07
Smp_169430.2	Cell polarity protein [Source:UniProtKB/TrEMBL;Acc:A0A3Q0KSG4]	64.6702	-9.25558	3.05394	1.4453e-08	2.65811e-07
Smp_266850.1	hypothetical protein	62.8692	-9.25549	3.01366	4.49485e-09	1.11927e-07
Smp_125740.1	hypothetical protein	54.2416	-9.25513	3.01808	5.4795e-09	1.29098e-07
Smp_000670.1	CENTB5 protein [Source:UniProtKB/TrEMBL;Acc:A0A3Q0KBD4]	60.0252	-9.25486	3.01072	4.33881e-09	1.09662e-07
Smp_049970.1	Zinc finger protein, putative [Source:UniProtKB/TrEMBL;Acc:G4LWM6]	63.5663	-9.25482	3.01807	5.44598e-09	1.28968e-07
Smp_023620.1	Putative 4.1 G protein [Source:UniProtKB/TrEMBL;Acc:G4VFT3]	63.7872	-9.25315	3.01262	4.38751e-09	1.10601e-07
Smp_077310.2	Putative tegumental protein; Tegumental antigen [Source:UniProtKB/TrEMBL;Acc:A0A3Q0KHY3]	50.2661	-9.25179	3.01696	5.29374e-09	1.26662e-07
Smp_124850.1	Tyrosine-protein kinase [Source:UniProtKB/TrEMBL;Acc:A0A3Q0KKU5]	61.8803	-9.2513	3.00998	4.31004e-09	1.09449e-07
Smp_337850.2	hypothetical protein	58.1866	-9.24648	3.01747	5.63208e-09	1.31541e-07
Smp_161170.1	hypothetical protein	67.1223	-9.23932	3.00804	4.4028e-09	1.10601e-07
Smp_152260.3	hypothetical protein	50.2896	-9.23762	3.01795	5.98539e-09	1.36756e-07
Smp_156060.1	hypothetical protein	65.1106	-9.23687	3.01453	5.45106e-09	1.28968e-07
Smp_136510.2	hypothetical protein	54.7035	-9.23431	3.0143	5.59132e-09	1.30873e-07
Smp_174710.1	Putative spindle assembly checkpoint component MAD1 (Mitotic arrest deficient protein 1) [Source:UniProtKB/TrEMBL;Acc:A0A3Q0KT86]	50.8346	-9.23275	3.01332	5.38602e-09	1.28299e-07
Smp_148070.3	hypothetical protein	62.1559	-9.22994	3.0186	5.97721e-09	1.36756e-07
Smp_126800.3	Putative mkiaa1688 protein [Source:UniProtKB/TrEMBL;Acc:A0A3Q0KL41]	61.7343	-9.22951	3.00936	4.98252e-09	1.20826e-07
Smp_079840.1	Uroporphyrinogen-III synthase [Source:UniProtKB/TrEMBL;Acc:A0A3Q0KIB1]	56.4106	-9.22892	3.00972	5.03235e-09	1.21487e-07
Smp_139100.3	hypothetical protein	65.6304	-9.22576	3.05367	1.69904e-08	2.98915e-07
Smp_123710.1	Acetyl-CoA carboxylase [Source:UniProtKB/TrEMBL;Acc:A0A3Q0KKN1]	60.3933	-9.22244	3.03438	1.05523e-08	2.062e-07
Smp_267300.1	hypothetical protein	63.6503	-9.22215	3.06033	2.104e-08	3.48519e-07
Smp_165700.2	USP6 N-terminal-like protein [Source:UniProtKB/TrEMBL;Acc:A0A3Q0KRX2]	59.1213	-9.21923	3.01223	5.67976e-09	1.32368e-07
Smp_310760.1	hypothetical protein	55.8764	-9.21758	3.01051	5.55762e-09	1.30368e-07
Smp_311970.2	hypothetical protein	72.675	-9.21449	3.00476	4.71912e-09	1.16272e-07
Smp_064460.1	hypothetical protein	48.9035	-9.21422	3.01573	6.53899e-09	1.45767e-07
Smp_316660.2	hypothetical protein	61.1319	-9.21393	3.02257	7.63132e-09	1.62064e-07
Smp_087560.1	hypothetical protein	49.8465	-9.21216	3.02066	7.65213e-09	1.62186e-07
Smp_166170.1	hypothetical protein	46.3835	-9.21115	3.01039	5.73158e-09	1.33e-07
Smp_171640.1	hypothetical protein	61.663	-9.20901	3.02414	8.81293e-09	1.80741e-07
Smp_241500.1	hypothetical protein	51.0081	-9.20331	3.02055	8.07793e-09	1.69542e-07
Smp_147460.1	Ceramidase [Source:UniProtKB/TrEMBL;Acc:A0A3Q0KPD2]	60.7032	-9.19033	3.02243	9.09914e-09	1.85091e-07
Smp_084540.4	Putative g patch domain-containing protein 1 (Evolutionarily conserved G-patch domain containing protein) [Source:UniProtKB/TrEMBL;Acc:G4VFE3]	61.2617	-9.18486	3.00226	5.37509e-09	1.28299e-07
Smp_337130.3	hypothetical protein	62.6286	-9.18307	3.015	7.82061e-09	1.64784e-07
Smp_068270.2	Putative heat shock transcription factor [Source:UniProtKB/TrEMBL;Acc:G4VTC5]	62.5795	-9.18215	3.00701	5.97739e-09	1.36756e-07
Smp_179290.1	hypothetical protein	56.8813	-9.17541	3.01583	8.40675e-09	1.75078e-07
Smp_169290.2	hypothetical protein	57.7685	-9.17352	3.00831	6.93709e-09	1.51812e-07
Smp_302270.1	Hsp20 [Source:UniProtKB/TrEMBL;Acc:A0A0R5RJC3]	82.0206	-9.17285	3.00268	5.96401e-09	1.36756e-07
Smp_068950.1	Putative retinoblastoma-binding protein 4 (Rbbp4) [Source:UniProtKB/TrEMBL;Acc:A0A3Q0KHB6]	63.949	-9.16774	3.00483	6.48016e-09	1.45056e-07
Smp_332550.2	hypothetical protein	53.1935	-9.16739	3.00303	6.22711e-09	1.40751e-07
Smp_246550.1	hypothetical protein	53.8055	-9.16584	3.00589	6.82659e-09	1.50619e-07
Smp_144990.1	Amyloid beta A4 protein related [Source:UniProtKB/TrEMBL;Acc:A0A3Q0KNT8]	56.1082	-9.1656	3.00438	6.51833e-09	1.45608e-07
Smp_031720.1	Histone H2A [Source:UniProtKB/TrEMBL;Acc:G4VN61]	59.9887	-9.16276	3.01722	9.06659e-09	1.85084e-07
Smp_058450.1	Protein phosphatase 1 regulatory inhibitor subunit 16a, putative [Source:UniProtKB/TrEMBL;Acc:A0A3Q0KGC6]	56.3613	-9.15852	3.00175	6.3195e-09	1.4205e-07
Smp_145930.1	Matrix metallopeptidase-7 (M10 family) [Source:UniProtKB/TrEMBL;Acc:A0A3Q0KP46]	51.7202	-9.15844	3.00418	6.85934e-09	1.50724e-07
Smp_245740.1	hypothetical protein	55.6003	-9.15808	3.00377	6.72831e-09	1.49061e-07
Smp_145310.1	hypothetical protein	57.3054	-9.1574	2.99981	6.0101e-09	1.36809e-07
Smp_267170.1	hypothetical protein	56.1237	-9.15056	3.00461	7.23902e-09	1.56511e-07
Smp_345320.2	hypothetical protein	64.7658	-9.14963	3.00014	6.34749e-09	1.42382e-07
Smp_246650.1	hypothetical protein	48.8402	-9.14898	3.00972	8.39004e-09	1.75078e-07
Smp_151040.1	Putative cyclin-dependent kinase 5 activator [Source:UniProtKB/TrEMBL;Acc:A0A3Q0KQ28]	49.3762	-9.14501	3.00072	6.76183e-09	1.49496e-07
Smp_345630.2	hypothetical protein	62.1334	-9.14335	3.07852	5.01149e-08	6.88249e-07
Smp_170390.2	Putative bromodomain containing protein [Source:UniProtKB/TrEMBL;Acc:A0A3Q0KSM3]	52.5742	-9.14297	3.00415	7.54847e-09	1.60939e-07
Smp_102340.2	Adenylate cyclase type IX, putative [Source:UniProtKB/TrEMBL;Acc:A0A3Q0KJQ9]	60.1679	-9.14246	3.00713	8.39239e-09	1.75078e-07
Smp_340050.1	hypothetical protein	54.8791	-9.14195	2.99952	6.60749e-09	1.46989e-07
Smp_318910.1	hypothetical protein	56.5481	-9.14192	3.00416	7.49387e-09	1.60155e-07
Smp_309970.1	hypothetical protein	57.968	-9.13523	3.05373	2.93621e-08	4.50987e-07
Smp_142650.1	hypothetical protein	57.7975	-9.13355	3.00133	7.33309e-09	1.58227e-07
Smp_072180.1	hypothetical protein	51.3249	-9.12841	3.00735	9.11102e-09	1.85091e-07
Smp_174580.1	Vesicular integral-membrane protein vip36 (Mannose-binding lectin 2)-related [Source:UniProtKB/TrEMBL;Acc:G4M103]	56.0003	-9.12575	2.9978	6.97839e-09	1.52406e-07
Smp_196920.1	hypothetical protein	50.016	-9.1237	2.99912	7.41652e-09	1.59389e-07
Smp_026090.1	Ras-related GTP binding rag C,d/gtr2 [Source:UniProtKB/TrEMBL;Acc:A0A3Q0KDI7]	53.0041	-9.12328	2.99998	7.58194e-09	1.61333e-07
Smp_172400.2	Phosphatidylinositol-4,5-bisphosphate 3-kinase catalytic subunit alpha PI3K [Source:UniProtKB/TrEMBL;Acc:A0A3Q0KT10]	58.7921	-9.11842	2.99891	7.40194e-09	1.59389e-07
Smp_175900.2	Putative synaptotagmin 1,2 [Source:UniProtKB/TrEMBL;Acc:A0A3Q0KTW8]	52.1113	-9.11452	3.00674	9.74286e-09	1.95712e-07
Smp_180910.1	Putative pumilio [Source:UniProtKB/TrEMBL;Acc:A0A3Q0KTV0]	60.5522	-9.11401	3.01174	1.14405e-08	2.20357e-07
Smp_028690.1	Transporter [Source:UniProtKB/TrEMBL;Acc:A0A3Q0KDS3]	53.7769	-9.11382	3.01707	1.29645e-08	2.45323e-07
Smp_153640.1	hypothetical protein	48.9477	-9.11243	3.06126	4.58385e-08	6.40965e-07
Smp_144850.1	Oxysterol-binding protein [Source:UniProtKB/TrEMBL;Acc:A0A3Q0KP38]	50.1407	-9.11166	2.99779	7.71278e-09	1.6283e-07
Smp_087920.1	NEDD8-activating enzyme E1 regulatory subunit [Source:UniProtKB/TrEMBL;Acc:G4VLR7]	60.8781	-9.1047	2.99149	7.02063e-09	1.52774e-07
Smp_309000.1	hypothetical protein	61.8862	-9.10396	3.00042	8.62965e-09	1.77999e-07
Smp_090010.1	Putative molybdopterin cofactor synthesis protein A [Source:UniProtKB/TrEMBL;Acc:A0A3Q0KJ01]	46.5718	-9.09987	3.01553	1.34467e-08	2.5223e-07
Smp_057060.1	hypothetical protein	1599.24	-9.09934	1.23637	9.22799e-15	3.97431e-12
Smp_081250.1	Putative voltage-gated potassium channel [Source:UniProtKB/TrEMBL;Acc:G4V8N9]	44.8812	-9.09843	2.99934	8.65868e-09	1.78256e-07
Smp_130520.2	Prominin (Prom) protein, putative [Source:UniProtKB/TrEMBL;Acc:A0A3Q0KLQ0]	61.2155	-9.0975	3.04522	2.89841e-08	4.45818e-07
Smp_241960.2	hypothetical protein	58.9381	-9.09036	3.00224	1.00752e-08	2.00148e-07
Smp_322590.1	hypothetical protein	48.6098	-9.08709	3.01785	1.58076e-08	2.81323e-07
Smp_068510.1	Putative neuronal calcium sensor [Source:UniProtKB/TrEMBL;Acc:A0A3Q0KH73]	43.5644	-9.08412	2.9965	9.14693e-09	1.85471e-07
Smp_142930.1	Mitochondrial carrier protein-related [Source:UniProtKB/TrEMBL;Acc:A0A3Q0KNL6]	50.0964	-9.06953	2.99229	8.62072e-09	1.77999e-07
Smp_345680.1	hypothetical protein	58.0207	-9.06894	3.01505	1.54595e-08	2.76959e-07
Smp_315910.1	hypothetical protein	56.1136	-9.06469	2.99134	8.61042e-09	1.77999e-07
Smp_064380.2	Aspartate aminotransferase [Source:UniProtKB/TrEMBL;Acc:A0A3Q0KGY5]	57.6073	-9.0632	2.99328	9.07055e-09	1.85084e-07
Smp_011710.1	hypothetical protein	55.2049	-9.05269	2.99316	9.79665e-09	1.9606e-07
Smp_129050.1	Putative dynamin [Source:UniProtKB/TrEMBL;Acc:A0A3Q0KLH5]	61.2871	-9.05263	2.99567	1.0456e-08	2.05375e-07
Smp_244300.1	hypothetical protein	52.587	-9.05238	2.99208	9.53613e-09	1.92637e-07
Smp_076990.1	hypothetical protein	56.4485	-9.04904	2.99212	9.85985e-09	1.96595e-07
Smp_171720.2	Lipid phosphate phosphatase-related [Source:UniProtKB/TrEMBL;Acc:G4VJ83]	51.5737	-9.04795	2.99741	1.14123e-08	2.20208e-07
Smp_127740.2	Putative adam (A disintegrin and metalloprotease) [Source:UniProtKB/TrEMBL;Acc:A0A3Q0KL92]	50.4097	-9.04726	3.017	1.94131e-08	3.30413e-07
Smp_340410.2	hypothetical protein	54.9671	-9.04514	2.99292	1.02119e-08	2.01745e-07
Smp_347640.2	hypothetical protein	58.8205	-9.04439	2.98983	9.25782e-09	1.87366e-07
Smp_130890.1	Putative transient receptor potential cation channel,subfamily m, member [Source:UniProtKB/TrEMBL;Acc:A0A3Q0KLS7]	50.316	-9.03835	2.98905	9.59344e-09	1.93432e-07
Smp_152400.1	Putative anaphase-promoting complex subunit [Source:UniProtKB/TrEMBL;Acc:A0A3Q0KQ30]	51.4498	-9.03327	2.99009	1.01938e-08	2.01745e-07
Smp_147000.1	Putative syntenin-2 (Syndecan-binding protein 2) [Source:UniProtKB/TrEMBL;Acc:G4VKT1]	46.1215	-9.03207	2.99203	1.08156e-08	2.10201e-07
Smp_342170.1	hypothetical protein	56.908	-9.02842	2.99483	1.19001e-08	2.28392e-07
Smp_125350.1	BC026374 protein (S09 family) [Source:UniProtKB/TrEMBL;Acc:A0A3Q0KKW0]	50.4156	-9.0271	2.9881	1.00305e-08	1.99628e-07
Smp_247710.1	hypothetical protein	52.0903	-9.02652	2.99189	1.11846e-08	2.16592e-07
Smp_060940.1	Protein kinase [Source:UniProtKB/TrEMBL;Acc:G4VBQ0]	55.3155	-9.02632	2.98962	1.0491e-08	2.05375e-07
Smp_245520.1	hypothetical protein	51.661	-9.02295	2.99575	1.38691e-08	2.56579e-07
Smp_142510.1	Putative ribonuclease III [Source:UniProtKB/TrEMBL;Acc:A0A3Q0KNJ2]	48.1012	-9.02283	2.99711	1.33108e-08	2.50118e-07
Smp_000050.2	Transient receptor potential cation channel,putative [Source:UniProtKB/TrEMBL;Acc:A0A3Q0KB94]	54.0277	-9.02276	2.99655	1.28627e-08	2.43905e-07
Smp_340100.1	hypothetical protein	54.1359	-9.02166	2.99368	1.19646e-08	2.29222e-07
Smp_212710.2	Gynecophoral canal protein [Source:UniProtKB/TrEMBL;Acc:Q26557]	44.5791	-9.021	3.00123	1.49737e-08	2.71037e-07
Smp_173380.2	Tyrosine kinase [Source:UniProtKB/TrEMBL;Acc:A0A3Q0KT67]	50.0912	-9.01903	2.98776	1.04621e-08	2.05375e-07
Smp_064870.1	Putative cytoplasmic dynein intermediate chain 2, (Dhic-2) [Source:UniProtKB/TrEMBL;Acc:G4VPU8]	58.0106	-9.01694	2.98546	9.7825e-09	1.9606e-07
Smp_175780.2	Sex-determining protein fem-1, putative [Source:UniProtKB/TrEMBL;Acc:A0A3Q0KTW2]	48.7996	-9.00983	2.99421	1.33036e-08	2.50118e-07
Smp_016340.1	Mediator of RNA polymerase II transcription subunit 8 [Source:UniProtKB/TrEMBL;Acc:G4VHF6]	50.5107	-9.00958	2.99893	1.51118e-08	2.72087e-07
Smp_241430.1	hypothetical protein	48.1579	-9.00813	3.0087	1.98556e-08	3.3485e-07
Smp_212200.2	hypothetical protein	56.1383	-9.00762	2.9844	1.01655e-08	2.01569e-07
Smp_340170.1	hypothetical protein	52.0807	-9.00169	2.98433	1.05903e-08	2.06568e-07
Smp_147590.3	Putative rac guanyl-nucleotide exchange factor [Source:UniProtKB/TrEMBL;Acc:G4VBI1]	56.5196	-9.00082	3.02318	2.87927e-08	4.44142e-07
Smp_244620.2	hypothetical protein	52.112	-8.99321	2.98827	1.24715e-08	2.37665e-07
Smp_172070.1	Putative immunoglobulin domain superfamily (Sensory guidance protein) [Source:UniProtKB/TrEMBL;Acc:A0A3Q0KT09]	52.3531	-8.98931	2.98388	1.13101e-08	2.18628e-07
Smp_179360.1	Sortilin [Source:UniProtKB/TrEMBL;Acc:A0A3Q0KU73]	52.558	-8.98917	3.00305	1.90356e-08	3.25986e-07
Smp_046890.1	hypothetical protein	50.1464	-8.98005	2.98463	1.22683e-08	2.34206e-07
Smp_315910.2	hypothetical protein	54.8079	-8.9777	2.98398	1.22029e-08	2.33372e-07
Smp_150360.2	Putative ubiquitin--protein ligase edd [Source:UniProtKB/TrEMBL;Acc:A0A3Q0KPT2]	56.2864	-8.97566	2.97985	1.08487e-08	2.10465e-07
Smp_333400.1	hypothetical protein	50.7239	-8.97541	2.98228	1.18223e-08	2.27305e-07
Smp_244210.1	hypothetical protein	48.4005	-8.97024	2.9841	1.28669e-08	2.43905e-07
Smp_014400.2	Enhancer of polycomb-like protein [Source:UniProtKB/TrEMBL;Acc:G4LXP3]	54.4559	-8.96977	3.03949	5.48606e-08	7.36514e-07
Smp_162100.1	ADA3-like [Source:UniProtKB/TrEMBL;Acc:A0A3Q0KRC8]	51.8404	-8.96969	2.98446	1.30163e-08	2.4587e-07
Smp_155450.2	Putative sh3 and multiple ankyrin repeat domains protein 1,2 (Shank1,2) [Source:UniProtKB/TrEMBL;Acc:A0A3Q0KQJ8]	48.1586	-8.96947	2.98297	1.25253e-08	2.38268e-07
Smp_064430.1	hypothetical protein	46.9324	-8.96877	2.98839	1.4634e-08	2.67058e-07
Smp_143240.1	hypothetical protein	50.9284	-8.96793	2.98586	1.36881e-08	2.5444e-07
Smp_029800.1	Putative 4.1 G protein [Source:UniProtKB/TrEMBL;Acc:A0A3Q0KDW0]	52.7431	-8.96791	2.99334	1.65551e-08	2.92691e-07
Smp_078550.1	Putative zinc finger protein [Source:UniProtKB/TrEMBL;Acc:G4VM25]	55.8627	-8.96788	2.98623	1.37376e-08	2.54584e-07
Smp_305560.4	hypothetical protein	51.6557	-8.96286	3.03054	4.37332e-08	6.14785e-07
Smp_029940.1	Putative ubiquitin conjugating enzyme [Source:UniProtKB/TrEMBL;Acc:A0A3Q0KDU0]	50.3817	-8.96276	2.99293	1.82002e-08	3.16578e-07
Smp_163820.2	Phospholipid-transporting ATPase [Source:UniProtKB/TrEMBL;Acc:A0A3Q0KRT7]	51.001	-8.96021	2.98318	1.32014e-08	2.4893e-07
Smp_241410.1	hypothetical protein	40.9062	-8.95979	2.98612	1.44248e-08	2.65811e-07
Smp_306290.1	hypothetical protein	49.0059	-8.95892	2.98681	1.48799e-08	2.70318e-07
Smp_168370.6	Putative vav2 [Source:UniProtKB/TrEMBL;Acc:A0A3Q0KSE7]	50.907	-8.95858	2.98528	1.42819e-08	2.63761e-07
Smp_163620.1	Helicase swr1, putative [Source:UniProtKB/TrEMBL;Acc:A0A3Q0KS15]	56.2699	-8.95841	3.00275	2.28288e-08	3.6774e-07
Smp_248110.1	hypothetical protein	56.3827	-8.95513	2.99392	1.82908e-08	3.17641e-07
Smp_331990.1	hypothetical protein	54.7079	-8.95011	2.9815	1.3546e-08	2.53211e-07
Smp_028030.1	Putative slit-robo rho gtpase activating protein [Source:UniProtKB/TrEMBL;Acc:A0A3Q0KDP7]	57.4407	-8.94492	2.99674	1.98727e-08	3.3485e-07
Smp_162510.1	hypothetical protein	48.065	-8.94048	2.98956	1.79708e-08	3.1462e-07
Smp_342750.1	hypothetical protein	51.3003	-8.93963	2.98434	1.5655e-08	2.79532e-07
Smp_141150.2	Putative phospholipase DDHD1 [Source:UniProtKB/TrEMBL;Acc:A0A3Q0KNB6]	50.8966	-8.93948	2.97936	1.35218e-08	2.53199e-07
Smp_001960.1	Putative 50s ribosomal protein L1 [Source:UniProtKB/TrEMBL;Acc:G4VLH1]	49.8822	-8.9371	2.98217	1.5003e-08	2.71037e-07
Smp_177060.1	Putative synoviolin [Source:UniProtKB/TrEMBL;Acc:A0A3Q0KTQ1]	43.6379	-8.93403	2.99224	1.9975e-08	3.35887e-07
Smp_130600.3	RBR-type E3 ubiquitin transferase [Source:UniProtKB/TrEMBL;Acc:A0A3Q0KLS3]	45.7849	-8.91982	2.98016	1.57925e-08	2.81323e-07
Smp_011560.1	Putative tetraspanin [Source:UniProtKB/TrEMBL;Acc:G4VS95]	46.8492	-8.91911	2.98697	1.91144e-08	3.26675e-07
Smp_243960.1	hypothetical protein	42.7663	-8.91905	2.99221	2.18432e-08	3.57484e-07
Smp_343540.2	Putative talin [Source:UniProtKB/TrEMBL;Acc:G4V654]	49.2243	-8.91878	2.97816	1.50789e-08	2.7195e-07
Smp_155740.1	Putative heat shock protein [Source:UniProtKB/TrEMBL;Acc:G4VJ99]	54.8166	-8.91831	2.97814	1.49812e-08	2.71037e-07
Smp_124430.1	Coatomer subunit beta [Source:UniProtKB/TrEMBL;Acc:A0A3Q0KKR9]	53.5923	-8.91743	2.97722	1.48001e-08	2.69632e-07
Smp_130460.1	hypothetical protein	47.4612	-8.91704	3.02153	4.57242e-08	6.40198e-07
Smp_080110.1	Putative pre-mRNA splicing factor [Source:UniProtKB/TrEMBL;Acc:G4VJM8]	47.6381	-8.91702	2.97851	1.53968e-08	2.76296e-07
Smp_161750.2	hypothetical protein	55.8187	-8.91571	2.98451	1.80624e-08	3.15711e-07
Smp_102410.1	hypothetical protein	45.5027	-8.91556	2.97829	1.53938e-08	2.76296e-07
Smp_347360.2	Cleavage and polyadenylation specificity factor subunit 2 [Source:UniProtKB/TrEMBL;Acc:G4LVE0]	53.8505	-8.91446	2.97361	1.36005e-08	2.5379e-07
Smp_130520.1	Prominin (Prom) protein, putative [Source:UniProtKB/TrEMBL;Acc:A0A3Q0KLQ0]	55.347	-8.90877	3.03725	6.75474e-08	8.66844e-07
Smp_129120.2	Putative shoc2 [Source:UniProtKB/TrEMBL;Acc:A0A3Q0KLI8]	42.8367	-8.90756	2.98594	1.98237e-08	3.3485e-07
Smp_105090.1	Nuclear hormone receptor,putative [Source:UniProtKB/TrEMBL;Acc:A0A3Q0KK32]	47.5032	-8.90751	2.97697	1.56524e-08	2.79532e-07
Smp_147120.1	hypothetical protein	53.4906	-8.90632	2.97389	1.44857e-08	2.65811e-07
Smp_073210.1	Putative adp-ribosylation factor interacting protein [Source:UniProtKB/TrEMBL;Acc:G4VA81]	48.456	-8.90224	2.98613	2.06854e-08	3.44064e-07
Smp_133370.2	hypothetical protein	45.1263	-8.90027	3.10781	3.16994e-07	2.98934e-06
Smp_152750.3	Putative receptor protein tyrosine phosphatase [Source:UniProtKB/TrEMBL;Acc:A0A3Q0KQ45]	51.0411	-8.8993	2.97328	1.4888e-08	2.70318e-07
Smp_142510.2	Putative ribonuclease III [Source:UniProtKB/TrEMBL;Acc:A0A3Q0KNJ2]	49.8397	-8.8976	3.00472	3.39901e-08	5.02804e-07
Smp_242800.1	Putative neutral sphingomyelinase [Source:UniProtKB/TrEMBL;Acc:G4LZ71]	45.371	-8.89695	2.98079	1.85166e-08	3.20254e-07
Smp_142820.1	hypothetical protein	45.1255	-8.89678	2.98598	2.12872e-08	3.49923e-07
Smp_243900.1	hypothetical protein	42.5722	-8.89573	2.98032	1.83445e-08	3.1806e-07
Smp_198670.1	Histone acetyltransferase [Source:UniProtKB/TrEMBL;Acc:A0A3Q0KUR2]	47.2686	-8.89378	2.97563	1.64418e-08	2.91165e-07
Smp_052790.1	hypothetical protein	50.5476	-8.89153	2.97493	1.63506e-08	2.90028e-07
Smp_345550.2	hypothetical protein	49.0488	-8.8902	2.98549	2.18508e-08	3.57484e-07
Smp_163290.1	Nuclear receptor co-repressor related (Ncor) [Source:UniProtKB/TrEMBL;Acc:A0A3Q0KRJ4]	54.9823	-8.88807	2.98759	2.31818e-08	3.72534e-07
Smp_041100.1	hypothetical protein	46.0215	-8.88621	2.99087	2.57839e-08	4.0587e-07
Smp_340490.1	hypothetical protein	42.1769	-8.88104	2.97778	1.96498e-08	3.33706e-07
Smp_036060.1	hypothetical protein	49.5922	-8.87665	2.98684	2.45304e-08	3.89916e-07
Smp_301180.2	hypothetical protein	43.7447	-8.87585	3.00045	3.48635e-08	5.12108e-07
Smp_011120.1	Methionine aminopeptidase 2 [Source:UniProtKB/TrEMBL;Acc:G4VD99]	52.8903	-8.8754	2.97689	1.90335e-08	3.25986e-07
Smp_155970.1	Twik family of potassium channels-related [Source:UniProtKB/TrEMBL;Acc:A0A3Q0KQG8]	39.527	-8.87401	2.97608	1.87695e-08	3.22829e-07
Smp_125160.1	hypothetical protein	45.3958	-8.87035	2.97331	1.78173e-08	3.12441e-07
Smp_063230.1	Putative leucine-rich repeat-containing protein [Source:UniProtKB/TrEMBL;Acc:G4VF95]	48.6653	-8.86973	2.9824	2.28063e-08	3.6774e-07
Smp_170260.2	hypothetical protein	38.6015	-8.86746	2.99285	3.03587e-08	4.64307e-07
Smp_073680.2	Putative tata-box binding protein [Source:UniProtKB/TrEMBL;Acc:A0A3Q0KHQ6]	51.8417	-8.86653	2.97041	1.68157e-08	2.96811e-07
Smp_332480.1	TNFR [Source:UniProtKB/TrEMBL;Acc:D2IGB9]	45.1596	-8.85975	2.99478	3.32273e-08	4.94174e-07
Smp_305350.1	hypothetical protein	47.4605	-8.85837	2.97947	2.26191e-08	3.65675e-07
Smp_342700.1	hypothetical protein	46.0093	-8.85671	2.97845	2.22459e-08	3.62363e-07
Smp_171710.1	Structural maintenance of chromosomes protein [Source:UniProtKB/TrEMBL;Acc:A0A3Q0KSX4]	51.4202	-8.85301	2.9708	1.85603e-08	3.20254e-07
Smp_130580.1	hypothetical protein	42.7643	-8.85095	2.97329	2.00232e-08	3.35887e-07
Smp_020300.2	Putative dishevelled [Source:UniProtKB/TrEMBL;Acc:A0A3Q0KD31]	49.0366	-8.84912	3.027	7.43515e-08	9.33033e-07
Smp_124920.1	Putative endoplasmic reticulum oxidoreductin 1 (ERO1) [Source:UniProtKB/TrEMBL;Acc:A0A3Q0KKU1]	48.049	-8.84614	2.97203	2.00278e-08	3.35887e-07
Smp_314120.1	Putative zinc/iron transporter [Source:UniProtKB/TrEMBL;Acc:G4VB41]	45.4938	-8.84608	2.97702	2.28493e-08	3.6774e-07
Smp_086190.1	Putative progestin and adipoq receptor family member VI [Source:UniProtKB/TrEMBL;Acc:G4VCE0]	50.698	-8.84379	2.971	1.97609e-08	3.3485e-07
Smp_244130.1	hypothetical protein	50.545	-8.8397	2.9677	1.8551e-08	3.20254e-07
Smp_345970.1	hypothetical protein	53.1872	-8.83919	3.04658	1.13305e-07	1.3246e-06
Smp_138600.2	hypothetical protein	44.926	-8.83531	2.98594	3.06605e-08	4.65958e-07
Smp_137040.1	Putative ubiquitin-protein ligase [Source:UniProtKB/TrEMBL;Acc:A0A3Q0KMS4]	48.7735	-8.83502	2.96833	1.94252e-08	3.30413e-07
Smp_330490.1	hypothetical protein	47.0347	-8.83422	2.97134	2.11544e-08	3.49734e-07
Smp_153870.1	Protein kinase [Source:UniProtKB/TrEMBL;Acc:A0A3Q0KQ61]	51.1174	-8.83231	3.00729	5.14476e-08	7.00298e-07
Smp_311920.1	hypothetical protein	50.8214	-8.83155	2.97895	2.59303e-08	4.07579e-07
Smp_179590.1	Phosphodiesterase [Source:UniProtKB/TrEMBL;Acc:A0A3Q0KTP4]	46.8437	-8.82763	2.99939	4.44857e-08	6.24481e-07
Smp_341180.1	hypothetical protein	50.2993	-8.82401	2.96531	1.90438e-08	3.25986e-07
Smp_134410.2	Putative monocarboxylate transporter [Source:UniProtKB/TrEMBL;Acc:A0A3Q0KM76]	41.0973	-8.82315	3.01258	6.21781e-08	8.13453e-07
Smp_213520.1	hypothetical protein	47.6214	-8.82215	2.97101	2.25682e-08	3.65401e-07
Smp_163430.2	hypothetical protein	55.5333	-8.82048	2.96419	1.87479e-08	3.22829e-07
Smp_347050.1	hypothetical protein	47.3273	-8.81858	2.98969	3.70354e-08	5.38137e-07
Smp_186560.1	hypothetical protein	49.8877	-8.81692	2.96925	2.22448e-08	3.62363e-07
Smp_139760.1	Kinesin-like protein [Source:UniProtKB/TrEMBL;Acc:A0A3Q0KN32]	47.5417	-8.81659	2.97539	2.61552e-08	4.09321e-07
Smp_131050.1	Putative camp-dependent protein kinase type II regulatory subunit [Source:UniProtKB/TrEMBL;Acc:A0A3Q0KLT7]	41.3411	-8.81634	2.97473	2.66737e-08	4.16829e-07
Smp_069380.2	Putative histone deacetylase 4, 5 [Source:UniProtKB/TrEMBL;Acc:A0A3Q0KH94]	53.531	-8.81156	2.99047	3.90014e-08	5.62752e-07
Smp_171880.1	hypothetical protein	50.3804	-8.81045	2.96464	2.03477e-08	3.39139e-07
Smp_126720.3	hypothetical protein	51.0752	-8.81001	2.96535	2.0903e-08	3.46783e-07
Smp_146680.1	Putative annexin [Source:UniProtKB/TrEMBL;Acc:A0A3Q0KPE4]	41.2424	-8.80981	2.97756	2.86969e-08	4.43298e-07
Smp_132640.1	CDP-diacylglycerol--inositol 3-phosphatidyltransferase [Source:UniProtKB/TrEMBL;Acc:A0A3Q0KM25]	44.192	-8.80509	2.9921	4.24788e-08	6.01802e-07
Smp_150750.2	hypothetical protein	50.6706	-8.79836	3.04842	1.49704e-07	1.63974e-06
Smp_032150.1	Neuroendocrine differentiation factor, putative [Source:UniProtKB/TrEMBL;Acc:G4LYN1]	48.1066	-8.79601	2.96342	2.16718e-08	3.55701e-07
Smp_051550.1	Pyridoxamine 5'-phosphate oxidase [Source:UniProtKB/TrEMBL;Acc:G4M1K6]	44.9072	-8.7928	2.96583	2.35023e-08	3.76911e-07
Smp_174890.4	hypothetical protein	46.1993	-8.78982	2.97657	3.15866e-08	4.75655e-07
Smp_347930.2	hypothetical protein	40.2998	-8.78854	2.9741	3.06358e-08	4.65958e-07
Smp_245160.1	hypothetical protein	49.2841	-8.78842	2.96479	2.35241e-08	3.76911e-07
Smp_245000.1	hypothetical protein	51.4169	-8.78739	2.96858	2.61123e-08	4.09245e-07
Smp_316030.1	hypothetical protein	47.6788	-8.7841	3.00849	6.96074e-08	8.86939e-07
Smp_028120.1	Optic atrophy 1-like protein, opa1 [Source:UniProtKB/TrEMBL;Acc:A0A3Q0KDR5]	49.7128	-8.78364	2.96234	2.25534e-08	3.65401e-07
Smp_155770.1	hypothetical protein	54.531	-8.78224	2.96186	2.23549e-08	3.63588e-07
Smp_210440.1	hypothetical protein	47.1532	-8.77892	2.96357	2.41353e-08	3.85556e-07
Smp_304320.4	hypothetical protein	47.1148	-8.7784	2.96628	2.59837e-08	4.07823e-07
Smp_008830.2	Putative helicase [Source:UniProtKB/TrEMBL;Acc:A0A3Q0KC53]	50.8035	-8.77814	2.96074	2.25087e-08	3.65401e-07
Smp_210670.2	Ran binding protein 9-related [Source:UniProtKB/TrEMBL;Acc:A0A3Q0KV89]	49.3205	-8.77623	2.97595	3.3593e-08	4.98891e-07
Smp_020200.1	ATP-dependent RNA helicase [Source:UniProtKB/TrEMBL;Acc:A0A3Q0KD46]	49.7544	-8.77267	2.96426	2.55215e-08	4.02328e-07
Smp_042340.1	Catenin and plakophilin, putative [Source:UniProtKB/TrEMBL;Acc:A0A3Q0KEZ1]	41.342	-8.77243	2.97012	3.10525e-08	4.69583e-07
Smp_155390.1	hypothetical protein	46.7393	-8.77119	2.96248	2.45784e-08	3.89916e-07
Smp_098300.1	hypothetical protein	41.7565	-8.77004	2.9759	3.55151e-08	5.2026e-07
Smp_147150.1	Putative heterogeneous nuclear ribonucleoprotein C (C1/C2) [Source:UniProtKB/TrEMBL;Acc:G4VLW3]	46.5741	-8.76791	2.99078	5.06208e-08	6.92217e-07
Smp_309710.1	hypothetical protein	51.5426	-8.76713	2.98122	4.03199e-08	5.76526e-07
Smp_091390.1	hypothetical protein	49.6055	-8.76655	2.98238	4.15874e-08	5.90728e-07
Smp_336660.1	hypothetical protein	40.0074	-8.76611	2.96569	2.76638e-08	4.30428e-07
Smp_068120.1	Putative peptidylprolyl isomerase [Source:UniProtKB/TrEMBL;Acc:G4V6Q3]	47.9982	-8.76245	2.96183	2.54918e-08	4.02328e-07
Smp_346750.2	hypothetical protein	44.4342	-8.76152	2.97698	4.02806e-08	5.76526e-07
Smp_336610.1	hypothetical protein	45.1825	-8.76124	2.96842	3.04064e-08	4.64377e-07
Smp_169960.1	Putative dual specificity protein phosphatase [Source:UniProtKB/TrEMBL;Acc:A0A3Q0KSP9]	43.7523	-8.75681	2.96286	2.70314e-08	4.21808e-07
Smp_326400.1	hypothetical protein	49.5567	-8.7565	2.96523	2.88904e-08	4.45011e-07
Smp_138900.1	hypothetical protein	40.8937	-8.75445	2.96603	3.0683e-08	4.65958e-07
Smp_144080.2	hypothetical protein	44.2188	-8.74768	2.9629	2.8605e-08	4.42515e-07
Smp_143920.3	hypothetical protein	46.9313	-8.74724	3.01363	9.45764e-08	1.14416e-06
Smp_142450.1	Putative rap1 and [Source:UniProtKB/TrEMBL;Acc:G4VE67]	40.3532	-8.74401	2.96398	3.07294e-08	4.66005e-07
Smp_340190.1	hypothetical protein	39.9305	-8.7417	2.96608	3.26358e-08	4.86689e-07
Smp_062530.2	Suppressor of variegation 4-20-related [Source:UniProtKB/TrEMBL;Acc:A0A3Q0KGS1]	47.3814	-8.73928	2.97291	3.92652e-08	5.64444e-07
Smp_139430.1	Phosphoinositol 4-phosphate adaptor protein,putative [Source:UniProtKB/TrEMBL;Acc:A0A3Q0KN17]	42.6252	-8.73694	3.00998	1.03875e-07	1.23583e-06
Smp_301990.2	hypothetical protein	41.3458	-8.73229	2.97522	5.18454e-08	7.03933e-07
Smp_138430.1	Putative regulator of G protein signaling [Source:UniProtKB/TrEMBL;Acc:A0A3Q0KMW6]	45.1587	-8.73061	2.97121	3.9043e-08	5.62752e-07
Smp_134260.1	Mitogen-activated protein kinase [Source:UniProtKB/TrEMBL;Acc:A0A3Q0KMB2]	42.222	-8.72834	2.96547	3.42137e-08	5.04629e-07
Smp_344980.4	hypothetical protein	52.2121	-8.72725	3.24172	3.22051e-06	1.88167e-05
Smp_246430.1	hypothetical protein	49.6881	-8.72368	2.95696	2.81233e-08	4.36226e-07
Smp_045980.3	Putative cc2d1b protein [Source:UniProtKB/TrEMBL;Acc:G4VPR4]	46.7574	-8.72314	2.97632	4.65226e-08	6.48846e-07
Smp_168370.4	Putative vav2 [Source:UniProtKB/TrEMBL;Acc:A0A3Q0KSE7]	38.5849	-8.72295	2.96602	3.57943e-08	5.22927e-07
Smp_123640.1	G protein-coupled receptor kinase [Source:UniProtKB/TrEMBL;Acc:A0A3Q0KKL4]	42.8838	-8.71994	2.96076	3.19326e-08	4.78634e-07
Smp_213610.1	hypothetical protein	47.1571	-8.71832	2.95578	2.8158e-08	4.36226e-07
Smp_029740.1	Succinate dehydrogenase assembly factor 2, mitochondrial [Source:UniProtKB/TrEMBL;Acc:G4VFH6]	38.7542	-8.71775	2.96367	3.4826e-08	5.12108e-07
Smp_166960.1	Putative ubiquitin-protein ligase BRE1 [Source:UniProtKB/TrEMBL;Acc:A0A3Q0KS45]	37.0846	-8.71264	2.9629	3.53733e-08	5.18889e-07
Smp_343430.2	hypothetical protein	41.3774	-8.70487	2.9571	3.32295e-08	4.94174e-07
Smp_000030.2	26s proteasome regulatory particle subunit,putative [Source:UniProtKB/TrEMBL;Acc:A0A3Q0KB90]	49.6832	-8.70419	3.0025	9.29503e-08	1.13084e-06
Smp_245120.1	hypothetical protein	37.2982	-8.70224	2.95903	3.41476e-08	5.04345e-07
Smp_143260.1	hypothetical protein	36.6882	-8.70187	2.98896	9.17477e-08	1.11874e-06
Smp_210070.1	Host cell factor-related [Source:UniProtKB/TrEMBL;Acc:A0A3Q0KVB5]	49.5437	-8.70116	3.02719	1.59837e-07	1.71916e-06
Smp_311940.1	hypothetical protein	45.734	-8.70096	2.95637	3.20274e-08	4.78943e-07
Smp_267020.1	hypothetical protein	42.502	-8.69862	2.95863	3.43331e-08	5.05697e-07
Smp_161110.5	Putative fh1/fh2 domains-containing protein (Formin homolog overexpressed in spleen) (Fhos) [Source:UniProtKB/TrEMBL;Acc:A0A3Q0KR78]	53.3994	-8.69732	2.98434	6.31321e-08	8.22933e-07
Smp_345710.1	hypothetical protein	43.354	-8.69682	2.95521	3.18225e-08	4.7787e-07
Smp_246680.1	hypothetical protein	44.8733	-8.69652	2.95384	3.08063e-08	4.66514e-07
Smp_039490.3	hypothetical protein	48.6515	-8.69573	3.02161	1.48927e-07	1.63622e-06
Smp_171140.1	Putative serine-rich repeat protein [Source:UniProtKB/TrEMBL;Acc:A0A3Q0KSR8]	36.9707	-8.69302	2.9964	8.78437e-08	1.0797e-06
Smp_093850.1	hypothetical protein	46.9497	-8.69264	2.97437	5.23299e-08	7.09618e-07
Smp_133740.1	hypothetical protein	46.5566	-8.69005	2.95274	3.11535e-08	4.70449e-07
Smp_316720.1	hypothetical protein	36.1589	-8.68914	2.95992	3.74749e-08	5.4379e-07
Smp_167360.1	hypothetical protein	39.2772	-8.68697	2.96377	4.25773e-08	6.02404e-07
Smp_334730.1	Putative glutamate-gated chloride channel subunit 4 [Source:UniProtKB/TrEMBL;Acc:T2C5U2]	35.6613	-8.68405	2.97783	5.95661e-08	7.8693e-07
Smp_160730.1	Putative zinc finger protein [Source:UniProtKB/TrEMBL;Acc:A0A3Q0KRB6]	42.2734	-8.68383	2.95479	3.39966e-08	5.02804e-07
Smp_166310.1	Putative ran gtpase-activating protein [Source:UniProtKB/TrEMBL;Acc:G4VD08]	43.1886	-8.68129	2.96647	4.61463e-08	6.44432e-07
Smp_246610.1	hypothetical protein	44.6503	-8.67897	3.10341	6.46398e-07	5.26457e-06
Smp_132620.1	Transmembrane gtpase mfn (Mitofusin 1) (Fzo homolog), putative [Source:UniProtKB/TrEMBL;Acc:G4LUE8]	45.0276	-8.67551	2.96628	4.74888e-08	6.58908e-07
Smp_244610.1	hypothetical protein	46.4851	-8.67547	2.95863	3.94076e-08	5.65736e-07
Smp_025340.1	Mediator of RNA polymerase II transcription subunit 10 [Source:UniProtKB/TrEMBL;Acc:G4VPE5]	42.6408	-8.67389	2.96214	4.33316e-08	6.1067e-07
Smp_342070.1	hypothetical protein	47.1526	-8.67218	2.98123	6.82199e-08	8.71321e-07
Smp_161970.2	Putative tangerin [Source:UniProtKB/TrEMBL;Acc:A0A3Q0KRR4]	51.2891	-8.67138	2.95378	3.55867e-08	5.20601e-07
Smp_036720.1	hypothetical protein	35.4324	-8.67051	2.95566	3.91675e-08	5.63792e-07
Smp_342070.2	hypothetical protein	47.074	-8.6697	2.98056	6.81083e-08	8.70929e-07
Smp_246400.1	hypothetical protein	509.186	-8.66822	1.32401	5.38676e-12	6.66658e-10
Smp_141410.1	Putative cell adhesion molecule [Source:UniProtKB/TrEMBL;Acc:A0A3Q0KND2]	43.8093	-8.66689	2.95533	3.81388e-08	5.51935e-07
Smp_016640.1	Prostatic acid phosphatase, putative [Source:UniProtKB/TrEMBL;Acc:A0A3Q0KCR2]	43.2243	-8.66284	2.96324	4.745e-08	6.58908e-07
Smp_073200.2	hypothetical protein	42.9443	-8.66057	2.95252	3.68727e-08	5.36498e-07
Smp_242540.1	Glycerol-3-phosphate dehydrogenase [NAD(+)] [Source:UniProtKB/TrEMBL;Acc:G4VNX4]	43.2463	-8.65782	2.95077	3.58722e-08	5.23355e-07
Smp_134790.1	Transcription initiation factor iid, 28 kD subunit-related [Source:UniProtKB/TrEMBL;Acc:G4VFR3]	39.0379	-8.65686	2.95338	3.85014e-08	5.56436e-07
Smp_242530.3	hypothetical protein	43.9278	-8.65421	2.95492	4.06509e-08	5.80488e-07
Smp_337790.1	Putative arginine/serine-rich splicing factor [Source:UniProtKB/TrEMBL;Acc:G4VGX2]	46.4796	-8.64086	2.97625	7.25578e-08	9.13718e-07
Smp_333310.1	hypothetical protein	180.726	-8.63992	1.48265	4.96963e-11	3.93441e-09
Smp_166660.1	hypothetical protein	35.9501	-8.63739	2.96347	5.52718e-08	7.40622e-07
Smp_097710.1	hypothetical protein	35.2814	-8.6361	2.96344	5.54713e-08	7.41017e-07
Smp_040080.2	hypothetical protein	36.6785	-8.6343	2.98059	8.39301e-08	1.03751e-06
Smp_018440.1	hypothetical protein	162.165	-8.63281	1.50995	5.64468e-11	4.39556e-09
Smp_315490.1	hypothetical protein	41.0421	-8.63271	2.96623	6.04125e-08	7.96159e-07
Smp_346270.1	hypothetical protein	45.5997	-8.6305	2.97639	7.68143e-08	9.61697e-07
Smp_169090.1	hypothetical protein	44.9083	-8.63018	2.95115	4.26468e-08	6.02596e-07
Smp_213530.1	hypothetical protein	35.4894	-8.62943	2.95683	4.91381e-08	6.78294e-07
Smp_125550.2	hypothetical protein	45.3494	-8.62918	2.95196	4.37378e-08	6.14785e-07
Smp_266830.1	hypothetical protein	46.1155	-8.62172	2.95427	4.84596e-08	6.70648e-07
Smp_031050.1	hypothetical protein	334.784	-8.62058	1.32566	1.08314e-11	1.15017e-09
Smp_142560.1	Putative insulinprotein enhancer protein isl [Source:UniProtKB/TrEMBL;Acc:A0A3Q0KNJ4]	35.5218	-8.61651	2.96344	6.209e-08	8.13288e-07
Smp_170910.1	hypothetical protein	44.0152	-8.61397	2.96869	7.01551e-08	8.90754e-07
Smp_155020.1	Heat shock protein 70 (Hsp70)-interacting protein, putative [Source:UniProtKB/TrEMBL;Acc:A0A3Q0KQH4]	41.4877	-8.61279	2.97158	7.6297e-08	9.56333e-07
Smp_158130.1	Ethanolamine-phosphate cytidylyltransferase [Source:UniProtKB/TrEMBL;Acc:A0A3Q0KQW9]	42.1977	-8.61199	2.95759	5.53042e-08	7.40622e-07
Smp_147430.2	Putative glutamate receptor, kainate [Source:UniProtKB/TrEMBL;Acc:A0A3Q0KPB7]	40.8369	-8.61196	2.9478	4.54481e-08	6.37162e-07
Smp_104500.3	Phospholipid-transporting ATPase [Source:UniProtKB/TrEMBL;Acc:A0A3Q0KJY3]	46.7193	-8.60978	2.99542	1.29339e-07	1.47477e-06
Smp_345000.1	hypothetical protein	45.5563	-8.60759	2.94335	4.0012e-08	5.73647e-07
Smp_005190.3	Mitogen-activated protein kinase kinase kinase kinase [Source:UniProtKB/TrEMBL;Acc:A0A3Q0KBT9]	47.3951	-8.60675	3.03411	2.8425e-07	2.74486e-06
Smp_170010.1	Putative flagellar radial spoke protein [Source:UniProtKB/TrEMBL;Acc:A0A3Q0KT00]	43.4966	-8.60525	2.95142	4.95835e-08	6.82692e-07
Smp_068100.1	Putative microfibril-associated protein [Source:UniProtKB/TrEMBL;Acc:G4V6Q1]	45.4061	-8.60194	2.94864	4.72427e-08	6.57186e-07
Smp_157100.2	Sphingoid long chain base kinase [Source:UniProtKB/TrEMBL;Acc:A0A3Q0KR08]	38.9234	-8.59916	2.9843	1.08685e-07	1.27896e-06
Smp_158320.1	Putative glypican [Source:UniProtKB/TrEMBL;Acc:A0A3Q0KQZ7]	46.7351	-8.59819	2.95159	5.18335e-08	7.03933e-07
Smp_332860.1	hypothetical protein	44.2554	-8.59591	2.98159	1.03235e-07	1.22957e-06
Smp_305560.1	hypothetical protein	43.1202	-8.59519	3.0337	2.95106e-07	2.82939e-06
Smp_341140.1	hypothetical protein	31.7403	-8.59468	2.95138	5.26683e-08	7.12411e-07
Smp_311010.2	hypothetical protein	46.839	-8.59367	2.94142	4.10878e-08	5.84402e-07
Smp_176310.1	Acetylcholine-gated chloride channel subunit; Acetylcholine-gated chloride channel subunit; NAChR subunit, putative; NAChR subunit, putative [Source:UniProtKB/TrEMBL;Acc:G4M0G9]	38.3433	-8.5916	2.94888	5.03635e-08	6.90003e-07
Smp_172590.1	Carboxypeptidase [Source:UniProtKB/TrEMBL;Acc:A0A3Q0KTE8]	39.9866	-8.58956	2.95608	6.31031e-08	8.22933e-07
Smp_167020.1	hypothetical protein	39.144	-8.58287	2.95991	7.0899e-08	8.96852e-07
Smp_331470.1	hypothetical protein	38.7252	-8.58266	2.95683	6.57406e-08	8.50756e-07
Smp_154610.1	hypothetical protein	44.5537	-8.58247	2.94934	5.36684e-08	7.22309e-07
Smp_340370.1	hypothetical protein	44.878	-8.57914	2.94796	5.30021e-08	7.14235e-07
Smp_342980.1	hypothetical protein	40.868	-8.57717	2.94942	5.54423e-08	7.41017e-07
Smp_179930.1	Syntaxin, putative [Source:UniProtKB/TrEMBL;Acc:A0A3Q0KTV4]	35.2896	-8.57281	2.96005	7.31312e-08	9.19863e-07
Smp_157920.3	Suppressor of actin (Sac)-related [Source:UniProtKB/TrEMBL;Acc:A0A3Q0KQS0]	39.6569	-8.56782	2.96976	9.33309e-08	1.13274e-06
Smp_163880.1	Putative btb and poz domain-containing protein [Source:UniProtKB/TrEMBL;Acc:A0A3Q0KS31]	40.2837	-8.56676	2.94072	4.92622e-08	6.79137e-07
Smp_160170.2	hypothetical protein	47.6975	-8.56299	2.95686	7.09685e-08	8.96852e-07
Smp_086830.1	Putative spfh domain / Band 7 family protein [Source:UniProtKB/TrEMBL;Acc:G4V8L7]	36.8409	-8.56189	2.95389	6.71921e-08	8.63856e-07
Smp_068270.1	Putative heat shock transcription factor [Source:UniProtKB/TrEMBL;Acc:G4VTC5]	44.2909	-8.55856	2.9574	7.43066e-08	9.33033e-07
Smp_345940.1	hypothetical protein	38.1636	-8.55791	2.95226	6.68494e-08	8.62018e-07
Smp_309680.1	Peptidase, putative [Source:UniProtKB/TrEMBL;Acc:G4LWF2]	36.0535	-8.55682	2.95514	7.12572e-08	8.99444e-07
Smp_104960.1	Putative syntaxin [Source:UniProtKB/TrEMBL;Acc:G4VJV9]	35.8952	-8.55406	2.95021	6.46303e-08	8.37395e-07
Smp_135270.1	hypothetical protein	43.2054	-8.55315	2.94442	5.59271e-08	7.45256e-07
Smp_165580.1	Putative rad25/xp-B DNA repair helicase [Source:UniProtKB/TrEMBL;Acc:A0A3Q0KSC1]	38.6696	-8.55055	2.95713	7.9238e-08	9.85168e-07
Smp_151640.2	hypothetical protein	36.6782	-8.54648	2.95053	6.77418e-08	8.67273e-07
Smp_345450.1	hypothetical protein	36.3427	-8.53907	2.94125	5.69869e-08	7.56585e-07
Smp_123570.1	hypothetical protein	42.0105	-8.53865	2.94517	6.17676e-08	8.10051e-07
Smp_132000.2	Putative zinc finger protein [Source:UniProtKB/TrEMBL;Acc:A0A3Q0KLX5]	49.6484	-8.53242	2.98477	1.58159e-07	1.7046e-06
Smp_124030.1	hypothetical protein	42.0864	-8.53162	2.95346	7.78967e-08	9.7274e-07
Smp_205840.2	hypothetical protein	44.3081	-8.53145	2.94683	6.76371e-08	8.66963e-07
Smp_140040.1	hypothetical protein	42.326	-8.5292	3.13866	1.9225e-06	1.24772e-05
Smp_203190.1	hypothetical protein	34.1435	-8.52772	2.98305	1.53281e-07	1.66874e-06
Smp_342540.1	hypothetical protein	33.6772	-8.52735	2.94322	6.45087e-08	8.36825e-07
Smp_152370.1	Putative arf gtpase-activating protein [Source:UniProtKB/TrEMBL;Acc:A0A3Q0KQ26]	44.4871	-8.5273	2.9417	6.12362e-08	8.04061e-07
Smp_036370.1	Putative peroxisomal membrane protein 2, pxmp2 [Source:UniProtKB/TrEMBL;Acc:A0A3Q0KEG8]	40.6766	-8.52656	2.93499	5.45527e-08	7.33295e-07
Smp_158610.1	Helicase mot1, putative [Source:UniProtKB/TrEMBL;Acc:G4LZ91]	42.7527	-8.52553	2.94519	6.66346e-08	8.61291e-07
Smp_055670.1	Putative rab-2,4,14 [Source:UniProtKB/TrEMBL;Acc:G4VHJ2]	36.7427	-8.52104	2.93984	6.09088e-08	8.01519e-07
Smp_128810.1	hypothetical protein	37.3774	-8.51878	2.9387	5.98959e-08	7.90318e-07
Smp_317420.2	Filamin-related [Source:UniProtKB/TrEMBL;Acc:C4QEK9]	43.8466	-8.51865	2.94159	6.41466e-08	8.33432e-07
Smp_302460.1	hypothetical protein	44.2216	-8.5177	2.94081	6.36966e-08	8.29288e-07
Smp_020450.1	hypothetical protein	40.5395	-8.51638	2.93701	6.09681e-08	8.01519e-07
Smp_136660.1	hypothetical protein	33.8598	-8.50556	2.94984	7.87412e-08	9.81258e-07
Smp_051080.1	Clathrin light chain [Source:UniProtKB/TrEMBL;Acc:G4VKR5]	36.0982	-8.50113	2.93714	6.41697e-08	8.33432e-07
Smp_340660.1	hypothetical protein	33.8857	-8.4899	2.95059	9.26059e-08	1.12793e-06
Smp_145470.1	Putative zinc finger protein [Source:UniProtKB/TrEMBL;Acc:A0A3Q0KP04]	32.6741	-8.48891	2.94585	8.29475e-08	1.02655e-06
Smp_081140.3	Dbl related [Source:UniProtKB/TrEMBL;Acc:A0A3Q0KI93]	41.3241	-8.48817	3.15066	2.56057e-06	1.55673e-05
Smp_150140.1	Putative pi3kinase [Source:UniProtKB/TrEMBL;Acc:A0A3Q0KPR7]	47.7167	-8.48551	3.05355	6.62395e-07	5.34633e-06
Smp_098920.1	hypothetical protein	38.9234	-8.48162	2.934	6.72343e-08	8.63856e-07
Smp_129770.2	Putative ankyrin repeat domain [Source:UniProtKB/TrEMBL;Acc:A0A3Q0KLM3]	40.9022	-8.48121	2.98435	1.97885e-07	2.05066e-06
Smp_127280.4	O-acyltransferase [Source:UniProtKB/TrEMBL;Acc:A0A3Q0KL66]	35.8873	-8.47762	2.94938	9.65269e-08	1.16514e-06
Smp_170630.1	hypothetical protein	169.16	-8.47432	1.66418	1.03263e-09	4.07267e-08
Smp_346540.2	hypothetical protein	37.1217	-8.47418	2.93443	6.98022e-08	8.88369e-07
Smp_159630.1	hypothetical protein	33.3567	-8.47351	2.95321	1.07439e-07	1.26703e-06
Smp_053430.1	hypothetical protein	39.8775	-8.46308	2.93918	8.64859e-08	1.06544e-06
Smp_084010.1	hypothetical protein	36.6832	-8.46296	2.93218	7.05594e-08	8.9378e-07
Smp_131290.1	hypothetical protein	30.945	-8.45887	2.94047	8.72976e-08	1.07421e-06
Smp_148760.1	hypothetical protein	36.8662	-8.45743	2.94441	1.07175e-07	1.26667e-06
Smp_304090.1	hypothetical protein	42.5748	-8.45739	3.06167	8.37794e-07	6.37944e-06
Smp_141770.2	Putative glycerol kinase [Source:UniProtKB/TrEMBL;Acc:A0A3Q0KNN0]	34.9264	-8.45705	2.93723	8.22681e-08	1.01931e-06
Smp_119980.1	hypothetical protein	39.0838	-8.44745	2.94565	1.08688e-07	1.27896e-06
Smp_105330.1	Defective in cullin neddylation protein [Source:UniProtKB/TrEMBL;Acc:G4V5D9]	39.3152	-8.44745	2.93815	9.14154e-08	1.11644e-06
Smp_125900.1	hypothetical protein	39.0244	-8.44579	2.92793	7.13932e-08	9.00106e-07
Smp_138850.2	Putative sh2a [Source:UniProtKB/TrEMBL;Acc:A0A3Q0KMW1]	33.2441	-8.44435	2.9407	9.33684e-08	1.13274e-06
Smp_125080.2	Mername-AA217 hypothetical peptidase (M14 family) [Source:UniProtKB/TrEMBL;Acc:A0A3Q0KKU3]	44.7761	-8.4401	2.97476	2.05262e-07	2.11894e-06
Smp_198680.1	Heat shock protein 70 (Hsp70)-interacting protein, putative [Source:UniProtKB/TrEMBL;Acc:A0A3Q0KUL8]	39.7652	-8.43907	2.95347	1.29438e-07	1.47477e-06
Smp_194800.1	SPRY domain containing protein [Source:UniProtKB/TrEMBL;Acc:A0A3Q0KUE6]	39.8726	-8.43507	2.96995	1.84177e-07	1.93464e-06
Smp_059540.1	Signal recognition particle 54 kDa protein [Source:UniProtKB/TrEMBL;Acc:G4VKV4]	39.5826	-8.42838	2.95925	1.54806e-07	1.6782e-06
Smp_333720.1	hypothetical protein	306.564	-8.42616	1.39305	9.03957e-11	6.32007e-09
Smp_177180.3	hypothetical protein	41.9649	-8.42277	2.96531	1.80669e-07	1.90525e-06
Smp_163980.2	Putative zinc finger protein [Source:UniProtKB/TrEMBL;Acc:A0A3Q0KRN6]	38.7876	-8.41996	3.00125	3.64906e-07	3.31837e-06
Smp_032320.2	Putative serine/arginine rich splicing factor [Source:UniProtKB/TrEMBL;Acc:A0A3Q0KE28]	41.4585	-8.41227	2.93016	9.03078e-08	1.10619e-06
Smp_210090.1	Adapter-related protein complex 3, beta subunit [Source:UniProtKB/TrEMBL;Acc:A0A3Q0KV52]	38.7459	-8.40993	2.93128	9.4226e-08	1.14121e-06
Smp_179560.3	Multiple inositol polyphosphate phosphatase-related [Source:UniProtKB/TrEMBL;Acc:A0A3Q0KTU0]	33.6964	-8.40267	2.94207	1.23058e-07	1.41255e-06
Smp_341220.1	hypothetical protein	33.3381	-8.39932	2.94519	1.33924e-07	1.51308e-06
Smp_333500.1	hypothetical protein	37.4159	-8.39621	2.95235	1.62377e-07	1.74135e-06
Smp_172990.1	Putative leucine rich repeat-containing [Source:UniProtKB/TrEMBL;Acc:G4V9Z8]	33.0691	-8.39562	2.95464	1.66573e-07	1.77839e-06
Smp_122050.1	(Dihydro)ceramide Synthase (LAG1) [Source:UniProtKB/TrEMBL;Acc:A0A3Q0KKF1]	34.3368	-8.3955	2.93807	1.17182e-07	1.35666e-06
Smp_176090.1	Fbxl4, putative [Source:UniProtKB/TrEMBL;Acc:A0A3Q0KTG9]	38.1971	-8.39391	2.94511	1.39928e-07	1.56449e-06
Smp_029210.1	Putative f-box/leucine rich repeat protein [Source:UniProtKB/TrEMBL;Acc:G4VGV1]	39.0956	-8.39281	2.9234	8.80281e-08	1.08073e-06
Smp_021960.2	hypothetical protein	32.7208	-8.3887	2.92885	9.73013e-08	1.17252e-06
Smp_048050.2	Putative alpha crystallin A chain; Putative heat shock protein hsp16 [Source:UniProtKB/TrEMBL;Acc:A0A3Q0KFJ4]	41.6692	-8.38828	2.92989	1.01358e-07	1.21258e-06
Smp_015390.1	Putative wd-repeat protein [Source:UniProtKB/TrEMBL;Acc:G4VRS2]	40.369	-8.38604	2.91966	8.45848e-08	1.04441e-06
Smp_135740.1	Splicing factor 3B subunit 5 [Source:UniProtKB/TrEMBL;Acc:A0A3Q0KMI8]	37.273	-8.38406	2.92529	9.3422e-08	1.13274e-06
Smp_148290.1	hypothetical protein	27.8	-8.38381	2.9346	1.15563e-07	1.34439e-06
Smp_167550.2	Sorting nexin, putative [Source:UniProtKB/TrEMBL;Acc:A0A3Q0KSM7]	36.2309	-8.38369	2.92808	9.9704e-08	1.19412e-06
Smp_146710.1	hypothetical protein	28.8993	-8.38116	2.94043	1.32954e-07	1.50527e-06
Smp_064350.1	Putative vacuolar ATP synthase proteolipid subunit [Source:UniProtKB/TrEMBL;Acc:G4VKD1]	37.518	-8.37678	2.93366	1.19003e-07	1.37332e-06
Smp_120080.1	Nitrilase-related [Source:UniProtKB/TrEMBL;Acc:A0A3Q0KK90]	40.8397	-8.37587	2.94063	1.37007e-07	1.54143e-06
Smp_129510.1	hypothetical protein	38.5841	-8.37393	2.92587	1.02189e-07	1.22103e-06
Smp_194270.1	Kinase [Source:UniProtKB/TrEMBL;Acc:A0A3Q0KUC3]	34.6908	-8.37115	2.92375	9.73563e-08	1.17252e-06
Smp_131990.2	Growth arrest-specific 2-related [Source:UniProtKB/TrEMBL;Acc:A0A3Q0KM09]	36.5062	-8.3662	2.94166	1.49246e-07	1.63805e-06
Smp_177080.1	Alpha-1,3-mannosyltransferase [Source:UniProtKB/TrEMBL;Acc:G4VG79]	36.2258	-8.36476	2.9301	1.1565e-07	1.34439e-06
Smp_146060.1	Putative tuberin [Source:UniProtKB/TrEMBL;Acc:A0A3Q0KNZ6]	40.0676	-8.3647	2.9438	1.5584e-07	1.68466e-06
Smp_246150.1	hypothetical protein	32.1505	-8.36341	2.946	1.5762e-07	1.7005e-06
Smp_113740.1	hypothetical protein	34.4502	-8.36234	2.93665	1.35373e-07	1.52784e-06
Smp_126450.1	Putative atp-binding cassette, sub-family g2 (White protein) (Abcg2) [Source:UniProtKB/TrEMBL;Acc:A0A3Q0KL31]	34.7599	-8.36185	2.96786	2.59864e-07	2.56223e-06
Smp_175610.1	Putative thioredoxin-like protein [Source:UniProtKB/TrEMBL;Acc:G4VMK4]	33.2649	-8.36088	2.93261	1.14958e-07	1.33956e-06
Smp_007660.1	Putative transcription elongation factor s-II [Source:UniProtKB/TrEMBL;Acc:G4VPZ1]	35.6092	-8.35981	2.92409	1.04071e-07	1.23679e-06
Smp_064750.2	Putative pantothenate kinase [Source:UniProtKB/TrEMBL;Acc:G4VQ30]	37.6453	-8.35389	2.93135	1.28408e-07	1.46614e-06
Smp_173340.1	Putative transcription factor [Source:UniProtKB/TrEMBL;Acc:A0A3Q0KT53]	30.7567	-8.35093	2.93571	1.40274e-07	1.56674e-06
Smp_086530.1	Putative tegumental protein Sm 20.8; Putative tegumental protein Sm 20.8; Sm 20.8; Tegumental antigen Sm20.8; Tegumental protein Sm 20.8; Sm 20.8; Tegumental antigen Sm20.8; Tegumental protein Sm 20.8 [Source:UniProtKB/TrEMBL;Acc:P91804]	31.4987	-8.34984	2.93524	1.38988e-07	1.55721e-06
Smp_018220.1	hypothetical protein	40.3453	-8.34657	2.91664	9.85662e-08	1.18312e-06
Smp_179070.2	Non-specific serine/threonine protein kinase [Source:UniProtKB/TrEMBL;Acc:A0A3Q0KTP5]	38.1612	-8.34645	2.92276	1.11873e-07	1.31071e-06
Smp_143480.1	hypothetical protein	35.0973	-8.34226	2.92466	1.16069e-07	1.34586e-06
Smp_038420.2	hypothetical protein	37.5681	-8.3414	2.92397	1.15747e-07	1.34439e-06
Smp_125300.2	hypothetical protein	32.047	-8.34006	2.94647	1.86598e-07	1.95248e-06
Smp_076520.1	Organic solute transporter, putative [Source:UniProtKB/TrEMBL;Acc:G4LZH0]	34.3471	-8.3399	2.9265	1.22657e-07	1.40944e-06
Smp_138180.1	Methyl-CpG binding domain protein; Methyl-CpG binding domain protein; Methyl-cpg binding protein, mbd, putative; Methyl-cpg binding protein, mbd, putative [Source:UniProtKB/TrEMBL;Acc:C4Q592]	37.2994	-8.33715	2.91806	1.02733e-07	1.22495e-06
Smp_157250.1	hypothetical protein	37.8159	-8.3357	2.92375	1.19467e-07	1.3772e-06
Smp_157670.2	hypothetical protein	37.9797	-8.33203	3.10601	2.50505e-06	1.53327e-05
Smp_095630.1	Tetraspanin [Source:UniProtKB/TrEMBL;Acc:Q86D97]	144.384	-8.33168	1.5607	7.57813e-10	3.37164e-08
Smp_043940.2	Synaptosomal associated protein, putative [Source:UniProtKB/TrEMBL;Acc:A0A3Q0KF49]	35.7923	-8.33079	2.92848	1.33765e-07	1.51286e-06
Smp_007660.2	Putative transcription elongation factor s-II [Source:UniProtKB/TrEMBL;Acc:G4VPZ1]	36.4268	-8.32993	2.9854	4.13446e-07	3.66989e-06
Smp_158560.4	Serine/threonine kinase [Source:UniProtKB/TrEMBL;Acc:A0A3Q0KR06]	37.9883	-8.32954	2.91814	1.0702e-07	1.26625e-06
Smp_051000.1	hypothetical protein	32.923	-8.329	2.92954	1.38281e-07	1.55091e-06
Smp_318140.1	hypothetical protein	27.4489	-8.32874	2.93274	1.48697e-07	1.63622e-06
Smp_176420.2	Ras guanine nucleotide exchange factor,putative [Source:UniProtKB/TrEMBL;Acc:A0A3Q0KTI6]	35.8896	-8.32818	2.91776	1.07291e-07	1.26667e-06
Smp_196880.1	Putative development and differentiation-enhancing factor, ddef [Source:UniProtKB/TrEMBL;Acc:A0A3Q0KUG3]	37.0377	-8.32541	2.96859	3.06052e-07	2.91358e-06
Smp_213810.1	hypothetical protein	32.5567	-8.32018	2.93156	1.39436e-07	1.56061e-06
Smp_149080.1	hypothetical protein	35.8771	-8.31861	3.06538	1.53756e-06	1.04119e-05
Smp_163180.1	hypothetical protein	35.4227	-8.31569	2.91758	1.14573e-07	1.33652e-06
Smp_167950.1	hypothetical protein	36.9132	-8.31374	2.93017	1.54253e-07	1.67619e-06
Smp_001940.1	DREV protein-like protein [Source:UniProtKB/TrEMBL;Acc:G4VPT4]	33.2036	-8.31221	2.91797	1.18774e-07	1.37214e-06
Smp_333150.1	hypothetical protein	38.9971	-8.31038	3.03194	9.72178e-07	7.15477e-06
Smp_020060.1	hypothetical protein	38.4115	-8.30542	2.91912	1.27846e-07	1.46127e-06
Smp_179110.3	Purine nucleoside phosphorylase [Source:UniProtKB/TrEMBL;Acc:A0A3Q0KU65]	33.5444	-8.30488	2.9181	1.22556e-07	1.40944e-06
Smp_089700.1	Integrin beta [Source:UniProtKB/TrEMBL;Acc:A0A3Q0KIZ6]	36.7087	-8.30327	2.91602	1.1814e-07	1.36628e-06
Smp_244650.1	hypothetical protein	143.032	-8.30056	1.48134	2.53837e-10	1.39686e-08
Smp_308630.1	Putative zinc binding dehydrogenase [Source:UniProtKB/TrEMBL;Acc:G4VEY4]	37.028	-8.29729	2.94113	2.12397e-07	2.17798e-06
Smp_169640.1	hypothetical protein	38.6824	-8.29691	2.91959	1.36095e-07	1.53278e-06
Smp_199040.2	Protein kinase [Source:UniProtKB/TrEMBL;Acc:A0A3Q0KV22]	29.7684	-8.29622	2.92132	1.37886e-07	1.54809e-06
Smp_048430.1	Thioredoxin glutathione reductase [Source:UniProtKB/TrEMBL;Acc:A0A3Q0KFL1]	38.6307	-8.29303	2.92126	1.4439e-07	1.59943e-06
Smp_245010.2	hypothetical protein	31.6727	-8.29114	2.91999	1.35958e-07	1.53278e-06
Smp_006350.1	hypothetical protein	40.9271	-8.29057	2.91214	1.16124e-07	1.34586e-06
Smp_266810.1	hypothetical protein	36.7027	-8.2902	2.9248	1.55086e-07	1.6782e-06
Smp_133470.1	Ribonucleoprotein-related [Source:UniProtKB/TrEMBL;Acc:A0A3Q0KM72]	34.1869	-8.28944	2.92034	1.40512e-07	1.56777e-06
Smp_194160.1	Putative leucyl-tRNA synthetase [Source:UniProtKB/TrEMBL;Acc:A0A3Q0KU92]	38.6311	-8.28793	2.91638	1.3287e-07	1.50527e-06
Smp_343130.1	hypothetical protein	32.0464	-8.28513	2.92051	1.43778e-07	1.59759e-06
Smp_137870.2	Putative steroidogenic acute regulatory protein [Source:UniProtKB/TrEMBL;Acc:A0A3Q0KMQ6]	35.8824	-8.282	2.92564	1.63054e-07	1.74687e-06
Smp_066330.1	hypothetical protein	33.5264	-8.27938	2.91842	1.4202e-07	1.58131e-06
Smp_153960.1	Presenilin [Source:UniProtKB/TrEMBL;Acc:C0SKM6]	35.7285	-8.27911	2.91972	1.45954e-07	1.6151e-06
Smp_334750.1	hypothetical protein	34.3119	-8.27868	2.92215	1.5442e-07	1.67619e-06
Smp_138880.1	Putative ataxin 2-binding protein (Hexaribonucleotide binding protein 1) [Source:UniProtKB/TrEMBL;Acc:A0A3Q0KMY6]	33.817	-8.27815	2.92063	1.50154e-07	1.643e-06
Smp_041450.1	Aspartyl-tRNA synthetase, putative [Source:UniProtKB/TrEMBL;Acc:G4LWW1]	37.2462	-8.2771	2.9145	1.32026e-07	1.49949e-06
Smp_210150.1	Putative cortactin [Source:UniProtKB/TrEMBL;Acc:A0A3Q0KVC0]	139.129	-8.27682	1.48266	2.54281e-10	1.39686e-08
Smp_094190.1	Serine/threonine kinase [Source:UniProtKB/TrEMBL;Acc:G4VR00]	32.2685	-8.27609	2.94615	2.55732e-07	2.52843e-06
Smp_345360.1	hypothetical protein	27.1332	-8.27413	2.92537	1.69329e-07	1.80155e-06
Smp_034450.1	hypothetical protein	38.1251	-8.27301	2.91025	1.24023e-07	1.4221e-06
Smp_062890.1	V-type proton ATPase proteolipid subunit [Source:UniProtKB/TrEMBL;Acc:G4VHU7]	37.2221	-8.27125	2.9136	1.32643e-07	1.50491e-06
Smp_345510.3	hypothetical protein	38.8667	-8.268	2.94719	2.79761e-07	2.71858e-06
Smp_194920.1	T-cell immunomodulatory protein [Source:UniProtKB/TrEMBL;Acc:A0A3Q0KUC6]	33.6355	-8.26677	2.92342	1.69055e-07	1.80041e-06
Smp_328000.1	FTZ-F1 nuclear receptor-like protein [Source:UniProtKB/TrEMBL;Acc:Q9BPL0]	40.1749	-8.25975	2.92297	1.80497e-07	1.90525e-06
Smp_146870.1	hypothetical protein	34.0929	-8.25777	2.92207	1.7205e-07	1.82688e-06
Smp_176410.2	hypothetical protein	32.6253	-8.25694	2.97033	4.41623e-07	3.86268e-06
Smp_175430.1	Putative dna repair protein xp-E [Source:UniProtKB/TrEMBL;Acc:A0A3Q0KTB3]	37.1947	-8.25526	2.93766	2.4571e-07	2.4496e-06
Smp_341650.1	hypothetical protein	34.3932	-8.25516	2.91522	1.50877e-07	1.64923e-06
Smp_140940.1	hypothetical protein	35.0217	-8.25289	2.91935	1.66353e-07	1.77839e-06
Smp_196290.1	Ubiquitin-specific peptidase 48 (C19 family) [Source:UniProtKB/TrEMBL;Acc:A0A3Q0KUB9]	34.367	-8.25271	2.9224	1.9102e-07	1.99294e-06
Smp_031070.1	Gamma-tubulin complex component [Source:UniProtKB/TrEMBL;Acc:G4VPJ8]	34.3897	-8.25162	2.94505	2.83626e-07	2.7413e-06
Smp_245800.1	hypothetical protein	31.0582	-8.25156	2.94131	2.52344e-07	2.50414e-06
Smp_302650.3	hypothetical protein	36.565	-8.24777	2.9278	2.04489e-07	2.11299e-06
Smp_009990.2	Tyrosine kinase [Source:UniProtKB/TrEMBL;Acc:A0A3Q0KC77]	39.3797	-8.24314	2.95162	3.32434e-07	3.09392e-06
Smp_342020.2	hypothetical protein	30.8516	-8.24213	2.95056	3.28461e-07	3.07258e-06
Smp_014840.1	hypothetical protein	30.8456	-8.24184	2.91335	1.54433e-07	1.67619e-06
Smp_038080.1	Putative importin beta-1 [Source:UniProtKB/TrEMBL;Acc:G4VHN1]	40.1715	-8.24118	2.90527	1.30534e-07	1.48412e-06
Smp_306360.3	hypothetical protein	36.1969	-8.24091	2.9192	1.77563e-07	1.87801e-06
Smp_315610.1	hypothetical protein	32.6328	-8.23801	2.91746	1.59989e-07	1.71916e-06
Smp_034870.1	AP complex subunit beta [Source:UniProtKB/TrEMBL;Acc:A0A3Q0KED0]	36.2444	-8.237	2.91126	1.521e-07	1.65755e-06
Smp_315570.2	hypothetical protein	27.8341	-8.23642	2.9308	2.29697e-07	2.32877e-06
Smp_311360.1	hypothetical protein	38.7266	-8.23534	2.94214	2.9871e-07	2.8549e-06
Smp_347910.2	hypothetical protein	33.55	-8.23284	2.93217	2.41497e-07	2.41654e-06
Smp_006700.1	hypothetical protein	35.8613	-8.22618	2.91148	1.60669e-07	1.72475e-06
Smp_334490.1	hypothetical protein	34.0934	-8.22373	2.93015	2.40631e-07	2.41341e-06
Smp_213050.1	hypothetical protein	34.4569	-8.22361	2.91468	1.75921e-07	1.86248e-06
Smp_156480.4	hypothetical protein	32.4499	-8.22319	2.92326	2.10881e-07	2.16537e-06
Smp_159110.2	hypothetical protein	36.7717	-8.22277	2.90558	1.44275e-07	1.59943e-06
Smp_136090.1	Putative 60s ribosomal protein L7 [Source:UniProtKB/TrEMBL;Acc:A0A3Q0KML4]	34.6379	-8.21942	2.92388	2.16715e-07	2.21803e-06
Smp_340650.2	hypothetical protein	31.3384	-8.21732	2.94681	3.4473e-07	3.1724e-06
Smp_123320.2	Putative helicase [Source:UniProtKB/TrEMBL;Acc:A0A3Q0KKI8]	34.3693	-8.21681	2.93289	2.62025e-07	2.5741e-06
Smp_340500.2	hypothetical protein	34.6689	-8.21296	2.9466	3.4931e-07	3.20907e-06
Smp_128530.1	hypothetical protein	32.5242	-8.21172	2.92836	2.47839e-07	2.46853e-06
Smp_341730.1	hypothetical protein	35.0528	-8.20983	2.91532	1.91437e-07	1.99536e-06
Smp_344030.1	Putative lipin [Source:UniProtKB/TrEMBL;Acc:G4V8V6]	33.8544	-8.20854	2.91359	1.86421e-07	1.95248e-06
Smp_315730.1	hypothetical protein	37.6396	-8.20749	3.01808	1.18796e-06	8.44831e-06
Smp_004260.1	hypothetical protein	31.2182	-8.20749	2.916	1.93619e-07	2.01226e-06
Smp_029470.2	Thimet oligopeptidase (M03 family) [Source:UniProtKB/TrEMBL;Acc:A0A3Q0KDU1]	35.0318	-8.2062	2.96284	4.86288e-07	4.19541e-06
Smp_337010.4	hypothetical protein	31.3059	-8.20554	2.9148	1.90552e-07	1.99191e-06
Smp_026630.2	26S proteasome non-ATPase regulatory subunit 7 (M67 family) [Source:UniProtKB/TrEMBL;Acc:A0A3Q0KDL7]	34.1943	-8.20527	2.99115	7.89233e-07	6.09152e-06
Smp_161970.1	Putative tangerin [Source:UniProtKB/TrEMBL;Acc:A0A3Q0KRR4]	38.1311	-8.2026	2.90581	1.64355e-07	1.75905e-06
Smp_049880.1	Nuclear pore glycoprotein P62, putative [Source:UniProtKB/TrEMBL;Acc:G4LWN8]	37.8397	-8.20137	2.90199	1.51922e-07	1.65729e-06
Smp_145410.2	Putative starp antigen [Source:UniProtKB/TrEMBL;Acc:A0A3Q0KP22]	37.8933	-8.19925	2.913	1.95197e-07	2.0267e-06
Smp_017710.1	Putative rab [Source:UniProtKB/TrEMBL;Acc:A0A3Q0KCU2]	38.1442	-8.19534	2.93849	3.36775e-07	3.11517e-06
Smp_149900.1	T-complex protein 1 subunit eta [Source:UniProtKB/TrEMBL;Acc:A0A3Q0KPW4]	37.6883	-8.19487	2.91299	2.01396e-07	2.08503e-06
Smp_242860.2	hypothetical protein	42.3181	-8.19295	3.26385	1.75308e-05	7.84189e-05
Smp_176930.1	Putative cationic amino acid transporter [Source:UniProtKB/TrEMBL;Acc:A0A3Q0KTL1]	30.2692	-8.19177	2.92174	2.37945e-07	2.38988e-06
Smp_033050.3	DNA topoisomerase I [Source:UniProtKB/TrEMBL;Acc:A0A3Q0KE59]	33.621	-8.18527	2.9064	1.81111e-07	1.90804e-06
Smp_210650.1	Histone-lysine N-methyltransferase [Source:UniProtKB/TrEMBL;Acc:A0A3Q0KVE8]	38.0004	-8.18272	2.91777	2.37596e-07	2.38861e-06
Smp_331000.1	hypothetical protein	32.0254	-8.17845	2.91854	2.44321e-07	2.438e-06
Smp_140460.1	hypothetical protein	31.4003	-8.17371	2.9071	1.90934e-07	1.99294e-06
Smp_004990.1	Putative chaperonin containing t-complex protein 1, zeta subunit, tcpz [Source:UniProtKB/TrEMBL;Acc:G4V5L4]	38.511	-8.17004	2.90252	1.84354e-07	1.93464e-06
Smp_171620.1	S-methyl-5'-thioadenosine phosphorylase [Source:UniProtKB/TrEMBL;Acc:G4VP86]	34.9623	-8.165	2.91411	2.34447e-07	2.36426e-06
Smp_336870.2	hypothetical protein	33.2894	-8.15976	2.9032	1.92046e-07	1.99977e-06
Smp_335570.1	hypothetical protein	31.6017	-8.15935	2.94293	4.21817e-07	3.71662e-06
Smp_345410.1	hypothetical protein	30.2769	-8.15322	2.91129	2.34515e-07	2.36426e-06
Smp_142600.2	Putative capicua protein [Source:UniProtKB/TrEMBL;Acc:A0A3Q0KNM3]	44.325	-8.15282	3.34768	3.46251e-05	0.000140417
Smp_085640.1	Cop9 complex subunit, putative [Source:UniProtKB/TrEMBL;Acc:G4LX41]	33.319	-8.15078	2.90507	2.10966e-07	2.16537e-06
Smp_170260.1	hypothetical protein	25.8017	-8.14453	2.93057	3.59585e-07	3.28384e-06
Smp_341550.1	Guanine nucleotide exchange factor mss4,putative [Source:UniProtKB/TrEMBL;Acc:G4LUP9]	33.3627	-8.14239	2.91863	2.88659e-07	2.77747e-06
Smp_083030.1	Putative inhibitor of apoptosis (Iap) domain family member [Source:UniProtKB/TrEMBL;Acc:G4V774]	34.5913	-8.13995	2.90928	2.42335e-07	2.42267e-06
Smp_149640.1	hypothetical protein	128.436	-8.13938	1.48981	5.37556e-10	2.58387e-08
Smp_023230.1	Putative yip1 interacting factor homolog (Yif1 protein) [Source:UniProtKB/TrEMBL;Acc:A0A3Q0KDC4]	29.4301	-8.13661	2.90322	2.17635e-07	2.22534e-06
Smp_344430.1	hypothetical protein	33.5141	-8.13627	2.9828	9.51327e-07	7.03016e-06
Smp_342620.2	hypothetical protein	34.9381	-8.13407	2.94375	4.88961e-07	4.21509e-06
Smp_074200.1	Ubiquitin-specific peptidase 16 (C19 family) [Source:UniProtKB/TrEMBL;Acc:A0A3Q0KHQ9]	32.992	-8.13096	2.90534	2.34817e-07	2.36508e-06
Smp_309970.2	hypothetical protein	34.6535	-8.1289	3.03845	2.14589e-06	1.36071e-05
Smp_137750.1	Calbindin-32, putative [Source:UniProtKB/TrEMBL;Acc:A0A3Q0KMU9]	26.0018	-8.12544	2.92177	3.34023e-07	3.10037e-06
Smp_194590.1	Vacuolar protein sorting, putative [Source:UniProtKB/TrEMBL;Acc:A0A3Q0KU76]	31.6317	-8.12318	2.89911	2.22506e-07	2.26868e-06
Smp_132180.1	hypothetical protein	32.482	-8.1231	2.92512	3.6031e-07	3.28768e-06
Smp_020340.1	Putative alpha-glucosidase [Source:UniProtKB/TrEMBL;Acc:A0A3Q0KD49]	33.4588	-8.12248	2.89791	2.10587e-07	2.16537e-06
Smp_347880.2	hypothetical protein	32.3674	-8.1223	2.93535	4.36331e-07	3.82663e-06
Smp_213880.2	hypothetical protein	31.9454	-8.12065	2.89982	2.18341e-07	2.23043e-06
Smp_337290.1	hypothetical protein	33.1326	-8.12045	2.90263	2.34509e-07	2.36426e-06
Smp_141290.4	Innexin [Source:UniProtKB/TrEMBL;Acc:G4V7R2]	32.2069	-8.12041	2.91136	2.79618e-07	2.71858e-06
Smp_036950.1	hypothetical protein	32.7594	-8.11781	2.90819	2.65831e-07	2.60437e-06
Smp_158240.2	Fumarate hydratase [Source:UniProtKB/TrEMBL;Acc:A0A3Q0KQY7]	34.4023	-8.11438	2.91634	3.1673e-07	2.98934e-06
Smp_073940.1	WD-repeat protein, putative [Source:UniProtKB/TrEMBL;Acc:A0A3Q0KHR2]	34.9921	-8.11431	2.89876	2.22855e-07	2.27008e-06
Smp_144250.1	hypothetical protein	31.6564	-8.11301	2.90055	2.31522e-07	2.34286e-06
Smp_141250.1	Delta-like protein [Source:UniProtKB/TrEMBL;Acc:A0A3Q0KNF1]	27.5005	-8.11232	2.9118	2.9306e-07	2.81228e-06
Smp_128170.1	hypothetical protein	131.543	-8.11227	1.54824	1.5394e-09	5.3814e-08
Smp_097620.1	hypothetical protein	33.8536	-8.11157	2.91309	3.00796e-07	2.86862e-06
Smp_347670.2	hypothetical protein	34.2805	-8.10984	2.93466	4.61407e-07	4.01615e-06
Smp_336280.2	hypothetical protein	32.1593	-8.10891	3.09506	4.62543e-06	2.5523e-05
Smp_074830.1	Tubulin tyrosine ligase-related [Source:UniProtKB/TrEMBL;Acc:A0A3Q0KHU5]	28.6187	-8.10855	2.9089	2.81715e-07	2.72527e-06
Smp_150680.1	Tryptophanyl-tRNA synthetase, putative [Source:UniProtKB/TrEMBL;Acc:G4LXR8]	30.8237	-8.10545	2.90734	2.80294e-07	2.7213e-06
Smp_152350.1	Putative voltage-gated potassium channel [Source:UniProtKB/TrEMBL;Acc:A0A3Q0KQ27]	35.9103	-8.1034	2.90846	2.86708e-07	2.76364e-06
Smp_196300.1	Putative rhogef and pleckstrin domain protein [Source:UniProtKB/TrEMBL;Acc:A0A3Q0KUU9]	33.1687	-8.10039	2.90215	2.54913e-07	2.52497e-06
Smp_133150.1	hypothetical protein	30.1824	-8.09966	2.91718	3.49637e-07	3.20933e-06
Smp_091840.1	Bestrophin homolog [Source:UniProtKB/TrEMBL;Acc:A0A3Q0KJ43]	33.1135	-8.09933	2.89519	2.24526e-07	2.28279e-06
Smp_162220.1	hypothetical protein	29.964	-8.098	2.904	2.6839e-07	2.62705e-06
Smp_210970.3	Serine/threonine kinase [Source:UniProtKB/TrEMBL;Acc:A0A3Q0KVA8]	31.8323	-8.09572	2.90435	2.74524e-07	2.67493e-06
Smp_309590.1	hypothetical protein	31.3703	-8.09503	2.91735	3.56015e-07	3.25953e-06
Smp_097210.1	hypothetical protein	32.0993	-8.0949	2.90008	2.36547e-07	2.38028e-06
Smp_181000.1	OUT-1 peptidase (C88 family) [Source:UniProtKB/TrEMBL;Acc:G4VDY7]	30.2622	-8.09403	2.90765	2.96322e-07	2.836e-06
Smp_344460.2	hypothetical protein	25.8611	-8.09324	2.94395	5.8296e-07	4.85064e-06
Smp_005070.1	Putative chaperone protein DNAj [Source:UniProtKB/TrEMBL;Acc:G4V5M4]	27.7751	-8.09044	2.92165	3.9406e-07	3.5152e-06
Smp_034700.1	Sco1-related [Source:UniProtKB/TrEMBL;Acc:A0A3Q0KE99]	34.1784	-8.09011	2.89317	2.25633e-07	2.29188e-06
Smp_090140.2	Putative ftz-F1 interacting protein [Source:UniProtKB/TrEMBL;Acc:A0A3Q0KJ23]	34.9292	-8.08938	2.96698	8.73893e-07	6.6052e-06
Smp_150210.1	Putative autocrine motility factor receptor,amfr [Source:UniProtKB/TrEMBL;Acc:A0A3Q0KPS2]	259.222	-8.08846	1.41708	5.94687e-10	2.79607e-08
Smp_176490.2	hypothetical protein	30.6615	-8.0845	2.92328	4.18783e-07	3.69897e-06
Smp_009560.2	hypothetical protein	30.9009	-8.08362	2.91166	3.29949e-07	3.07847e-06
Smp_170690.1	Proline dehydrogenase [Source:UniProtKB/TrEMBL;Acc:A0A3Q0KST5]	31.5087	-8.08267	2.9047	2.72911e-07	2.66162e-06
Smp_143630.1	hypothetical protein	28.7757	-8.0813	2.90002	2.71129e-07	2.64664e-06
Smp_333420.1	hypothetical protein	27.4197	-8.07768	2.92214	4.22668e-07	3.72106e-06
Smp_213190.2	hypothetical protein	35.8923	-8.07257	3.03546	2.51893e-06	1.53662e-05
Smp_085830.1	hypothetical protein	31.5812	-8.06856	2.94016	6.02883e-07	4.97413e-06
Smp_315890.1	hypothetical protein	31.1819	-8.0657	2.89337	2.56441e-07	2.53312e-06
Smp_158740.1	hypothetical protein	34.2669	-8.0652	2.90242	3.07039e-07	2.9204e-06
Smp_025560.1	hypothetical protein	32.5373	-8.06498	2.90201	3.05711e-07	2.91291e-06
Smp_099030.2	Protein kinase [Source:UniProtKB/TrEMBL;Acc:G4VR11]	33.5999	-8.06385	2.92284	4.58082e-07	3.99366e-06
Smp_212970.1	hypothetical protein	32.8588	-8.06258	2.89153	2.51561e-07	2.50097e-06
Smp_084900.1	Putative translation initiation factor EIF-2b alpha subunit [Source:UniProtKB/TrEMBL;Acc:A0A3Q0KIJ4]	31.452	-8.06072	2.90205	2.8522e-07	2.75176e-06
Smp_323640.1	hypothetical protein	30.2728	-8.06068	2.90323	3.21313e-07	3.02146e-06
Smp_137800.1	hypothetical protein	32.5583	-8.05936	3.02702	2.37551e-06	1.47653e-05
Smp_158730.1	hypothetical protein	29.197	-8.05238	2.90216	3.26347e-07	3.06345e-06
Smp_304370.2	hypothetical protein	33.4294	-8.05048	2.91011	3.81751e-07	3.43672e-06
Smp_079700.1	Putative ga binding protein beta chain (Transcription factor e4tf1-47) [Source:UniProtKB/TrEMBL;Acc:G4V7V8]	33.6554	-8.04948	2.90637	3.58626e-07	3.27787e-06
Smp_159790.1	Putative kif1 [Source:UniProtKB/TrEMBL;Acc:A0A3Q0KR75]	31.0803	-8.04833	2.90822	3.73348e-07	3.37235e-06
Smp_053220.1	Aldo-keto reductase, putative [Source:UniProtKB/TrEMBL;Acc:G4LXS0]	30.8428	-8.04788	2.90998	3.89057e-07	3.48738e-06
Smp_342400.2	hypothetical protein	33.5279	-8.04633	2.9944	1.58763e-06	1.06838e-05
Smp_213210.1	hypothetical protein	29.5715	-8.04581	2.93755	6.46971e-07	5.26509e-06
Smp_133450.1	Jnk stimulatory phosphatase-related [Source:UniProtKB/TrEMBL;Acc:G4LYA9]	29.0828	-8.04451	2.89508	2.95586e-07	2.83147e-06
Smp_173810.1	Serine/threonine-protein phosphatase 2A 55 kDa regulatory subunit B [Source:UniProtKB/TrEMBL;Acc:A0A3Q0KT82]	29.1191	-8.04158	2.89489	2.98827e-07	2.8549e-06
Smp_103540.1	Activator protein 4 (Ap4), putative [Source:UniProtKB/TrEMBL;Acc:G4LWQ5]	37.2452	-8.04135	2.8911	2.80662e-07	2.72205e-06
Smp_144770.1	hypothetical protein	30.7295	-8.04128	2.89381	2.93002e-07	2.81228e-06
Smp_248070.1	Putative dock [Source:UniProtKB/TrEMBL;Acc:G4VIQ9]	28.2436	-8.04091	2.89765	3.16751e-07	2.98934e-06
Smp_144870.1	hypothetical protein	32.6365	-8.03915	2.88895	2.69332e-07	2.63312e-06
Smp_093220.1	hypothetical protein	122.979	-8.03846	1.50703	1.04123e-09	4.09158e-08
Smp_315070.1	hypothetical protein	31.5674	-8.03816	2.91116	4.16843e-07	3.68788e-06
Smp_336720.1	hypothetical protein	25.0431	-8.03751	2.91011	4.10012e-07	3.64542e-06
Smp_174920.1	Putative tyrosine/tryptophan monooxygenase; Tryptophan hydroxylase [Source:UniProtKB/TrEMBL;Acc:O96370]	30.407	-8.03099	2.90497	3.84114e-07	3.44934e-06
Smp_048520.1	Alkyl transferase [Source:UniProtKB/TrEMBL;Acc:G4VSC2]	28.0225	-8.03051	2.90776	4.5525e-07	3.97219e-06
Smp_144840.1	Putative thioredoxin-like protein [Source:UniProtKB/TrEMBL;Acc:A0A3Q0KNS8]	27.0139	-8.03045	2.90229	3.65254e-07	3.31873e-06
Smp_197640.1	Voltage-dependent calcium channel [Source:UniProtKB/TrEMBL;Acc:A0A3Q0KUE9]	27.622	-8.03006	2.9341	6.52936e-07	5.28981e-06
Smp_126310.1	Putative syntrophin [Source:UniProtKB/TrEMBL;Acc:G4VPX9]	31.872	-8.02905	2.91463	4.60579e-07	4.01218e-06
Smp_127520.2	Putative regulator of G protein signaling [Source:UniProtKB/TrEMBL;Acc:A0A3Q0KL82]	33.3032	-8.02813	2.90146	3.64047e-07	3.31335e-06
Smp_307960.3	hypothetical protein	27.8805	-8.02693	2.90527	3.93207e-07	3.51158e-06
Smp_245920.1	hypothetical protein	30.0424	-8.0255	2.89667	3.32466e-07	3.09392e-06
Smp_245320.2	hypothetical protein	30.3715	-8.025	2.98729	1.55743e-06	1.05332e-05
Smp_140120.1	hypothetical protein	35.8382	-8.02432	2.88379	2.61045e-07	2.57009e-06
Smp_213520.3	hypothetical protein	31.689	-8.02418	2.89515	3.28289e-07	3.07258e-06
Smp_025620.1	Putative DNA double-strand break repair rad50 ATPase [Source:UniProtKB/TrEMBL;Acc:G4VAX9]	29.9441	-8.02312	2.92013	5.27972e-07	4.48672e-06
Smp_159160.1	Putative ef-hand domain (C-terminal) containing protein [Source:UniProtKB/TrEMBL;Acc:A0A3Q0KR57]	29.6454	-8.02103	2.90144	3.72945e-07	3.37153e-06
Smp_196400.1	Putative sphingosine phosphate lyase [Source:UniProtKB/TrEMBL;Acc:A0A3Q0KUH6]	26.0569	-8.02011	2.91803	5.14806e-07	4.39914e-06
Smp_014620.1	Putative translation initiation factor eif-2b beta subunit [Source:UniProtKB/TrEMBL;Acc:A0A3Q0KCL1]	31.8167	-8.01984	2.8934	3.2451e-07	3.04886e-06
Smp_069240.1	Potassium channel protein; Potassium channel protein; Putative voltage-gated potassium channel; Putative voltage-gated potassium channel [Source:UniProtKB/TrEMBL;Acc:Q26597]	26.9262	-8.01898	2.95372	9.41834e-07	6.98879e-06
Smp_306230.1	hypothetical protein	30.0343	-8.01508	2.92221	5.68361e-07	4.75119e-06
Smp_083740.1	Putative centrin [Source:UniProtKB/TrEMBL;Acc:G4V6T9]	28.5194	-8.01431	2.89007	3.12085e-07	2.96054e-06
Smp_096780.1	GDT1 family protein [Source:UniProtKB/TrEMBL;Acc:G4VJD3]	29.1051	-8.01262	2.8961	3.53656e-07	3.24069e-06
Smp_156850.1	hypothetical protein	27.3357	-8.01176	2.9038	4.12144e-07	3.66135e-06
Smp_245900.6	hypothetical protein	29.5854	-8.01016	2.91648	5.07062e-07	4.3453e-06
Smp_207050.1	Rab-gap/tbc-related [Source:UniProtKB/TrEMBL;Acc:G4VII0]	28.9831	-8.00755	2.89136	3.30941e-07	3.08506e-06
Smp_067000.1	hypothetical protein	117.762	-8.00553	1.52805	1.72845e-09	5.81568e-08
Smp_320960.1	hypothetical protein	25.2411	-8.00442	2.93484	7.48288e-07	5.84251e-06
Smp_311890.1	hypothetical protein	30.7794	-8.0042	2.88971	3.29563e-07	3.07754e-06
Smp_347930.1	hypothetical protein	25.1795	-8.00396	2.89498	3.61817e-07	3.29863e-06
Smp_124460.1	ATP-binding cassette, sub-family E (Oabp),member, putative [Source:UniProtKB/TrEMBL;Acc:A0A3Q0KKN9]	32.1972	-8.00388	2.89839	3.86661e-07	3.46931e-06
Smp_210170.1	hypothetical protein	30.9919	-8.00377	2.89145	3.34706e-07	3.10403e-06
Smp_049580.1	Putative zinc finger protein [Source:UniProtKB/TrEMBL;Acc:A0A3Q0KFP1]	27.6208	-8.00154	2.88961	3.2955e-07	3.07754e-06
Smp_028650.2	hypothetical protein	30.2257	-8.00096	2.88819	3.20979e-07	3.02096e-06
Smp_054200.1	NADH-ubiquinone oxidoreductase sgdh subunit,putative [Source:UniProtKB/TrEMBL;Acc:G4LYK7]	119.797	-7.998	1.48169	8.08156e-10	3.46639e-08
Smp_244030.1	hypothetical protein	29.3011	-7.99712	2.90272	3.58418e-07	3.27787e-06
Smp_171600.3	hypothetical protein	28.0392	-7.99554	2.93992	8.32565e-07	6.36144e-06
Smp_019010.1	Dipeptidyl peptidase 3 [Source:UniProtKB/TrEMBL;Acc:G4VG40]	31.5325	-7.9936	2.89039	3.17248e-07	2.98934e-06
Smp_126460.1	Serine/threonine kinase [Source:UniProtKB/TrEMBL;Acc:A0A3Q0KL22]	31.3	-7.98967	2.883	3.1151e-07	2.9577e-06
Smp_165470.1	Receptor protein-tyrosine kinase [Source:UniProtKB/TrEMBL;Acc:A0A3Q0KS13]	31.5798	-7.98935	2.89502	3.89322e-07	3.48738e-06
Smp_042700.1	Subfamily M23B non-peptidase homologue (M23 family) [Source:UniProtKB/TrEMBL;Acc:A0A3Q0KF09]	27.5222	-7.98917	2.91249	5.38702e-07	4.55991e-06
Smp_154600.1	Carboxylic ester hydrolase [Source:UniProtKB/TrEMBL;Acc:Q71SU7]	29.2314	-7.98901	2.89336	3.77121e-07	3.40073e-06
Smp_266880.1	hypothetical protein	29.9116	-7.98864	2.89919	4.28989e-07	3.77055e-06
Smp_266840.1	hypothetical protein	26.8578	-7.98812	2.91284	5.44708e-07	4.58552e-06
Smp_164500.1	hypothetical protein	32.3554	-7.98798	2.88416	3.17342e-07	2.98934e-06
Smp_124390.1	hypothetical protein	29.6103	-7.98512	2.88511	3.27452e-07	3.07115e-06
Smp_133120.2	Putative dead box ATP-dependent RNA helicase [Source:UniProtKB/TrEMBL;Acc:G4V8E4]	31.1815	-7.98438	2.93688	8.92252e-07	6.7134e-06
Smp_156950.1	Putative partner of ralbp-1 [Source:UniProtKB/TrEMBL;Acc:A0A3Q0KQQ7]	26.5405	-7.97946	2.90417	4.84609e-07	4.18427e-06
Smp_098840.1	Serine/threonine kinase [Source:UniProtKB/TrEMBL;Acc:G4V683]	29.3747	-7.9784	2.90724	5.24024e-07	4.46021e-06
Smp_052740.1	Putative gamma-soluble nsf attachment protein (Snap) [Source:UniProtKB/TrEMBL;Acc:A0A3Q0KFW4]	29.1846	-7.97728	2.88553	3.43556e-07	3.16701e-06
Smp_306140.3	Mediator of RNA polymerase II transcription subunit 31 [Source:UniProtKB/TrEMBL;Acc:G4VQ51]	29.1634	-7.97695	2.88528	3.42476e-07	3.15976e-06
Smp_093930.1	Receptor protein-tyrosine kinase [Source:UniProtKB/TrEMBL;Acc:A0A3Q0KJB8]	34.4407	-7.97492	2.9585	1.26447e-06	8.85213e-06
Smp_019790.1	Guanylate cyclase [Source:UniProtKB/TrEMBL;Acc:A0A3Q0KD27]	31.4272	-7.97486	2.91018	5.58733e-07	4.68162e-06
Smp_174990.2	Putative endo beta n-acetylglucosaminidase [Source:UniProtKB/TrEMBL;Acc:A0A3Q0KTF5]	31.5606	-7.97353	2.89297	4.01416e-07	3.5749e-06
Smp_042550.2	Sortingnexin-related [Source:UniProtKB/TrEMBL;Acc:G4VRE2]	31.2097	-7.97174	2.95668	1.23013e-06	8.6567e-06
Smp_165960.2	Dcp1 related [Source:UniProtKB/TrEMBL;Acc:A0A3Q0KRZ0]	29.571	-7.97083	2.91177	5.66015e-07	4.73894e-06
Smp_059670.1	Synaptogyrin [Source:UniProtKB/TrEMBL;Acc:G4VMD6]	31.1351	-7.96885	2.8915	3.6886e-07	3.34022e-06
Smp_006690.1	DNAj-related [Source:UniProtKB/TrEMBL;Acc:G4V9V8]	33.8987	-7.9635	2.99187	2.10737e-06	1.34181e-05
Smp_032120.2	hypothetical protein	32.3718	-7.9616	2.86498	3.36575e-07	3.11517e-06
Smp_244700.4	hypothetical protein	33.9627	-7.9547	3.11828	8.24914e-06	4.13021e-05
Smp_056390.1	Protein kinase [Source:UniProtKB/TrEMBL;Acc:A0A3Q0KG94]	113.365	-7.95412	1.49171	1.21702e-09	4.54987e-08
Smp_134440.1	Putative malic enzyme [Source:UniProtKB/TrEMBL;Acc:A0A3Q0KMA4]	31.2398	-7.95131	2.88722	3.68196e-07	3.33982e-06
Smp_021080.1	Putative 60s ribosomal protein L10, mitochondrial [Source:UniProtKB/TrEMBL;Acc:A0A3Q0KD51]	31.442	-7.95055	2.88685	4.02811e-07	3.58435e-06
Smp_210890.1	Putative inorganic pyrophosphatase [Source:UniProtKB/TrEMBL;Acc:A0A3Q0KVG2]	28.9728	-7.95045	2.90988	6.11892e-07	5.03304e-06
Smp_342030.1	hypothetical protein	27.9842	-7.94839	2.88462	3.90219e-07	3.4896e-06
Smp_055200.2	Dolichyl-diphosphooligosaccharide-proteinglycos yl transferase-related [Source:UniProtKB/TrEMBL;Acc:G4VH66]	30.7705	-7.94646	2.88054	3.6348e-07	3.31099e-06
Smp_000600.1	Notchless homolog 1 [Source:UniProtKB/TrEMBL;Acc:A0A3Q0KBC6]	30.9457	-7.94511	2.88918	3.83734e-07	3.4488e-06
Smp_306640.1	hypothetical protein	30.4766	-7.94492	2.89998	5.37521e-07	4.55708e-06
Smp_346830.1	hypothetical protein	26.5084	-7.94433	2.89686	5.00465e-07	4.29705e-06
Smp_036020.2	hypothetical protein	28.7749	-7.9436	2.90594	5.22966e-07	4.45473e-06
Smp_337840.1	hypothetical protein	30.181	-7.94116	2.89275	4.6485e-07	4.03632e-06
Smp_050570.1	Adenylate kinase isoenzyme 6 homolog [Source:UniProtKB/TrEMBL;Acc:A0A3Q0KFS8]	30.091	-7.94093	2.88632	4.17849e-07	3.69375e-06
Smp_092850.1	hypothetical protein	31.9524	-7.94029	2.88559	4.13999e-07	3.67177e-06
Smp_028930.2	Thioredoxin domain containing protein 9-related [Source:UniProtKB/TrEMBL;Acc:A0A3Q0KDS7]	24.6172	-7.93523	2.92201	8.23066e-07	6.32781e-06
Smp_162060.1	hypothetical protein	25.6974	-7.93321	2.89841	5.43208e-07	4.58213e-06
Smp_174960.3	Putative merlin/moesin/ezrin/radixin [Source:UniProtKB/TrEMBL;Acc:A0A3Q0KTS8]	33.0327	-7.93051	2.92608	8.89861e-07	6.70478e-06
Smp_055130.1	Putative zinc finger protein [Source:UniProtKB/TrEMBL;Acc:G4VH72]	27.1653	-7.92961	2.88583	4.37558e-07	3.83335e-06
Smp_246470.1	hypothetical protein	28.3987	-7.92518	2.88302	4.23683e-07	3.72696e-06
Smp_160070.1	Putative ring finger protein [Source:UniProtKB/TrEMBL;Acc:A0A3Q0KR34]	23.3741	-7.92437	2.89795	5.68831e-07	4.75144e-06
Smp_343430.3	hypothetical protein	26.988	-7.92423	2.90637	6.52481e-07	5.28981e-06
Smp_132350.1	hypothetical protein	30.1949	-7.923	2.88347	4.31826e-07	3.79239e-06
Smp_040560.1	Cytoplasmic tRNA 2-thiolation protein 1 [Source:UniProtKB/TrEMBL;Acc:G4VB67]	29.5669	-7.92285	2.89236	4.49566e-07	3.92577e-06
Smp_337750.2	Inhibitor of growth protein [Source:UniProtKB/TrEMBL;Acc:G4VFM1]	29.8077	-7.92243	2.90408	6.54618e-07	5.29741e-06
Smp_246050.2	hypothetical protein	29.4968	-7.92038	2.96644	1.74039e-06	1.15103e-05
Smp_163310.1	Two-pore calcium channel, putative [Source:UniProtKB/TrEMBL;Acc:A0A3Q0KRQ5]	27.6536	-7.91821	2.91414	7.21408e-07	5.66137e-06
Smp_157790.1	Putative nachr subunit [Source:UniProtKB/TrEMBL;Acc:A0A3Q0KQW0]	23.5545	-7.91609	2.88858	4.91888e-07	4.23693e-06
Smp_044060.1	Phosphodiesterase [Source:UniProtKB/TrEMBL;Acc:A0A3Q0KF67]	25.0783	-7.91551	2.8853	4.63911e-07	4.03142e-06
Smp_150660.2	Phosphatidylinositol 4-kinase [Source:UniProtKB/TrEMBL;Acc:A0A3Q0KPU1]	45.9266	-7.91485	3.34185	5.46296e-05	0.000207477
Smp_245820.1	Kettin/titin-related protein [Source:UniProtKB/TrEMBL;Acc:G4V6Y5]	36.6294	-7.91477	3.12088	1.09323e-05	5.21063e-05
Smp_096310.1	Protein kinase C [Source:UniProtKB/TrEMBL;Acc:A0A3Q0KJD6]	28.0886	-7.91473	2.87922	4.14708e-07	3.67503e-06
Smp_095470.1	Mps one binder kinase activator-like 2 (Mob1 homolog 2) (Protein mob3) [Source:UniProtKB/TrEMBL;Acc:G4V848]	28.3173	-7.91285	2.90315	5.8563e-07	4.8691e-06
Smp_196030.3	Putative gtpase activating protein [Source:UniProtKB/TrEMBL;Acc:A0A3Q0KUA9]	26.4287	-7.91279	2.89619	5.74444e-07	4.79089e-06
Smp_136860.1	hypothetical protein	23.6406	-7.91256	2.89212	5.34929e-07	4.53867e-06
Smp_129590.2	hypothetical protein	29.3909	-7.91171	2.89072	4.20499e-07	3.7093e-06
Smp_171530.1	Beta-parvin-related [Source:UniProtKB/TrEMBL;Acc:G4LVL5]	28.347	-7.91096	2.91176	7.70682e-07	5.98678e-06
Smp_213000.1	hypothetical protein	25.3428	-7.90698	2.90539	6.94334e-07	5.52951e-06
Smp_148940.2	Sorting nexin, putative [Source:UniProtKB/TrEMBL;Acc:A0A3Q0KPK6]	115.148	-7.90581	1.52825	2.66021e-09	7.78328e-08
Smp_076560.1	Cyclin, putative [Source:UniProtKB/TrEMBL;Acc:A0A3Q0KI07]	32.8844	-7.90564	2.91101	7.71501e-07	5.98678e-06
Smp_007730.1	ER lumen protein-retaining receptor [Source:UniProtKB/TrEMBL;Acc:A0A3Q0KC19]	30.7889	-7.90515	2.8992	6.2851e-07	5.14223e-06
Smp_162840.1	hypothetical protein	21.5734	-7.90434	2.89154	5.49693e-07	4.61665e-06
Smp_307780.1	hypothetical protein	22.7997	-7.90391	2.89714	6.14839e-07	5.05341e-06
Smp_036500.1	CAR; CAR; Putative nuclear receptor nhr-48; Putative nuclear receptor nhr-48 [Source:UniProtKB/TrEMBL;Acc:Q4KXQ2]	29.8056	-7.90249	2.89847	6.10537e-07	5.02573e-06
Smp_078230.1	cGMP-dependent protein kinase [Source:UniProtKB/TrEMBL;Acc:A0A3Q0KI04]	294.756	-7.90224	1.6523	1.81617e-08	3.16419e-07
Smp_064600.1	hypothetical protein	26.399	-7.90205	2.89081	5.48195e-07	4.60766e-06
Smp_045610.1	Rho GDP-dissociation inhibitor-related [Source:UniProtKB/TrEMBL;Acc:G4VK76]	110.83	-7.90106	1.48273	1.44916e-09	5.12041e-08
Smp_008490.1	Glycogenin-related [Source:UniProtKB/TrEMBL;Acc:A0A3Q0KC44]	108.5	-7.89807	1.52214	2.4628e-09	7.43287e-08
Smp_300990.1	Aquaporin; Putative aquaporin-3 [Source:UniProtKB/TrEMBL;Acc:C4PYI6]	30.7744	-7.89554	2.89388	5.99173e-07	4.95007e-06
Smp_123510.1	Putative vacuolar protein sorting vps16 [Source:UniProtKB/TrEMBL;Acc:A0A3Q0KKM0]	30.9554	-7.89384	2.87088	4.99855e-07	4.29525e-06
Smp_248010.1	hypothetical protein	24.1182	-7.89251	2.89546	6.23748e-07	5.11492e-06
Smp_197730.2	Rrm-containing protein seb-4, putative [Source:UniProtKB/TrEMBL;Acc:A0A3Q0KUK0]	29.1657	-7.89174	2.89192	4.98323e-07	4.2855e-06
Smp_065120.1	Putative deoxyhypusine synthase [Source:UniProtKB/TrEMBL;Acc:A0A3Q0KH08]	28.8452	-7.89027	2.8938	5.21891e-07	4.44909e-06
Smp_145980.3	Amino acid transporter [Source:UniProtKB/TrEMBL;Acc:A0A3Q0KP32]	27.9221	-7.88921	2.90383	6.63798e-07	5.35364e-06
Smp_072350.1	ATP synthase gamma-related [Source:UniProtKB/TrEMBL;Acc:G4V9B4]	198.728	-7.8885	1.18394	1.1309e-11	1.1708e-09
Smp_342480.1	hypothetical protein	26.5704	-7.88792	2.88197	4.98305e-07	4.2855e-06
Smp_347700.1	hypothetical protein	25.3711	-7.88744	2.96457	1.9108e-06	1.24162e-05
Smp_146440.1	hypothetical protein	27.2283	-7.88736	2.88791	5.57235e-07	4.6727e-06
Smp_148010.1	Putative snf2 histone linker phd ring helicase [Source:UniProtKB/TrEMBL;Acc:A0A3Q0KPE8]	30.7842	-7.88638	2.88201	4.66643e-07	4.04862e-06
Smp_123370.1	Metacaspase 2, putative [Source:UniProtKB/TrEMBL;Acc:A0A3Q0KKL0]	22.4791	-7.88427	2.89037	5.94489e-07	4.92753e-06
Smp_210940.1	DNA polymerase [Source:UniProtKB/TrEMBL;Acc:A0A3Q0KVK7]	33.3442	-7.87945	2.99308	2.93387e-06	1.73852e-05
Smp_213180.1	Putative 12-lipoxygenase [Source:UniProtKB/TrEMBL;Acc:G4V9T7]	28.7373	-7.87927	2.96466	1.99043e-06	1.28406e-05
Smp_098760.2	Transducin beta-like [Source:UniProtKB/TrEMBL;Acc:G4M196]	29.5197	-7.8788	2.91533	9.33208e-07	6.93913e-06
Smp_077280.1	hypothetical protein	23.7534	-7.87655	2.88638	5.71308e-07	4.76843e-06
Smp_018790.1	hypothetical protein	106.317	-7.87616	1.48459	1.57618e-09	5.47442e-08
Smp_213290.3	hypothetical protein	25.9349	-7.87614	2.90919	8.52136e-07	6.47491e-06
Smp_067250.2	Putative fms interacting protein [Source:UniProtKB/TrEMBL;Acc:G4V9P7]	29.1392	-7.87346	2.92136	1.05524e-06	7.6717e-06
Smp_156880.1	Sec24-related C, d [Source:UniProtKB/TrEMBL;Acc:G4VKC5]	28.8855	-7.87166	2.89072	5.33982e-07	4.53421e-06
Smp_145070.1	Asparagine-rich antigen, putative [Source:UniProtKB/TrEMBL;Acc:A0A3Q0KNY6]	25.3923	-7.87136	2.88738	5.95354e-07	4.9309e-06
Smp_148250.1	hypothetical protein	32.5121	-7.86981	2.921	1.06676e-06	7.73452e-06
Smp_050470.1	hypothetical protein	27.1923	-7.8653	2.88851	6.24935e-07	5.1182e-06
Smp_169980.3	Serine/threonine kinase [Source:UniProtKB/TrEMBL;Acc:A0A3Q0KSN6]	30.2371	-7.86497	3.03758	5.31242e-06	2.85423e-05
Smp_125370.1	Serine/threonine kinase [Source:UniProtKB/TrEMBL;Acc:A0A3Q0KKX4]	24.7389	-7.86344	2.88787	6.23274e-07	5.11492e-06
Smp_038240.1	Putative alanyl-tRNA synthetase [Source:UniProtKB/TrEMBL;Acc:G4VNT2]	28.4994	-7.86312	2.88766	5.05802e-07	4.33942e-06
Smp_066670.1	Syntaxin, putative [Source:UniProtKB/TrEMBL;Acc:G4LVG4]	28.663	-7.86238	2.89805	7.00678e-07	5.55947e-06
Smp_041600.1	Isoleucine--tRNA ligase [Source:UniProtKB/TrEMBL;Acc:A0A3Q0KEX5]	28.7052	-7.86046	2.89166	5.78914e-07	4.8207e-06
Smp_030150.1	Putative homer [Source:UniProtKB/TrEMBL;Acc:A0A3Q0KDV8]	25.4994	-7.86003	2.87666	5.16523e-07	4.41031e-06
Smp_331170.2	hypothetical protein	24.4064	-7.85821	2.89608	9.12594e-07	6.81408e-06
Smp_078110.2	hypothetical protein	25.6512	-7.85618	2.89279	7.0367e-07	5.57499e-06
Smp_198730.1	hypothetical protein	24.607	-7.85579	2.87779	5.38244e-07	4.55962e-06
Smp_087860.1	Phosphomannomutase [Source:UniProtKB/TrEMBL;Acc:G4VLR0]	26.0595	-7.85459	2.87905	5.54135e-07	4.65032e-06
Smp_210900.2	hypothetical protein	30.5285	-7.85438	3.03182	5.1488e-06	2.78859e-05
Smp_155290.5	hypothetical protein	27.6226	-7.85414	2.90153	7.24761e-07	5.68273e-06
Smp_144310.2	Voltage-gated potassium channel, KCNQ [Source:UniProtKB/TrEMBL;Acc:A0A3Q0KNU1]	26.1455	-7.85394	2.93285	1.48518e-06	1.01081e-05
Smp_029040.2	hypothetical protein	28.3577	-7.85379	2.88841	5.40824e-07	4.57068e-06
Smp_209030.2	Putative dna polymerase epsilon, catalytic subunit [Source:UniProtKB/TrEMBL;Acc:A0A3Q0KV47]	29.1026	-7.85358	2.89439	7.26607e-07	5.68973e-06
Smp_170550.1	Putative granulin [Source:UniProtKB/TrEMBL;Acc:A0A3Q0KSR6]	30.609	-7.85302	2.93239	1.36644e-06	9.4608e-06
Smp_069960.1	Ubiquitinyl hydrolase 1 [Source:UniProtKB/TrEMBL;Acc:G4LXM5]	110.796	-7.85234	1.48621	1.66003e-09	5.6562e-08
Smp_018620.1	Paraplegin (M41 family) [Source:UniProtKB/TrEMBL;Acc:A0A3Q0KCW9]	29.8713	-7.85142	2.87588	5.2073e-07	4.44271e-06
Smp_067400.1	Zinc binding dehydrogenase, putative [Source:UniProtKB/TrEMBL;Acc:G4LZ82]	26.9438	-7.84844	2.87469	5.26749e-07	4.47986e-06
Smp_302740.3	hypothetical protein	29.444	-7.84672	2.86922	4.79448e-07	4.14303e-06
Smp_097560.1	Protein phosphatase inhibitor, putative [Source:UniProtKB/TrEMBL;Acc:G4M0N4]	24.7364	-7.84625	2.88108	5.9904e-07	4.95007e-06
Smp_161450.1	Calcium-activated potassium channel [Source:UniProtKB/TrEMBL;Acc:A0A3Q0KRE6]	104.635	-7.84462	1.4996	1.77254e-09	5.94548e-08
Smp_090030.1	hypothetical protein	25.9275	-7.84406	2.89487	7.7177e-07	5.98678e-06
Smp_157360.1	Putative synoviolin [Source:UniProtKB/TrEMBL;Acc:A0A3Q0KQU2]	29.7269	-7.84063	2.87541	5.4388e-07	4.58213e-06
Smp_094870.1	Putative poly(P)/ATP NAD kinase [Source:UniProtKB/TrEMBL;Acc:A0A3Q0KJE1]	27.8463	-7.83958	2.8841	5.40336e-07	4.57015e-06
Smp_083780.2	Putative ku P80 DNA helicase [Source:UniProtKB/TrEMBL;Acc:G4V6U2]	30.9298	-7.83672	2.88796	7.07424e-07	5.5873e-06
Smp_035280.1	Adenylyltransferase and sulfurtransferase MOCS3 homolog Adenylyltransferase Sulfurtransferase [Source:UniProtKB/TrEMBL;Acc:A0A3Q0KEF0]	30.5578	-7.83661	2.86955	6.36516e-07	5.20377e-06
Smp_127770.2	Putative ras GTP exchange factor [Source:UniProtKB/TrEMBL;Acc:A0A3Q0KLA8]	33.9556	-7.83628	2.8966	8.28256e-07	6.35173e-06
Smp_035250.1	hypothetical protein	23.5158	-7.83604	2.89579	8.23373e-07	6.32781e-06
Smp_337830.1	Enoyl hydratase [Source:UniProtKB/TrEMBL;Acc:A0A3Q0KDF9]	26.2525	-7.83196	2.88555	6.9335e-07	5.52575e-06
Smp_304840.3	O-linked n-acetylglucosamine transferase, ogt,putative [Source:UniProtKB/TrEMBL;Acc:C4PZS9]	29.4809	-7.83068	2.88208	6.41299e-07	5.23096e-06
Smp_157670.3	hypothetical protein	28.0964	-7.83028	3.02225	4.98869e-06	2.7155e-05
Smp_131100.1	Protein RFT1 homolog [Source:UniProtKB/TrEMBL;Acc:A0A3Q0KLU9]	23.9295	-7.82725	2.89886	8.91482e-07	6.7123e-06
Smp_135010.1	Putative oxalate:formate antiporter [Source:UniProtKB/TrEMBL;Acc:A0A3Q0KME7]	28.4107	-7.82684	2.87285	5.6707e-07	4.74409e-06
Smp_060490.1	Putative serine-rich protein [Source:UniProtKB/TrEMBL;Acc:A0A3Q0KGL5]	27.6549	-7.82394	2.89418	7.30577e-07	5.71251e-06
Smp_125490.1	hypothetical protein	22.1615	-7.82296	2.89322	8.30462e-07	6.35875e-06
Smp_020120.1	hypothetical protein	26.8102	-7.82221	2.90566	9.44728e-07	6.9958e-06
Smp_103740.1	EF hand containing protein [Source:UniProtKB/TrEMBL;Acc:A0A3Q0KJY8]	25.7579	-7.81902	2.88202	6.91509e-07	5.51925e-06
Smp_168770.1	Putative mitochondria associated granulocyte macrophage csf signaling molecule [Source:UniProtKB/TrEMBL;Acc:G4VF32]	25.319	-7.81897	2.87922	6.58509e-07	5.32146e-06
Smp_161750.3	hypothetical protein	29.7885	-7.81681	2.87922	6.50618e-07	5.28296e-06
Smp_211300.1	hypothetical protein	23.6356	-7.81631	2.87928	6.67118e-07	5.36836e-06
Smp_167190.1	Smp_167190 [Source:UniProtKB/TrEMBL;Acc:G4V7D5]	26.108	-7.81584	2.88155	6.95631e-07	5.53574e-06
Smp_145040.1	hypothetical protein	24.2476	-7.81576	2.87733	6.4562e-07	5.26222e-06
Smp_090140.1	Putative ftz-F1 interacting protein [Source:UniProtKB/TrEMBL;Acc:A0A3Q0KJ23]	108.228	-7.81519	1.48336	1.85831e-09	6.11601e-08
Smp_136530.1	Palmitoyltransferase [Source:UniProtKB/TrEMBL;Acc:A0A3Q0KMN9]	23.9846	-7.81411	2.87768	6.54858e-07	5.29741e-06
Smp_246660.1	hypothetical protein	23.505	-7.81408	2.88542	7.51488e-07	5.86324e-06
Smp_246630.1	hypothetical protein	23.7773	-7.81234	2.87425	6.20926e-07	5.09955e-06
Smp_302090.1	Putative ctl2 [Source:UniProtKB/TrEMBL;Acc:G4V7X4]	26.574	-7.81219	2.87023	5.77501e-07	4.81266e-06
Smp_130110.1	Proteasome subunit alpha 6 (T01 family) [Source:UniProtKB/TrEMBL;Acc:A0A3Q0KLM6]	25.9279	-7.81198	2.87153	5.91771e-07	4.90878e-06
Smp_245100.1	hypothetical protein	26.863	-7.81123	2.87674	6.52845e-07	5.28981e-06
Smp_337140.2	hypothetical protein	28.5118	-7.81111	2.9292	1.55133e-06	1.04985e-05
Smp_244350.1	hypothetical protein	27.274	-7.81038	2.87057	5.86821e-07	4.87523e-06
Smp_305490.6	hypothetical protein	25.3802	-7.80902	2.88565	7.7158e-07	5.98678e-06
Smp_344270.1	hypothetical protein	104.114	-7.80475	1.49134	2.62881e-09	7.72791e-08
Smp_009550.1	Putative DNA mismatch repair protein MLH1 [Source:UniProtKB/TrEMBL;Acc:G4V9Y8]	25.1801	-7.80248	2.8929	9.00086e-07	6.74876e-06
Smp_031100.1	Putative liquid facets [Source:UniProtKB/TrEMBL;Acc:A0A3Q0KE09]	27.5912	-7.80187	2.88641	6.78402e-07	5.44289e-06
Smp_045730.1	Exosome complex exonuclease RRP43, putative [Source:UniProtKB/TrEMBL;Acc:G4LX43]	26.3509	-7.79963	2.88698	8.24941e-07	6.33533e-06
Smp_135500.1	Phosphodiesterase [Source:UniProtKB/TrEMBL;Acc:A0A3Q0KMK5]	25.0508	-7.7995	2.87745	6.98545e-07	5.55073e-06
Smp_332280.1	hypothetical protein	23.1119	-7.79897	2.92408	1.51911e-06	1.03194e-05
Smp_316680.2	hypothetical protein	28.8046	-7.79896	2.88421	7.16009e-07	5.63131e-06
Smp_308260.3	hypothetical protein	25.8678	-7.79746	2.89481	9.50267e-07	7.02715e-06
Smp_050890.2	hypothetical protein	26.3246	-7.79612	2.92259	1.45223e-06	9.92144e-06
Smp_341810.1	Dynein light chain [Source:UniProtKB/TrEMBL;Acc:C1M295]	22.0789	-7.79294	2.89093	9.1683e-07	6.84096e-06
Smp_312950.1	hypothetical protein	29.1098	-7.79077	2.88847	8.41832e-07	6.40565e-06
Smp_152380.1	hypothetical protein	20.7916	-7.79015	2.89446	9.79707e-07	7.19906e-06
Smp_180070.2	Putative gem-associated protein 5 (Gemin5) [Source:UniProtKB/TrEMBL;Acc:A0A3Q0KTW4]	31.0246	-7.78995	2.9465	2.1937e-06	1.38857e-05
Smp_048260.2	Putative n-acetyltransferase [Source:UniProtKB/TrEMBL;Acc:G4V8W9]	26.7185	-7.78895	2.87973	7.64087e-07	5.94861e-06
Smp_148660.2	DNA ligase [Source:UniProtKB/TrEMBL;Acc:A0A3Q0KPH9]	25.9831	-7.78771	2.87687	7.30006e-07	5.71219e-06
Smp_136580.1	Exocyst complex component 7 [Source:UniProtKB/TrEMBL;Acc:A0A3Q0KMM0]	26.9657	-7.78466	2.90165	1.00674e-06	7.36386e-06
Smp_158670.1	hypothetical protein	26.4466	-7.78453	2.90019	1.01395e-06	7.40148e-06
Smp_093450.1	Putative hepatocellular carcinoma-associated antigen [Source:UniProtKB/TrEMBL;Acc:G4VHT5]	27.2797	-7.78448	2.8915	8.34882e-07	6.36176e-06
Smp_242360.1	hypothetical protein	25.1093	-7.78029	2.87171	6.89704e-07	5.51303e-06
Smp_086690.1	Kinase [Source:UniProtKB/TrEMBL;Acc:A0A3Q0KIT8]	23.9633	-7.77886	2.8877	9.1758e-07	6.84182e-06
Smp_070340.1	hypothetical protein	27.3426	-7.77823	2.87797	6.40606e-07	5.22927e-06
Smp_246990.1	hypothetical protein	28.5257	-7.7782	2.8634	6.04021e-07	4.9797e-06
Smp_343680.4	hypothetical protein	23.5302	-7.7779	2.89618	1.06964e-06	7.74497e-06
Smp_175580.1	Smp_200730 [Source:UniProtKB/TrEMBL;Acc:G4V914]	22.9607	-7.77715	2.87694	7.72947e-07	5.99159e-06
Smp_138110.1	Homeobox protein distal-less dlx,putative [Source:UniProtKB/TrEMBL;Acc:A0A3Q0KMY3]	22.8536	-7.77706	2.88955	9.62768e-07	7.10009e-06
Smp_008710.1	hypothetical protein	23.052	-7.77682	2.8828	8.5933e-07	6.51578e-06
Smp_074710.1	hypothetical protein	24.7801	-7.7766	2.87246	7.1168e-07	5.60776e-06
Smp_340790.1	hypothetical protein	27.6679	-7.77433	2.90903	1.37233e-06	9.48951e-06
Smp_247460.1	hypothetical protein	23.508	-7.77187	2.90246	1.21544e-06	8.57017e-06
Smp_337560.2	hypothetical protein	26.502	-7.77151	2.86863	6.80741e-07	5.45758e-06
Smp_333770.1	hypothetical protein	27.6735	-7.77145	2.86774	6.72665e-07	5.40835e-06
Smp_058780.1	hypothetical protein	29.5693	-7.76574	2.90217	1.23669e-06	8.6972e-06
Smp_163600.1	Lim homeobox protein, putative [Source:UniProtKB/TrEMBL;Acc:A0A3Q0KRQ9]	24.4176	-7.76535	2.87426	7.74017e-07	5.99557e-06
Smp_158990.1	Neuronal calcium sensor, putative [Source:UniProtKB/TrEMBL;Acc:G4LZZ3]	24.2505	-7.7635	2.88437	9.42568e-07	6.98941e-06
Smp_341530.1	hypothetical protein	27.8469	-7.76152	2.86669	6.9232e-07	5.52164e-06
Smp_344440.1	hypothetical protein	23.1444	-7.76135	2.87705	8.33271e-07	6.36144e-06
Smp_178490.1	Solute carrier family 35 member d1, putative [Source:UniProtKB/TrEMBL;Acc:A0A3Q0KTR4]	23.3291	-7.75835	2.87144	7.61089e-07	5.93385e-06
Smp_168800.1	Ubiquitin carboxyl-terminal hydrolase [Source:UniProtKB/TrEMBL;Acc:A0A3Q0KSJ1]	25.5686	-7.7566	2.86629	7.00621e-07	5.55947e-06
Smp_153460.1	Putative monoxygenase [Source:UniProtKB/TrEMBL;Acc:A0A3Q0KQ85]	26.6218	-7.75624	2.87652	8.76492e-07	6.61331e-06
Smp_198850.1	Vacuolar-sorting protein SNF8 [Source:UniProtKB/TrEMBL;Acc:G4LYR8]	29.2198	-7.75347	2.90061	1.27144e-06	8.88932e-06
Smp_054820.1	hypothetical protein	27.0876	-7.75109	2.88394	9.74107e-07	7.16408e-06
Smp_022570.1	SAGA-associated factor 11 [Source:UniProtKB/TrEMBL;Acc:G4VEB2]	27.2817	-7.75058	2.87532	6.83013e-07	5.47173e-06
Smp_102240.1	Upf3 regulator of nonsense transcripts-like protein [Source:UniProtKB/TrEMBL;Acc:A0A3Q0KJU1]	29.0526	-7.74945	2.86592	7.18749e-07	5.64462e-06
Smp_315780.4	hypothetical protein	33.5396	-7.74818	2.88524	1.01338e-06	7.40148e-06
Smp_306300.1	hypothetical protein	25.3905	-7.74662	2.86735	7.47671e-07	5.84192e-06
Smp_161560.4	hypothetical protein	24.6849	-7.74459	2.87284	8.30943e-07	6.35875e-06
Smp_181080.2	Shb-like protein [Source:UniProtKB/TrEMBL;Acc:A0A3Q0KUF0]	26.9172	-7.74442	2.9138	1.57653e-06	1.06356e-05
Smp_092530.2	AP-1 complex subunit gamma [Source:UniProtKB/TrEMBL;Acc:A0A3Q0KJ72]	26.5378	-7.74409	2.88152	8.46845e-07	6.43925e-06
Smp_169950.1	Serine/threonine kinase [Source:UniProtKB/TrEMBL;Acc:A0A3Q0KSZ5]	101.706	-7.74391	1.53266	5.46201e-09	1.28968e-07
Smp_180150.1	DNA-directed RNA polymerase, putative [Source:UniProtKB/TrEMBL;Acc:G4LU92]	100.442	-7.7437	1.47869	2.674e-09	7.80148e-08
Smp_213670.1	hypothetical protein	23.3964	-7.74333	2.86766	7.63808e-07	5.94861e-06
Smp_152440.1	hypothetical protein	26.1946	-7.7431	2.90373	1.29818e-06	9.04691e-06
Smp_147850.2	GTP-binding protein-related [Source:UniProtKB/TrEMBL;Acc:A0A3Q0KPK8]	28.4455	-7.74011	2.88279	9.36023e-07	6.95525e-06
Smp_210530.1	Putative tyrosyl-DNA phosphodiesterase [Source:UniProtKB/TrEMBL;Acc:A0A3Q0KVE4]	24.8704	-7.73933	2.87167	8.34249e-07	6.36144e-06
Smp_319400.1	hypothetical protein	19.9673	-7.739	2.92397	1.93506e-06	1.2536e-05
Smp_042030.1	Putative vesicle transport protein SEC20 [Source:UniProtKB/TrEMBL;Acc:G4VJS4]	24.3867	-7.73899	2.87627	9.04892e-07	6.77536e-06
Smp_019680.2	hypothetical protein	29.167	-7.73729	2.86759	7.83568e-07	6.06482e-06
Smp_247370.1	hypothetical protein	23.7696	-7.73647	2.89215	1.42969e-06	9.79228e-06
Smp_010230.1	Smp_010230 [Source:UniProtKB/TrEMBL;Acc:G4LUG8]	101.639	-7.73588	1.52164	4.78707e-09	1.17409e-07
Smp_019050.1	Tubulin-specific chaperone A [Source:UniProtKB/TrEMBL;Acc:A0A3Q0KCZ4]	26.5734	-7.73254	2.88121	8.74804e-07	6.6052e-06
Smp_246790.5	hypothetical protein	25.5097	-7.73195	2.95607	3.15787e-06	1.85391e-05
Smp_133170.2	Putative vasohibin [Source:UniProtKB/TrEMBL;Acc:A0A3Q0KM59]	25.1542	-7.73131	2.89901	1.28075e-06	8.94861e-06
Smp_067520.1	Jun-related protein [Source:UniProtKB/TrEMBL;Acc:G4VQC3]	25.2854	-7.7299	2.86884	8.29024e-07	6.3531e-06
Smp_246710.1	hypothetical protein	22.1137	-7.7284	2.87027	8.57441e-07	6.51063e-06
Smp_212410.1	hypothetical protein	23.7439	-7.72645	2.97289	3.91789e-06	2.22021e-05
[truncated: 3,361 more rows]

## Sheet: Identified Proteins
Protein Group	Protein ID	Identified Peaks Accession	Gene description	-10lgP	Coverage (%)	Coverage (%) Sample 1	Coverage (%) Sample 2	Coverage (%) Sample 3	Coverage (%) Sample 4	Coverage (%) Sample 5	Coverage (%) Sample 6	Area Sample 1	Area Sample 2	Area Sample 3	Area Sample 4	Area Sample 5	Area Sample 6	#Peptides	#Unique	#Spec Sample 1	#Spec Sample 2	#Spec Sample 3	#Spec Sample 4	#Spec Sample 5	#Spec Sample 6	PTM	Avg. Mass
[truncated: 2,401 more rows]

[truncated: 3 more sheets: Protein Abundance, DE of Proteins, ddPCR ]
