# Supplementary material for: Multiomic analysis of Schistosoma mansoni reveals unique expression profiles in cercarial heads and tails
Source: Commun Biol. 2021 Jul 12;4:860. doi: 10.1038/s42003-021-02366-w (PMC8275615; doi:10.1038/s42003-021-02366-w)
Supplement: Supplementary file 5 — Supplementary Data 2 [file 42003_2021_2366_MOESM5_ESM.xlsx]

## Sheet: Head Protein Overrep
# version: e103_eg50_p15_68c0e33
# date: 4/26/2021	12:53:42 PM
# organism: scmansprjea36577
# all results: false
# ordered: false
# no iea: false
# sources: GO:MF	GO:BP	GO:CC	KEGG	REAC	WP	TF	MIRNA	HPA	CORUM	HP
# combined: false
# numeric ns: ENTREZGENE_ACC
# domain scope: annotated
# measure underrepresentation: false
# significance threshold method: g_SCS
# user threshold: 0.05
# no evidences: false
# query genes included: query_1<Smp_068950	Smp_150300	Smp_162770	Smp_043940	Smp_120320	Smp_310950	Smp_314170	Smp_332150	Smp_141000	Smp_139800	Smp_210520	Smp_210250	Smp_049520	Smp_323380	Smp_337410	Smp_142970	Smp_040710	Smp_077980	Smp_244700	Smp_210130	Smp_030780	Smp_149050	Smp_010550	Smp_142010	Smp_126370	Smp_091190	Smp_007660	Smp_180160
# query genes not included: none
# query genes duplicates: SMP_068950.2	SMP_150300.2	SMP_150300.3	SMP_162770.2	SMP_043940.2	SMP_141000.2	SMP_139800.3	SMP_210520.2	SMP_210250.2	SMP_210250.3	SMP_049520.2	SMP_323380.2	SMP_142970.2	SMP_040710.2	SMP_077980.3	SMP_077980.4	SMP_244700.2	SMP_244700.3	SMP_244700.4	SMP_244700.5	SMP_210130.3	SMP_210130.4	SMP_030780.2	SMP_149050.3	SMP_149050.4	SMP_010550.2	SMP_010550.3	SMP_010550.4
source	term_name	term_id	adjusted_p_value	negative_log10_of_adjusted_p_value	term_size	query_size	intersection_size	effective_domain_size	intersections
GO:CC	spliceosomal complex	GO:0005681	0.00719964	2.14269	24	40	4	3887	SMP_003630.1,SMP_242060.1,SMP_331920.1,SMP_078640.1
KEGG	Spliceosome	KEGG:03040	0.000338998	3.4698	94	34	10	1554	SMP_120320.1,SMP_129720.1,SMP_069870.1,SMP_104660.1,SMP_003630.1,SMP_106050.1,SMP_331920.1,SMP_029900.1,SMP_093690.1,SMP_078640.1

## Sheet: Head Protein Underrep
# version: e103_eg50_p15_68c0e33
# date: 4/26/2021	12:54:30 PM
# organism: scmansprjea36577
# all results: false
# ordered: false
# no iea: false
# sources: GO:MF	GO:BP	GO:CC	KEGG	REAC	WP	TF	MIRNA	HPA	CORUM	HP
# combined: false
# numeric ns: ENTREZGENE_ACC
# domain scope: annotated
# measure underrepresentation: true
# significance threshold method: g_SCS
# user threshold: 0.05
# no evidences: false
# query genes included: query_1<Smp_068950	Smp_150300	Smp_162770	Smp_043940	Smp_120320	Smp_310950	Smp_314170	Smp_332150	Smp_141000	Smp_139800	Smp_210520	Smp_210250	Smp_049520	Smp_323380	Smp_337410	Smp_142970	Smp_040710	Smp_077980	Smp_244700
# query genes not included: none
# query genes duplicates: SMP_068950.2	SMP_150300.2	SMP_150300.3	SMP_162770.2	SMP_043940.2	SMP_141000.2	SMP_139800.3	SMP_210520.2	SMP_210250.2	SMP_210250.3	SMP_049520.2	SMP_323380.2	SMP_142970.2	SMP_040710.2	SMP_077980.3	SMP_077980.4	SMP_244700.2	SMP_244700.3	SMP_244700.4
source	term_name	term_id	adjusted_p_value	negative_log10_of_adjusted_p_value	term_size	query_size	intersection_size	effective_domain_size	intersections
KEGG	Metabolic pathways	KEGG:01100	0.0357466	1.44677	490	34	3	1554	SMP_142970.1,SMP_035700.1,SMP_170430.1

## Sheet: Tail Protein Overrep
# version: e103_eg50_p15_68c0e33
# date: 4/26/2021	12:50:12 PM
# organism: scmansprjea36577
# all results: false
# ordered: false
# no iea: false
# sources: GO:MF	GO:BP	GO:CC	KEGG	REAC	WP	TF	MIRNA	HPA	CORUM	HP
# combined: false
# numeric ns: ENTREZGENE_ACC
# domain scope: annotated
# measure underrepresentation: false
# significance threshold method: g_SCS
# user threshold: 0.05
# no evidences: false
# query genes included: query_1<Smp_333340	Smp_048050	Smp_049230	Smp_345320	Smp_096010	Smp_242800	Smp_245600	Smp_327030	Smp_341920	Smp_015050	Smp_164100	Smp_159190	Smp_212060	Smp_332830	Smp_066620	Smp_045260	Smp_212870	Smp_102280	Smp_045810	Smp_135210	Smp_066200	Smp_160540	Smp_022320	Smp_079860	Smp_340490	Smp_335720	Smp_028100
# query genes not included: none
# query genes duplicates: SMP_333340.2	SMP_048050.2	SMP_345320.2	SMP_096010.2	SMP_242800.2	SMP_245600.2	SMP_327030.2	SMP_341920.2
source	term_name	term_id	adjusted_p_value	negative_log10_of_adjusted_p_value	term_size	query_size	intersection_size	effective_domain_size	intersections
GO:MF	structural constituent of ribosome	GO:0003735	0.00172127	2.76415	127	24	6	5369	SMP_341920.1,SMP_212060.1,SMP_332830.1,SMP_066620.1,SMP_212870.1,SMP_102280.1
GO:MF	structural molecule activity	GO:0005198	0.0112785	1.94775	177	24	6	5369	SMP_341920.1,SMP_212060.1,SMP_332830.1,SMP_066620.1,SMP_212870.1,SMP_102280.1
GO:BP	organonitrogen compound biosynthetic process	GO:1901566	0.0120774	1.91803	440	15	8	4187	SMP_341920.1,SMP_212060.1,SMP_332830.1,SMP_045260.1,SMP_212870.1,SMP_102280.1,SMP_045810.2,SMP_347170.1
GO:BP	translation	GO:0006412	0.0323541	1.49007	246	15	6	4187	SMP_341920.1,SMP_212060.1,SMP_332830.1,SMP_212870.1,SMP_102280.1,SMP_347170.1
GO:BP	peptide biosynthetic process	GO:0043043	0.0346203	1.46067	249	15	6	4187	SMP_341920.1,SMP_212060.1,SMP_332830.1,SMP_212870.1,SMP_102280.1,SMP_347170.1
GO:BP	amide biosynthetic process	GO:0043604	0.0370122	1.43165	252	15	6	4187	SMP_341920.1,SMP_212060.1,SMP_332830.1,SMP_212870.1,SMP_102280.1,SMP_347170.1
GO:BP	peptide metabolic process	GO:0006518	0.0412921	1.38413	257	15	6	4187	SMP_341920.1,SMP_212060.1,SMP_332830.1,SMP_212870.1,SMP_102280.1,SMP_347170.1
GO:BP	cellular amide metabolic process	GO:0043603	0.0499905	1.30111	266	15	6	4187	SMP_341920.1,SMP_212060.1,SMP_332830.1,SMP_212870.1,SMP_102280.1,SMP_347170.1
GO:CC	mitochondrion	GO:0005739	1.7178e-05	4.76503	164	18	8	3887	SMP_212060.1,SMP_066620.1,SMP_045260.1,SMP_212870.1,SMP_102280.1,SMP_066200.1,SMP_022320.1,SMP_347170.1
GO:CC	ribosome	GO:0005840	0.000118567	3.92604	143	18	7	3887	SMP_341920.1,SMP_212060.1,SMP_332830.1,SMP_066620.1,SMP_212870.1,SMP_102280.1,SMP_347170.1
GO:CC	mitochondrial matrix	GO:0005759	0.0119541	1.92248	25	18	3	3887	SMP_045260.1,SMP_102280.1,SMP_347170.1
GO:CC	non-membrane-bounded organelle	GO:0043228	0.04995	1.30146	483	18	8	3887	SMP_327030.1,SMP_341920.1,SMP_212060.1,SMP_332830.1,SMP_066620.1,SMP_212870.1,SMP_102280.1,SMP_347170.1
GO:CC	intracellular non-membrane-bounded organelle	GO:0043232	0.04995	1.30146	483	18	8	3887	SMP_327030.1,SMP_341920.1,SMP_212060.1,SMP_332830.1,SMP_066620.1,SMP_212870.1,SMP_102280.1,SMP_347170.1
KEGG	Porphyrin and chlorophyll metabolism	KEGG:00860	0.0163556	1.78633	11	7	2	1554	SMP_045260.1,SMP_022320.1
