# Supplementary material for: Multiomic analysis of Schistosoma mansoni reveals unique expression profiles in cercarial heads and tails
Source: Commun Biol. 2021 Jul 12;4:860. doi: 10.1038/s42003-021-02366-w (PMC8275615; doi:10.1038/s42003-021-02366-w)
Supplement: Supplementary file 6 — Supplementary Data 3 [file 42003_2021_2366_MOESM6_ESM.xlsx]

## Sheet: Head Transcript Enriched
# version: e103_eg50_p15_68c0e33
# date: 4/25/2021	1:13:00 PM
# organism: scmansprjea36577
# all results: false
# ordered: false
# no iea: false
# sources: GO:MF	GO:BP	GO:CC	KEGG	REAC	WP	TF	MIRNA	HPA	CORUM	HP
# combined: false
# numeric ns: ENTREZGENE_ACC
# domain scope: annotated
# measure underrepresentation: false
# significance threshold method: g_SCS
# user threshold: 0.05
# no evidences: false
# query genes included: query_1<Smp_175740	Smp_201810	Smp_030000	Smp_066990	Smp_082240	Smp_141770	Smp_318470	Smp_028980	Smp_179300	Smp_157680	Smp_310750	Smp_063350	Smp_211250	Smp_132960	Smp_097820	Smp_074780	Smp_124870	Smp_185460	Smp_000100	Smp_316570	Smp_025860	Smp_021060	Smp_012470	Smp_106110	Smp_095150	Smp_084460
# query genes not included: none
# query genes duplicates: SMP_091640.2
source	term_name	term_id	adjusted_p_value	negative_log10_of_adjusted_p_value	term_size	query_size	intersection_size	effective_domain_size	intersections
GO:MF	structural molecule activity	GO:0005198	8.99196e-09	8.04615	177	90	19	5369	SMP_175740.2,SMP_066990.1,SMP_063350.1,SMP_211250.1,SMP_074780.1,SMP_084460.1,SMP_091640.1,SMP_055050.2,SMP_014650.1,SMP_041650.1,SMP_329680.1,SMP_066940.1,SMP_332100.1,SMP_337420.2,SMP_197370.1,SMP_074470.1,SMP_333040.1,SMP_196840.2,SMP_343540.5
GO:MF	structural constituent of ribosome	GO:0003735	3.27338e-08	7.485	127	90	16	5369	SMP_175740.2,SMP_066990.1,SMP_063350.1,SMP_211250.1,SMP_074780.1,SMP_084460.1,SMP_091640.1,SMP_055050.2,SMP_014650.1,SMP_041650.1,SMP_329680.1,SMP_066940.1,SMP_332100.1,SMP_337420.2,SMP_074470.1,SMP_333040.1
GO:MF	protein heterodimerization activity	GO:0046982	0.00819087	2.08667	40	90	6	5369	SMP_082240.1,SMP_108390.1,SMP_074610.1,SMP_194870.1,SMP_337740.1,SMP_060760.1
GO:BP	peptide metabolic process	GO:0006518	3.15469e-06	5.50104	257	62	18	4187	SMP_175740.2,SMP_066990.1,SMP_063350.1,SMP_211250.1,SMP_074780.1,SMP_095150.1,SMP_084460.1,SMP_091640.1,SMP_055050.2,SMP_014650.1,SMP_041650.1,SMP_329680.1,SMP_066940.1,SMP_332100.1,SMP_337420.2,SMP_024390.1,SMP_074470.1,SMP_333040.1
GO:BP	cellular amide metabolic process	GO:0043603	5.44446e-06	5.26405	266	62	18	4187	SMP_175740.2,SMP_066990.1,SMP_063350.1,SMP_211250.1,SMP_074780.1,SMP_095150.1,SMP_084460.1,SMP_091640.1,SMP_055050.2,SMP_014650.1,SMP_041650.1,SMP_329680.1,SMP_066940.1,SMP_332100.1,SMP_337420.2,SMP_024390.1,SMP_074470.1,SMP_333040.1
GO:BP	translation	GO:0006412	1.08076e-05	4.96627	246	62	17	4187	SMP_175740.2,SMP_066990.1,SMP_063350.1,SMP_211250.1,SMP_074780.1,SMP_095150.1,SMP_084460.1,SMP_091640.1,SMP_055050.2,SMP_014650.1,SMP_041650.1,SMP_329680.1,SMP_066940.1,SMP_332100.1,SMP_337420.2,SMP_074470.1,SMP_333040.1
GO:BP	peptide biosynthetic process	GO:0043043	1.29506e-05	4.88771	249	62	17	4187	SMP_175740.2,SMP_066990.1,SMP_063350.1,SMP_211250.1,SMP_074780.1,SMP_095150.1,SMP_084460.1,SMP_091640.1,SMP_055050.2,SMP_014650.1,SMP_041650.1,SMP_329680.1,SMP_066940.1,SMP_332100.1,SMP_337420.2,SMP_074470.1,SMP_333040.1
GO:BP	amide biosynthetic process	GO:0043604	1.54775e-05	4.8103	252	62	17	4187	SMP_175740.2,SMP_066990.1,SMP_063350.1,SMP_211250.1,SMP_074780.1,SMP_095150.1,SMP_084460.1,SMP_091640.1,SMP_055050.2,SMP_014650.1,SMP_041650.1,SMP_329680.1,SMP_066940.1,SMP_332100.1,SMP_337420.2,SMP_074470.1,SMP_333040.1
GO:BP	organonitrogen compound biosynthetic process	GO:1901566	0.000562538	3.24985	440	62	20	4187	SMP_175740.2,SMP_066990.1,SMP_063350.1,SMP_211250.1,SMP_074780.1,SMP_095150.1,SMP_084460.1,SMP_091640.1,SMP_055050.2,SMP_092750.1,SMP_014650.1,SMP_041650.1,SMP_329680.1,SMP_066940.1,SMP_332100.1,SMP_337420.2,SMP_334530.2,SMP_074470.1,SMP_333040.1,SMP_005500.1
GO:CC	ribosome	GO:0005840	1.20072e-07	6.92056	143	68	16	3887	SMP_175740.2,SMP_066990.1,SMP_063350.1,SMP_211250.1,SMP_074780.1,SMP_084460.1,SMP_091640.1,SMP_055050.2,SMP_014650.1,SMP_041650.1,SMP_329680.1,SMP_066940.1,SMP_332100.1,SMP_337420.2,SMP_074470.1,SMP_333040.1
GO:CC	non-membrane-bounded organelle	GO:0043228	3.62565e-06	5.44061	483	68	26	3887	SMP_175740.2,SMP_066990.1,SMP_082240.1,SMP_063350.1,SMP_211250.1,SMP_074780.1,SMP_084460.1,SMP_091640.1,SMP_055050.2,SMP_108390.1,SMP_074610.1,SMP_194870.1,SMP_014650.1,SMP_041650.1,SMP_329680.1,SMP_066940.1,SMP_332100.1,SMP_110280.2,SMP_337420.2,SMP_337740.1,SMP_074470.1,SMP_333040.1,SMP_060760.1,SMP_095520.1,SMP_121940.2,SMP_343540.5
GO:CC	intracellular non-membrane-bounded organelle	GO:0043232	3.62565e-06	5.44061	483	68	26	3887	SMP_175740.2,SMP_066990.1,SMP_082240.1,SMP_063350.1,SMP_211250.1,SMP_074780.1,SMP_084460.1,SMP_091640.1,SMP_055050.2,SMP_108390.1,SMP_074610.1,SMP_194870.1,SMP_014650.1,SMP_041650.1,SMP_329680.1,SMP_066940.1,SMP_332100.1,SMP_110280.2,SMP_337420.2,SMP_337740.1,SMP_074470.1,SMP_333040.1,SMP_060760.1,SMP_095520.1,SMP_121940.2,SMP_343540.5
GO:CC	nucleosome	GO:0000786	0.000208044	3.68184	24	68	6	3887	SMP_082240.1,SMP_108390.1,SMP_074610.1,SMP_194870.1,SMP_337740.1,SMP_060760.1
GO:CC	DNA packaging complex	GO:0044815	0.0003462	3.46067	26	68	6	3887	SMP_082240.1,SMP_108390.1,SMP_074610.1,SMP_194870.1,SMP_337740.1,SMP_060760.1
GO:CC	protein-DNA complex	GO:0032993	0.000439028	3.35751	27	68	6	3887	SMP_082240.1,SMP_108390.1,SMP_074610.1,SMP_194870.1,SMP_337740.1,SMP_060760.1
GO:CC	chromatin	GO:0000785	0.0171777	1.76503	50	68	6	3887	SMP_082240.1,SMP_108390.1,SMP_074610.1,SMP_194870.1,SMP_337740.1,SMP_060760.1
KEGG	Ribosome	KEGG:03010	3.3232e-06	5.47844	98	32	12	1554	SMP_175740.2,SMP_066990.1,SMP_063350.1,SMP_211250.1,SMP_074780.1,SMP_084460.1,SMP_091640.1,SMP_055050.2,SMP_014650.1,SMP_041650.1,SMP_066940.1,SMP_074470.1

## Sheet: Head Transcript Reduced
# version: e103_eg50_p15_68c0e33
# date: 4/25/2021	1:10:45 PM
# organism: scmansprjea36577
# all results: false
# ordered: false
# no iea: false
# sources: GO:MF	GO:BP	GO:CC	KEGG	REAC	WP	TF	MIRNA	HPA	CORUM	HP
# combined: false
# numeric ns: ENTREZGENE_ACC
# domain scope: annotated
# measure underrepresentation: true
# significance threshold method: g_SCS
# user threshold: 0.05
# no evidences: false
# query genes included: query_1<Smp_340190	Smp_162370	Smp_213670	Smp_016050	Smp_161790	Smp_321250	Smp_089700	Smp_077860	Smp_088650	Smp_172730	Smp_092750	Smp_067900	Smp_100130	Smp_134010	Smp_030000	Smp_018240	Smp_131050	Smp_144030	Smp_308140	Smp_315780	Smp_121430	Smp_006390
# query genes not included: none
# query genes duplicates: SMP_161790.1	SMP_100130.2	SMP_018240.1	SMP_036590.1	SMP_130280.3	SMP_000040.2	SMP_246800.1	SMP_179650.1	SMP_025860.2	SMP_002600.1	SMP_104580.2	SMP_145300.1	SMP_126540.2	SMP_019890.2	SMP_036990.2	SMP_310170.1	SMP_011660.1	SMP_313310.1	SMP_165050.1	SMP_335130.1	SMP_317510.2	SMP_308750.1
source	term_name	term_id	adjusted_p_value	negative_log10_of_adjusted_p_value	term_size	query_size	intersection_size	effective_domain_size	intersections
GO:BP	macromolecule biosynthetic process	GO:0009059	0.0207473	1.68304	767	100	5	4187	SMP_016050.1,SMP_030690.1,SMP_179650.2,SMP_056360.1,SMP_093310.1
GO:BP	cellular macromolecule biosynthetic process	GO:0034645	0.0247361	1.60667	759	100	5	4187	SMP_016050.1,SMP_030690.1,SMP_179650.2,SMP_056360.1,SMP_093310.1
GO:BP	cellular macromolecule metabolic process	GO:0044260	0.0330083	1.48138	1514	100	19	4187	SMP_016050.1,SMP_131050.1,SMP_121430.1,SMP_006390.1,SMP_004810.1,SMP_196510.1,SMP_005210.1,SMP_067890.1,SMP_030180.1,SMP_030690.1,SMP_336360.1,SMP_179650.2,SMP_056360.1,SMP_032580.1,SMP_011660.2,SMP_148510.2,SMP_093310.1,SMP_332350.1,SMP_311700.1
GO:CC	intrinsic component of membrane	GO:0031224	9.24251e-05	4.03421	2215	95	31	3887	SMP_321250.3,SMP_089700.1,SMP_144030.1,SMP_347870.1,SMP_346910.1,SMP_102340.1,SMP_130280.1,SMP_004310.1,SMP_047450.1,SMP_267000.1,SMP_246800.3,SMP_024010.1,SMP_010370.1,SMP_170340.1,SMP_136400.1,SMP_039130.1,SMP_173150.1,SMP_335630.1,SMP_019890.1,SMP_212710.2,SMP_072190.1,SMP_310170.2,SMP_326490.1,SMP_165050.2,SMP_245490.1,SMP_140000.1,SMP_309580.1,SMP_319720.1,SMP_318300.1,SMP_001890.1,SMP_30910…
GO:CC	integral component of membrane	GO:0016021	9.97509e-05	4.00108	2212	95	31	3887	SMP_321250.3,SMP_089700.1,SMP_144030.1,SMP_347870.1,SMP_346910.1,SMP_102340.1,SMP_130280.1,SMP_004310.1,SMP_047450.1,SMP_267000.1,SMP_246800.3,SMP_024010.1,SMP_010370.1,SMP_170340.1,SMP_136400.1,SMP_039130.1,SMP_173150.1,SMP_335630.1,SMP_019890.1,SMP_212710.2,SMP_072190.1,SMP_310170.2,SMP_326490.1,SMP_165050.2,SMP_245490.1,SMP_140000.1,SMP_309580.1,SMP_319720.1,SMP_318300.1,SMP_001890.1,SMP_30910…
GO:CC	membrane	GO:0016020	0.00141021	2.85072	2384	95	38	3887	SMP_321250.3,SMP_089700.1,SMP_144030.1,SMP_347870.1,SMP_334410.1,SMP_346910.1,SMP_102340.1,SMP_130280.1,SMP_004310.1,SMP_079950.1,SMP_047450.1,SMP_267000.1,SMP_246800.3,SMP_024010.1,SMP_010820.1,SMP_205760.1,SMP_010370.1,SMP_170340.1,SMP_136400.1,SMP_039130.1,SMP_173150.1,SMP_335630.1,SMP_145300.2,SMP_019890.1,SMP_212710.2,SMP_072190.1,SMP_310170.2,SMP_326490.1,SMP_165050.2,SMP_245490.1,SMP_14000…

## Sheet: Head Protein Enriched
# version: e103_eg50_p15_68c0e33
# date: 4/25/2021	1:09:56 PM
# organism: scmansprjea36577
# all results: false
# ordered: false
# no iea: false
# sources: GO:MF	GO:BP	GO:CC	KEGG	REAC	WP	TF	MIRNA	HPA	CORUM	HP
# combined: false
# numeric ns: ENTREZGENE_ACC
# domain scope: annotated
# measure underrepresentation: false
# significance threshold method: g_SCS
# user threshold: 0.05
# no evidences: false
# query genes included: query_1<Smp_340190	Smp_162370	Smp_213670	Smp_016050	Smp_161790	Smp_321250	Smp_089700	Smp_077860	Smp_088650	Smp_172730	Smp_092750	Smp_067900	Smp_100130	Smp_134010	Smp_030000	Smp_018240	Smp_131050	Smp_144030	Smp_308140	Smp_315780	Smp_121430	Smp_006390	Smp_043120
# query genes not included: none
# query genes duplicates: SMP_161790.1	SMP_100130.2	SMP_018240.1	SMP_036590.1	SMP_130280.3	SMP_000040.2	SMP_246800.1	SMP_179650.1	SMP_025860.2	SMP_002600.1	SMP_104580.2	SMP_145300.1	SMP_126540.2	SMP_019890.2	SMP_036990.2	SMP_310170.1	SMP_011660.1	SMP_313310.1	SMP_165050.1	SMP_335130.1	SMP_317510.2	SMP_308750.1
source	term_name	term_id	adjusted_p_value	negative_log10_of_adjusted_p_value	term_size	query_size	intersection_size	effective_domain_size	intersections
GO:MF	motor activity	GO:0003774	0.000571947	3.24264	79	138	11	5369	SMP_019310.1,SMP_174520.1,SMP_000040.1,SMP_085540.1,SMP_021920.1,SMP_001040.1,SMP_143940.1,SMP_326390.1,SMP_056780.1,SMP_319260.1,SMP_174510.1
GO:MF	actin binding	GO:0003779	0.00461077	2.33623	65	138	9	5369	SMP_120700.1,SMP_014010.1,SMP_037230.1,SMP_066760.1,SMP_000100.1,SMP_085540.1,SMP_025860.1,SMP_126480.1,SMP_078690.1
GO:MF	identical protein binding	GO:0042802	0.015566	1.80782	11	138	4	5369	SMP_308140.1,SMP_074150.1,SMP_314640.2,SMP_309480.1
GO:BP	microtubule-based process	GO:0007017	0.00194226	2.71169	167	100	15	4187	SMP_019310.1,SMP_174520.1,SMP_062630.1,SMP_045010.1,SMP_090120.1,SMP_079960.1,SMP_001040.1,SMP_143940.1,SMP_326390.1,SMP_056780.1,SMP_319260.1,SMP_174510.1,SMP_195090.1,SMP_316860.1,SMP_319970.1
GO:CC	cytoskeleton	GO:0005856	8.84193e-09	8.05345	214	95	24	3887	SMP_019310.1,SMP_120700.1,SMP_066760.1,SMP_174520.1,SMP_136990.1,SMP_000040.1,SMP_062630.1,SMP_203130.1,SMP_307020.1,SMP_307010.1,SMP_085540.1,SMP_021920.1,SMP_045010.1,SMP_090120.1,SMP_079960.1,SMP_143940.1,SMP_326390.1,SMP_123165.1,SMP_056780.1,SMP_319260.1,SMP_174510.1,SMP_195090.1,SMP_316860.1,SMP_319970.1
GO:CC	microtubule associated complex	GO:0005875	8.13702e-08	7.08953	85	95	15	3887	SMP_019310.1,SMP_174520.1,SMP_136990.1,SMP_000040.1,SMP_062630.1,SMP_045010.1,SMP_143940.1,SMP_326390.1,SMP_123165.1,SMP_056780.1,SMP_319260.1,SMP_174510.1,SMP_195090.1,SMP_316860.1,SMP_319970.1
GO:CC	microtubule cytoskeleton	GO:0015630	3.31594e-06	5.47939	144	95	17	3887	SMP_019310.1,SMP_174520.1,SMP_136990.1,SMP_000040.1,SMP_062630.1,SMP_045010.1,SMP_090120.1,SMP_079960.1,SMP_143940.1,SMP_326390.1,SMP_123165.1,SMP_056780.1,SMP_319260.1,SMP_174510.1,SMP_195090.1,SMP_316860.1,SMP_319970.1
GO:CC	protein-containing complex	GO:0032991	9.29391e-06	5.0318	766	95	41	3887	SMP_162370.1,SMP_100130.1,SMP_131050.1,SMP_121430.1,SMP_019310.1,SMP_004810.1,SMP_067890.1,SMP_174520.1,SMP_060910.1,SMP_004310.1,SMP_136990.1,SMP_000040.1,SMP_079950.1,SMP_030690.1,SMP_062630.1,SMP_267000.1,SMP_336360.1,SMP_085540.1,SMP_205760.1,SMP_170340.1,SMP_032580.1,SMP_021920.1,SMP_175550.1,SMP_045010.1,SMP_082240.1,SMP_322440.1,SMP_068420.1,SMP_074610.1,SMP_089860.1,SMP_143940.1,SMP_32639…
GO:CC	dynein complex	GO:0030286	0.000117907	3.92846	75	95	11	3887	SMP_019310.1,SMP_174520.1,SMP_045010.1,SMP_143940.1,SMP_326390.1,SMP_056780.1,SMP_319260.1,SMP_174510.1,SMP_195090.1,SMP_316860.1,SMP_319970.1
GO:CC	intracellular non-membrane-bounded organelle	GO:0043232	0.000510098	3.29235	483	95	28	3887	SMP_162370.1,SMP_019310.1,SMP_120700.1,SMP_066760.1,SMP_174520.1,SMP_136990.1,SMP_000040.1,SMP_062630.1,SMP_203130.1,SMP_307020.1,SMP_307010.1,SMP_085540.1,SMP_021920.1,SMP_045010.1,SMP_082240.1,SMP_090120.1,SMP_079960.1,SMP_074610.1,SMP_089860.1,SMP_143940.1,SMP_326390.1,SMP_123165.1,SMP_056780.1,SMP_319260.1,SMP_174510.1,SMP_195090.1,SMP_316860.1,SMP_319970.1
GO:CC	non-membrane-bounded organelle	GO:0043228	0.000510098	3.29235	483	95	28	3887	SMP_162370.1,SMP_019310.1,SMP_120700.1,SMP_066760.1,SMP_174520.1,SMP_136990.1,SMP_000040.1,SMP_062630.1,SMP_203130.1,SMP_307020.1,SMP_307010.1,SMP_085540.1,SMP_021920.1,SMP_045010.1,SMP_082240.1,SMP_090120.1,SMP_079960.1,SMP_074610.1,SMP_089860.1,SMP_143940.1,SMP_326390.1,SMP_123165.1,SMP_056780.1,SMP_319260.1,SMP_174510.1,SMP_195090.1,SMP_316860.1,SMP_319970.1
GO:CC	microtubule	GO:0005874	0.00178526	2.7483	81	95	10	3887	SMP_019310.1,SMP_174520.1,SMP_000040.1,SMP_090120.1,SMP_079960.1,SMP_143940.1,SMP_326390.1,SMP_056780.1,SMP_319260.1,SMP_174510.1
GO:CC	polymeric cytoskeletal fiber	GO:0099513	0.00199257	2.70059	82	95	10	3887	SMP_019310.1,SMP_174520.1,SMP_000040.1,SMP_090120.1,SMP_079960.1,SMP_143940.1,SMP_326390.1,SMP_056780.1,SMP_319260.1,SMP_174510.1
GO:CC	supramolecular polymer	GO:0099081	0.00274322	2.56174	85	95	10	3887	SMP_019310.1,SMP_174520.1,SMP_000040.1,SMP_090120.1,SMP_079960.1,SMP_143940.1,SMP_326390.1,SMP_056780.1,SMP_319260.1,SMP_174510.1
GO:CC	supramolecular fiber	GO:0099512	0.00274322	2.56174	85	95	10	3887	SMP_019310.1,SMP_174520.1,SMP_000040.1,SMP_090120.1,SMP_079960.1,SMP_143940.1,SMP_326390.1,SMP_056780.1,SMP_319260.1,SMP_174510.1
GO:CC	supramolecular complex	GO:0099080	0.00411188	2.38596	89	95	10	3887	SMP_019310.1,SMP_174520.1,SMP_000040.1,SMP_090120.1,SMP_079960.1,SMP_143940.1,SMP_326390.1,SMP_056780.1,SMP_319260.1,SMP_174510.1
GO:CC	actin cytoskeleton	GO:0015629	0.00690386	2.16091	31	95	6	3887	SMP_120700.1,SMP_136990.1,SMP_062630.1,SMP_085540.1,SMP_021920.1,SMP_123165.1
GO:CC	dynactin complex	GO:0005869	0.0115322	1.93809	5	95	3	3887	SMP_136990.1,SMP_062630.1,SMP_123165.1
GO:CC	catalytic complex	GO:1902494	0.0458335	1.33882	264	95	16	3887	SMP_121430.1,SMP_019310.1,SMP_004810.1,SMP_067890.1,SMP_174520.1,SMP_205760.1,SMP_032580.1,SMP_045010.1,SMP_143940.1,SMP_326390.1,SMP_056780.1,SMP_319260.1,SMP_174510.1,SMP_195090.1,SMP_316860.1,SMP_319970.1
KEGG	Phagosome	KEGG:04145	0.0234662	1.62956	44	56	7	1554	SMP_089700.1,SMP_004310.1,SMP_079950.1,SMP_090120.1,SMP_079960.1,SMP_143940.1,SMP_210500.1
KEGG	Lysosome	KEGG:04142	0.0248946	1.60389	72	56	9	1554	SMP_004310.1,SMP_079950.1,SMP_053900.1,SMP_039130.1,SMP_011990.1,SMP_141610.1,SMP_173150.1,SMP_013040.1,SMP_210500.1

## Sheet: Head Protein Reduced
# version: e103_eg50_p15_68c0e33
# date: 4/25/2021	1:10:45 PM
# organism: scmansprjea36577
# all results: false
# ordered: false
# no iea: false
# sources: GO:MF	GO:BP	GO:CC	KEGG	REAC	WP	TF	MIRNA	HPA	CORUM	HP
# combined: false
# numeric ns: ENTREZGENE_ACC
# domain scope: annotated
# measure underrepresentation: true
# significance threshold method: g_SCS
# user threshold: 0.05
# no evidences: false
# query genes included: query_1<Smp_340190	Smp_162370	Smp_213670	Smp_016050	Smp_161790	Smp_321250	Smp_089700	Smp_077860	Smp_088650	Smp_172730	Smp_092750	Smp_067900	Smp_100130	Smp_134010	Smp_030000	Smp_018240	Smp_131050	Smp_144030	Smp_308140	Smp_315780
# query genes not included: none
# query genes duplicates: SMP_161790.1	SMP_100130.2	SMP_018240.1	SMP_036590.1	SMP_130280.3	SMP_000040.2	SMP_246800.1	SMP_179650.1	SMP_025860.2	SMP_002600.1	SMP_104580.2	SMP_145300.1	SMP_126540.2	SMP_019890.2	SMP_036990.2	SMP_310170.1	SMP_011660.1	SMP_313310.1	SMP_165050.1	SMP_335130.1
source	term_name	term_id	adjusted_p_value	negative_log10_of_adjusted_p_value	term_size	query_size	intersection_size	effective_domain_size	intersections
GO:BP	macromolecule biosynthetic process	GO:0009059	0.0207473	1.68304	767	100	5	4187	SMP_016050.1,SMP_030690.1,SMP_179650.2,SMP_056360.1,SMP_093310.1
GO:BP	cellular macromolecule biosynthetic process	GO:0034645	0.0247361	1.60667	759	100	5	4187	SMP_016050.1,SMP_030690.1,SMP_179650.2,SMP_056360.1,SMP_093310.1
GO:BP	cellular macromolecule metabolic process	GO:0044260	0.0330083	1.48138	1514	100	19	4187	SMP_016050.1,SMP_131050.1,SMP_121430.1,SMP_006390.1,SMP_004810.1,SMP_196510.1,SMP_005210.1,SMP_067890.1,SMP_030180.1,SMP_030690.1,SMP_336360.1,SMP_179650.2,SMP_056360.1,SMP_032580.1,SMP_011660.2,SMP_148510.2,SMP_093310.1,SMP_332350.1,SMP_311700.1
GO:CC	intrinsic component of membrane	GO:0031224	9.24251e-05	4.03421	2215	95	31	3887	SMP_321250.3,SMP_089700.1,SMP_144030.1,SMP_347870.1,SMP_346910.1,SMP_102340.1,SMP_130280.1,SMP_004310.1,SMP_047450.1,SMP_267000.1,SMP_246800.3,SMP_024010.1,SMP_010370.1,SMP_170340.1,SMP_136400.1,SMP_039130.1,SMP_173150.1,SMP_335630.1,SMP_019890.1,SMP_212710.2,SMP_072190.1,SMP_310170.2,SMP_326490.1,SMP_165050.2,SMP_245490.1,SMP_140000.1,SMP_309580.1,SMP_319720.1,SMP_318300.1,SMP_001890.1,SMP_30910…
GO:CC	integral component of membrane	GO:0016021	9.97509e-05	4.00108	2212	95	31	3887	SMP_321250.3,SMP_089700.1,SMP_144030.1,SMP_347870.1,SMP_346910.1,SMP_102340.1,SMP_130280.1,SMP_004310.1,SMP_047450.1,SMP_267000.1,SMP_246800.3,SMP_024010.1,SMP_010370.1,SMP_170340.1,SMP_136400.1,SMP_039130.1,SMP_173150.1,SMP_335630.1,SMP_019890.1,SMP_212710.2,SMP_072190.1,SMP_310170.2,SMP_326490.1,SMP_165050.2,SMP_245490.1,SMP_140000.1,SMP_309580.1,SMP_319720.1,SMP_318300.1,SMP_001890.1,SMP_30910…
GO:CC	membrane	GO:0016020	0.00141021	2.85072	2384	95	38	3887	SMP_321250.3,SMP_089700.1,SMP_144030.1,SMP_347870.1,SMP_334410.1,SMP_346910.1,SMP_102340.1,SMP_130280.1,SMP_004310.1,SMP_079950.1,SMP_047450.1,SMP_267000.1,SMP_246800.3,SMP_024010.1,SMP_010820.1,SMP_205760.1,SMP_010370.1,SMP_170340.1,SMP_136400.1,SMP_039130.1,SMP_173150.1,SMP_335630.1,SMP_145300.2,SMP_019890.1,SMP_212710.2,SMP_072190.1,SMP_310170.2,SMP_326490.1,SMP_165050.2,SMP_245490.1,SMP_14000…

## Sheet: Tail Transcript Enriched
# version: e103_eg50_p15_68c0e33
# date: 4/25/2021	1:14:11 PM
# organism: scmansprjea36577
# all results: false
# ordered: false
# no iea: false
# sources: GO:MF	GO:BP	GO:CC	KEGG	REAC	WP	TF	MIRNA	HPA	CORUM	HP
# combined: false
# numeric ns: ENTREZGENE_ACC
# domain scope: annotated
# measure underrepresentation: false
# significance threshold method: g_SCS
# user threshold: 0.05
# no evidences: false
# query genes included: query_1<Smp_136710	Smp_040800	Smp_085540	Smp_000100	Smp_020550	Smp_074560	Smp_046060	Smp_303500	Smp_034940	Smp_332650	Smp_145890	Smp_334000	Smp_156910	Smp_169610	Smp_102510	Smp_081470	Smp_034300	Smp_093840	Smp_343760	Smp_152260	Smp_127220	Smp_309720	Smp_124240	Smp_194720	Smp_031770	Smp_139800
# query genes not included: none
# query genes duplicates: SMP_000100.3	SMP_303500.2	SMP_156910.6	SMP_315560.2	SMP_152260.3	SMP_147590.3	SMP_315910.2	SMP_168370.6	SMP_130600.3	SMP_130520.1	SMP_142510.2	SMP_301180.2	SMP_134410.2	SMP_168370.4	SMP_342070.2	SMP_157100.2	SMP_305560.1	SMP_068270.1	SMP_081140.3	SMP_127280.4	SMP_007660.2	SMP_345510.3	SMP_176410.2	SMP_029470.2	SMP_161970.1	SMP_335570.1
source	term_name	term_id	adjusted_p_value	negative_log10_of_adjusted_p_value	term_size	query_size	intersection_size	effective_domain_size	intersections
GO:MF	methyltransferase activity	GO:0008168	0.0036688	2.43548	84	2332	55	5369	SMP_062530.2,SMP_210650.1,SMP_245920.1,SMP_210900.2,SMP_070340.1,SMP_166830.1,SMP_045040.1,SMP_079750.1,SMP_029060.1,SMP_340800.1,SMP_146300.1,SMP_124860.1,SMP_154780.1,SMP_181480.1,SMP_347330.1,SMP_160700.2,SMP_053120.1,SMP_327640.1,SMP_077020.1,SMP_021750.1,SMP_344140.1,SMP_307060.1,SMP_025550.2,SMP_309660.1,SMP_080130.1,SMP_144570.2,SMP_162620.2,SMP_021910.2,SMP_309670.2,SMP_058140.3,SMP_04263…
GO:MF	transferase activity, transferring one-carbon groups	GO:0016741	0.00424392	2.37223	88	2332	57	5369	SMP_062530.2,SMP_210650.1,SMP_245920.1,SMP_210900.2,SMP_070340.1,SMP_166830.1,SMP_045040.1,SMP_079750.1,SMP_029060.1,SMP_340800.1,SMP_146300.1,SMP_124860.1,SMP_154780.1,SMP_181480.1,SMP_167310.1,SMP_347330.1,SMP_160700.2,SMP_053120.1,SMP_327640.1,SMP_077020.1,SMP_021750.1,SMP_344140.1,SMP_307060.1,SMP_025550.2,SMP_309660.1,SMP_080130.1,SMP_144570.2,SMP_162620.2,SMP_021910.2,SMP_309670.2,SMP_05814…
GO:MF	nucleobase-containing compound transmembrane transporter activity	GO:0015932	0.0223866	1.65001	25	2332	20	5369	SMP_142930.1,SMP_344430.1,SMP_159740.1,SMP_213590.1,SMP_247450.1,SMP_137160.1,SMP_332450.1,SMP_065770.1,SMP_149320.1,SMP_044690.1,SMP_044160.2,SMP_121160.2,SMP_008580.1,SMP_044020.1,SMP_267120.1,SMP_106060.1,SMP_004630.2,SMP_324050.2,SMP_093630.1,SMP_079220.1
GO:MF	S-adenosylmethionine-dependent methyltransferase activity	GO:0008757	0.0390214	1.4087	41	2332	29	5369	SMP_062530.2,SMP_210650.1,SMP_245920.1,SMP_210900.2,SMP_070340.1,SMP_166830.1,SMP_029060.1,SMP_340800.1,SMP_146300.1,SMP_160700.2,SMP_327640.1,SMP_077020.1,SMP_307060.1,SMP_025550.2,SMP_309660.1,SMP_080130.1,SMP_162620.2,SMP_021910.2,SMP_309670.2,SMP_058140.3,SMP_055310.1,SMP_334230.1,SMP_038940.2,SMP_337860.2,SMP_130610.1,SMP_103090.1,SMP_194620.1,SMP_175950.1,SMP_027300.1
GO:MF	carbohydrate derivative transmembrane transporter activity	GO:1901505	0.0418001	1.37882	24	2332	19	5369	SMP_142930.1,SMP_159740.1,SMP_213590.1,SMP_247450.1,SMP_137160.1,SMP_332450.1,SMP_065770.1,SMP_149320.1,SMP_044690.1,SMP_044160.2,SMP_121160.2,SMP_008580.1,SMP_044020.1,SMP_267120.1,SMP_106060.1,SMP_004630.2,SMP_324050.2,SMP_093630.1,SMP_079220.1
GO:BP	ncRNA metabolic process	GO:0034660	0.00904666	2.04351	141	1829	85	4187	SMP_040800.1,SMP_142510.1,SMP_143920.3,SMP_210070.1,SMP_148760.1,SMP_194160.1,SMP_041450.1,SMP_150680.1,SMP_245920.1,SMP_040560.1,SMP_050470.1,SMP_038240.1,SMP_041600.1,SMP_035280.1,SMP_316680.2,SMP_093450.1,SMP_166830.1,SMP_012860.1,SMP_045040.1,SMP_079750.1,SMP_129210.1,SMP_053610.1,SMP_210580.1,SMP_331530.1,SMP_341480.1,SMP_344510.1,SMP_304800.4,SMP_037640.2,SMP_176290.1,SMP_241460.1,SMP_30160…
GO:BP	macromolecule methylation	GO:0043414	0.0155061	1.8095	56	1829	39	4187	SMP_062530.2,SMP_210650.1,SMP_245920.1,SMP_210900.2,SMP_070340.1,SMP_166830.1,SMP_012860.1,SMP_045040.1,SMP_340800.1,SMP_146300.1,SMP_154780.1,SMP_160700.2,SMP_327640.1,SMP_077020.1,SMP_344140.1,SMP_307060.1,SMP_025550.2,SMP_309660.1,SMP_080130.1,SMP_162620.2,SMP_309670.2,SMP_058140.3,SMP_123530.1,SMP_337780.3,SMP_055310.1,SMP_213700.1,SMP_334230.1,SMP_038940.2,SMP_346930.1,SMP_049140.3,SMP_01080…
GO:BP	ncRNA processing	GO:0034470	0.0272433	1.56474	92	1829	58	4187	SMP_143920.3,SMP_210070.1,SMP_148760.1,SMP_245920.1,SMP_040560.1,SMP_050470.1,SMP_035280.1,SMP_093450.1,SMP_166830.1,SMP_012860.1,SMP_045040.1,SMP_079750.1,SMP_210580.1,SMP_331530.1,SMP_344510.1,SMP_304800.4,SMP_037640.2,SMP_301600.2,SMP_033140.1,SMP_096200.1,SMP_144490.2,SMP_009340.1,SMP_077020.1,SMP_101450.1,SMP_198920.1,SMP_087220.1,SMP_213560.1,SMP_028340.1,SMP_309660.1,SMP_300470.1,SMP_16262…
GO:CC	transport vesicle	GO:0030133	0.0215698	1.66615	15	1566	13	3887	SMP_175900.2,SMP_051080.1,SMP_156880.1,SMP_092530.2,SMP_245780.2,SMP_343770.1,SMP_126990.1,SMP_314630.3,SMP_080100.1,SMP_099310.1,SMP_301920.1,SMP_017880.2,SMP_154420.1

## Sheet: Tail Transcript Reduced
# version: e103_eg50_p15_68c0e33
# date: 4/25/2021	1:15:04 PM
# organism: scmansprjea36577
# all results: false
# ordered: false
# no iea: false
# sources: GO:MF	GO:BP	GO:CC	KEGG	REAC	WP	TF	MIRNA	HPA	CORUM	HP
# combined: false
# numeric ns: ENTREZGENE_ACC
# domain scope: annotated
# measure underrepresentation: true
# significance threshold method: g_SCS
# user threshold: 0.05
# no evidences: false
# query genes included: query_1<Smp_136710	Smp_040800	Smp_085540	Smp_000100	Smp_020550	Smp_074560	Smp_046060	Smp_303500	Smp_034940	Smp_332650	Smp_145890	Smp_334000	Smp_156910	Smp_169610	Smp_102510	Smp_081470	Smp_034300	Smp_093840	Smp_343760	Smp_152260
# query genes not included: none
# query genes duplicates: SMP_000100.3	SMP_303500.2	SMP_156910.6	SMP_315560.2	SMP_152260.3	SMP_147590.3	SMP_315910.2	SMP_168370.6	SMP_130600.3	SMP_130520.1	SMP_142510.2	SMP_301180.2	SMP_134410.2	SMP_168370.4	SMP_342070.2	SMP_157100.2	SMP_305560.1	SMP_068270.1	SMP_081140.3	SMP_127280.4
source	term_name	term_id	adjusted_p_value	negative_log10_of_adjusted_p_value	term_size	query_size	intersection_size	effective_domain_size	intersections
GO:MF	structural constituent of ribosome	GO:0003735	2.68449e-08	7.57114	127	2332	22	5369	SMP_186560.1,SMP_021080.1,SMP_066480.1,SMP_212870.1,SMP_150610.1,SMP_087440.1,SMP_130490.1,SMP_101450.1,SMP_035410.1,SMP_341610.1,SMP_124320.1,SMP_212860.1,SMP_003410.2,SMP_315740.2,SMP_333130.2,SMP_333460.1,SMP_004980.1,SMP_174950.3,SMP_102490.1,SMP_211140.1,SMP_102280.1,SMP_102840.1
GO:MF	structural molecule activity	GO:0005198	6.28206e-06	5.2019	177	2332	43	5369	SMP_343540.2,SMP_124430.1,SMP_186560.1,SMP_051080.1,SMP_049880.1,SMP_097210.1,SMP_126310.1,SMP_266840.1,SMP_021080.1,SMP_246050.2,SMP_066480.1,SMP_245450.1,SMP_159690.1,SMP_212870.1,SMP_060180.1,SMP_150610.1,SMP_196840.1,SMP_087440.1,SMP_130490.1,SMP_101450.1,SMP_035410.1,SMP_341610.1,SMP_124320.1,SMP_212860.1,SMP_034530.1,SMP_003410.2,SMP_315740.2,SMP_333130.2,SMP_333460.1,SMP_004980.1,SMP_00109…
GO:MF	endopeptidase activity	GO:0004175	0.00112476	2.94894	162	2332	44	5369	SMP_029470.1,SMP_077980.4,SMP_313450.4,SMP_020760.1,SMP_145930.1,SMP_127740.2,SMP_144080.2,SMP_246150.1,SMP_153960.1,SMP_018620.1,SMP_125490.1,SMP_047460.1,SMP_305800.1,SMP_159370.1,SMP_247860.1,SMP_020090.1,SMP_126490.2,SMP_085010.2,SMP_094050.3,SMP_063670.2,SMP_131220.1,SMP_247250.1,SMP_303860.1,SMP_008620.1,SMP_340060.1,SMP_304140.1,SMP_213240.1,SMP_032420.1,SMP_175340.1,SMP_146730.1,SMP_01115…
GO:MF	peptidase inhibitor activity	GO:0030414	0.00302018	2.51997	28	2332	2	5369	SMP_139840.1,SMP_089670.1
GO:MF	endopeptidase inhibitor activity	GO:0004866	0.00302018	2.51997	28	2332	2	5369	SMP_139840.1,SMP_089670.1
GO:MF	endopeptidase regulator activity	GO:0061135	0.00302018	2.51997	28	2332	2	5369	SMP_139840.1,SMP_089670.1
GO:MF	serine-type endopeptidase inhibitor activity	GO:0004867	0.00680028	2.16747	22	2332	1	5369	SMP_139840.1
GO:MF	peptidase regulator activity	GO:0061134	0.0134	1.8729	29	2332	3	5369	SMP_139840.1,SMP_126760.1,SMP_089670.1
GO:MF	enzyme inhibitor activity	GO:0004857	0.0246561	1.60807	35	2332	5	5369	SMP_097560.1,SMP_023010.1,SMP_139840.1,SMP_046160.1,SMP_089670.1
GO:BP	cellular amide metabolic process	GO:0043603	0.00074312	3.12894	266	1829	81	4187	SMP_040800.1,SMP_303500.1,SMP_001170.1,SMP_002510.1,SMP_149500.1,SMP_071570.2,SMP_008900.3,SMP_147460.1,SMP_244130.1,SMP_186560.1,SMP_134790.1,SMP_007660.1,SMP_194160.1,SMP_041450.1,SMP_150680.1,SMP_084900.1,SMP_014620.1,SMP_021080.1,SMP_038240.1,SMP_041600.1,SMP_316680.2,SMP_012860.1,SMP_129210.1,SMP_053610.1,SMP_066480.1,SMP_212870.1,SMP_341480.1,SMP_176290.1,SMP_241460.1,SMP_167220.1,SMP_04077…
GO:BP	peptide metabolic process	GO:0006518	0.000935285	3.02906	257	1829	78	4187	SMP_040800.1,SMP_303500.1,SMP_001170.1,SMP_149500.1,SMP_071570.2,SMP_008900.3,SMP_244130.1,SMP_186560.1,SMP_134790.1,SMP_007660.1,SMP_194160.1,SMP_041450.1,SMP_150680.1,SMP_084900.1,SMP_014620.1,SMP_021080.1,SMP_038240.1,SMP_041600.1,SMP_316680.2,SMP_012860.1,SMP_129210.1,SMP_053610.1,SMP_066480.1,SMP_212870.1,SMP_341480.1,SMP_176290.1,SMP_241460.1,SMP_167220.1,SMP_040770.1,SMP_155400.1,SMP_34174…
GO:BP	proteolysis	GO:0006508	0.00100401	2.99826	328	1829	105	4187	SMP_145890.1,SMP_168200.1,SMP_029470.1,SMP_152000.1,SMP_077980.4,SMP_346980.1,SMP_313450.4,SMP_176410.1,SMP_020760.1,SMP_034410.1,SMP_145930.1,SMP_127740.2,SMP_152400.1,SMP_011120.1,SMP_144080.2,SMP_172590.1,SMP_125080.2,SMP_246150.1,SMP_153960.1,SMP_196290.1,SMP_074200.1,SMP_181000.1,SMP_019010.1,SMP_069960.1,SMP_018620.1,SMP_157360.1,SMP_125490.1,SMP_242360.1,SMP_168800.1,SMP_243180.1,SMP_04746…
GO:BP	translation	GO:0006412	0.00187822	2.72625	246	1829	75	4187	SMP_040800.1,SMP_303500.1,SMP_001170.1,SMP_149500.1,SMP_071570.2,SMP_008900.3,SMP_244130.1,SMP_186560.1,SMP_134790.1,SMP_007660.1,SMP_194160.1,SMP_041450.1,SMP_150680.1,SMP_084900.1,SMP_014620.1,SMP_021080.1,SMP_038240.1,SMP_041600.1,SMP_316680.2,SMP_012860.1,SMP_129210.1,SMP_053610.1,SMP_066480.1,SMP_212870.1,SMP_341480.1,SMP_176290.1,SMP_241460.1,SMP_167220.1,SMP_040770.1,SMP_155400.1,SMP_34174…
GO:BP	regulation of proteolysis	GO:0030162	0.00217244	2.66305	34	1829	3	4187	SMP_139840.1,SMP_126760.1,SMP_089670.1
GO:BP	amide biosynthetic process	GO:0043604	0.00296466	2.52803	252	1829	78	4187	SMP_040800.1,SMP_303500.1,SMP_001170.1,SMP_002510.1,SMP_149500.1,SMP_071570.2,SMP_008900.3,SMP_244130.1,SMP_186560.1,SMP_134790.1,SMP_007660.1,SMP_194160.1,SMP_041450.1,SMP_150680.1,SMP_084900.1,SMP_014620.1,SMP_021080.1,SMP_038240.1,SMP_041600.1,SMP_316680.2,SMP_012860.1,SMP_129210.1,SMP_053610.1,SMP_066480.1,SMP_212870.1,SMP_341480.1,SMP_176290.1,SMP_241460.1,SMP_167220.1,SMP_040770.1,SMP_15540…
GO:BP	peptide biosynthetic process	GO:0043043	0.00320525	2.49414	249	1829	77	4187	SMP_040800.1,SMP_303500.1,SMP_001170.1,SMP_149500.1,SMP_071570.2,SMP_008900.3,SMP_244130.1,SMP_186560.1,SMP_134790.1,SMP_007660.1,SMP_194160.1,SMP_041450.1,SMP_150680.1,SMP_084900.1,SMP_014620.1,SMP_021080.1,SMP_038240.1,SMP_041600.1,SMP_316680.2,SMP_012860.1,SMP_129210.1,SMP_053610.1,SMP_066480.1,SMP_212870.1,SMP_341480.1,SMP_176290.1,SMP_241460.1,SMP_167220.1,SMP_040770.1,SMP_155400.1,SMP_34174…
GO:BP	negative regulation of proteolysis	GO:0045861	0.00329488	2.48216	29	1829	2	4187	SMP_139840.1,SMP_089670.1
GO:BP	negative regulation of peptidase activity	GO:0010466	0.00329488	2.48216	29	1829	2	4187	SMP_139840.1,SMP_089670.1
GO:BP	negative regulation of endopeptidase activity	GO:0010951	0.00329488	2.48216	29	1829	2	4187	SMP_139840.1,SMP_089670.1
GO:BP	regulation of endopeptidase activity	GO:0052548	0.00329488	2.48216	29	1829	2	4187	SMP_139840.1,SMP_089670.1
GO:BP	negative regulation of catalytic activity	GO:0043086	0.00762602	2.1177	39	1829	5	4187	SMP_097560.1,SMP_023010.1,SMP_139840.1,SMP_046160.1,SMP_089670.1
GO:BP	negative regulation of molecular function	GO:0044092	0.00762602	2.1177	39	1829	5	4187	SMP_097560.1,SMP_023010.1,SMP_139840.1,SMP_046160.1,SMP_089670.1
GO:BP	negative regulation of hydrolase activity	GO:0051346	0.0119349	1.92318	38	1829	5	4187	SMP_097560.1,SMP_023010.1,SMP_139840.1,SMP_046160.1,SMP_089670.1
GO:BP	regulation of peptidase activity	GO:0052547	0.0151933	1.81835	30	1829	3	4187	SMP_139840.1,SMP_126760.1,SMP_089670.1
GO:BP	negative regulation of protein metabolic process	GO:0051248	0.0289045	1.53903	36	1829	5	4187	SMP_097560.1,SMP_139840.1,SMP_341740.2,SMP_046160.1,SMP_089670.1
GO:BP	negative regulation of cellular protein metabolic process	GO:0032269	0.0289045	1.53903	36	1829	5	4187	SMP_097560.1,SMP_139840.1,SMP_341740.2,SMP_046160.1,SMP_089670.1
GO:BP	organonitrogen compound biosynthetic process	GO:1901566	0.0422542	1.37413	440	1829	157	4187	SMP_040800.1,SMP_303500.1,SMP_045260.1,SMP_002880.1,SMP_017230.1,SMP_001170.1,SMP_121420.1,SMP_002510.1,SMP_149500.1,SMP_071570.2,SMP_171270.1,SMP_008900.3,SMP_079840.1,SMP_090010.1,SMP_244130.1,SMP_186560.1,SMP_051550.1,SMP_134790.1,SMP_128810.1,SMP_177080.1,SMP_007660.1,SMP_064750.2,SMP_194160.1,SMP_041450.1,SMP_171620.1,SMP_337290.1,SMP_150680.1,SMP_084900.1,SMP_174920.1,SMP_014620.1,SMP_01979…
GO:CC	ribosome	GO:0005840	1.56383e-06	5.80581	143	1566	27	3887	SMP_001960.1,SMP_186560.1,SMP_021080.1,SMP_066480.1,SMP_212870.1,SMP_001830.2,SMP_087440.1,SMP_130490.1,SMP_101450.1,SMP_035410.1,SMP_341610.1,SMP_140550.1,SMP_124320.1,SMP_052710.1,SMP_212860.1,SMP_003410.2,SMP_315740.2,SMP_333130.2,SMP_333460.1,SMP_004980.1,SMP_341370.1,SMP_174950.3,SMP_102490.1,SMP_337860.2,SMP_211140.1,SMP_102280.1,SMP_102840.1
GO:CC	nucleosome	GO:0000786	0.00508131	2.29402	24	1566	1	3887	SMP_031720.1
GO:CC	DNA packaging complex	GO:0044815	0.0175704	1.75522	26	1566	2	3887	SMP_031720.1,SMP_157290.1
GO:CC	intracellular non-membrane-bounded organelle	GO:0043232	0.0340465	1.46793	483	1566	161	3887	SMP_085540.1,SMP_046060.1,SMP_125440.1,SMP_162230.1,SMP_341620.1,SMP_246950.1,SMP_245590.2,SMP_121940.1,SMP_135080.1,SMP_169820.1,SMP_023620.1,SMP_077310.2,SMP_126800.3,SMP_087560.1,SMP_031720.1,SMP_342170.1,SMP_064870.1,SMP_029800.1,SMP_241410.1,SMP_163620.1,SMP_001960.1,SMP_343540.2,SMP_171710.1,SMP_311920.1,SMP_186560.1,SMP_139760.1,SMP_008830.2,SMP_020200.1,SMP_166660.1,SMP_194800.1,SMP_08653…
GO:CC	non-membrane-bounded organelle	GO:0043228	0.0340465	1.46793	483	1566	161	3887	SMP_085540.1,SMP_046060.1,SMP_125440.1,SMP_162230.1,SMP_341620.1,SMP_246950.1,SMP_245590.2,SMP_121940.1,SMP_135080.1,SMP_169820.1,SMP_023620.1,SMP_077310.2,SMP_126800.3,SMP_087560.1,SMP_031720.1,SMP_342170.1,SMP_064870.1,SMP_029800.1,SMP_241410.1,SMP_163620.1,SMP_001960.1,SMP_343540.2,SMP_171710.1,SMP_311920.1,SMP_186560.1,SMP_139760.1,SMP_008830.2,SMP_020200.1,SMP_166660.1,SMP_194800.1,SMP_08653…
KEGG	Ribosome	KEGG:03010	1.69189e-05	4.77163	98	639	18	1554	SMP_001960.1,SMP_186560.1,SMP_136090.1,SMP_066480.1,SMP_001830.2,SMP_087440.1,SMP_101450.1,SMP_035410.1,SMP_165830.1,SMP_341610.1,SMP_140550.1,SMP_124320.1,SMP_003410.2,SMP_004980.1,SMP_174950.3,SMP_102490.1,SMP_211140.1,SMP_102840.1
KEGG	Proteasome	KEGG:03050	0.0358199	1.44588	29	639	4	1554	SMP_026630.2,SMP_052870.1,SMP_126760.1,SMP_017070.1

## Sheet: Tail Protein Enriched
# version: e103_eg50_p15_68c0e33
# date: 4/25/2021	1:04:02 PM
# organism: scmansprjea36577
# all results: false
# ordered: false
# no iea: false
# sources: GO:MF	GO:BP	GO:CC	KEGG	REAC	WP	TF	MIRNA	HPA	CORUM	HP
# combined: false
# numeric ns: ENTREZGENE_ACC
# domain scope: annotated
# measure underrepresentation: false
# significance threshold method: g_SCS
# user threshold: 0.05
# no evidences: false
# query genes included: query_1<Smp_005000	Smp_030830	Smp_169190	Smp_147840	Smp_149040	Smp_070640	Smp_004190	Smp_151100	Smp_157310	Smp_133770	Smp_174950	Smp_060420	Smp_122810	Smp_180000	Smp_139900	Smp_007900	Smp_076530	Smp_034870	Smp_017230	Smp_128690	Smp_099420	Smp_073500
# query genes not included: none
# query genes duplicates: SMP_122810.1	SMP_340170.5	SMP_017010.2	SMP_017010.1	SMP_097180.1	SMP_034850.2	SMP_153460.1	SMP_136710.3	SMP_198680.2	SMP_020450.1	SMP_034940.1	SMP_154610.2	SMP_163580.1	SMP_308140.3	SMP_001830.2	SMP_243680.2	SMP_243680.1	SMP_344820.2	SMP_044680.1	SMP_079920.1	SMP_049390.1	SMP_016410.3
source	term_name	term_id	adjusted_p_value	negative_log10_of_adjusted_p_value	term_size	query_size	intersection_size	effective_domain_size	intersections
GO:MF	structural constituent of ribosome	GO:0003735	1.34598e-11	10.871	127	129	22	5369	SMP_174950.1,SMP_180000.1,SMP_007900.1,SMP_066740.1,SMP_322220.1,SMP_325920.1,SMP_307540.1,SMP_307550.1,SMP_096750.1,SMP_012750.1,SMP_102840.1,SMP_018990.1,SMP_074780.1,SMP_032260.2,SMP_022640.1,SMP_330330.1,SMP_101450.1,SMP_038510.1,SMP_024850.1,SMP_090230.1,SMP_013470.1,SMP_175740.1
GO:MF	structural molecule activity	GO:0005198	1.85589e-09	8.73145	177	129	23	5369	SMP_174950.1,SMP_180000.1,SMP_007900.1,SMP_066740.1,SMP_322220.1,SMP_325920.1,SMP_307540.1,SMP_307550.1,SMP_096750.1,SMP_015090.1,SMP_012750.1,SMP_102840.1,SMP_018990.1,SMP_074780.1,SMP_032260.2,SMP_022640.1,SMP_330330.1,SMP_101450.1,SMP_038510.1,SMP_024850.1,SMP_090230.1,SMP_013470.1,SMP_175740.1
GO:MF	oxidoreductase activity	GO:0016491	3.99489e-09	8.39849	219	129	25	5369	SMP_128690.1,SMP_307640.1,SMP_168310.1,SMP_137540.1,SMP_179460.1,SMP_153460.2,SMP_128360.1,SMP_054470.1,SMP_005290.1,SMP_030500.1,SMP_243140.1,SMP_067400.1,SMP_129610.1,SMP_180060.1,SMP_018680.1,SMP_056200.1,SMP_050080.1,SMP_194770.1,SMP_079920.2,SMP_002510.1,SMP_049390.2,SMP_128610.1,SMP_008310.1,SMP_012930.1,SMP_082370.1
GO:MF	NAD binding	GO:0051287	0.000569616	3.24442	20	129	6	5369	SMP_168310.1,SMP_128360.1,SMP_030500.1,SMP_084140.1,SMP_018680.1,SMP_056200.1
GO:MF	oxidoreductase activity, acting on the CH-OH group of donors, NAD or NADP as acceptor	GO:0016616	0.00378815	2.42157	27	129	6	5369	SMP_168310.1,SMP_128360.1,SMP_030500.1,SMP_018680.1,SMP_056200.1,SMP_012930.1
GO:MF	proton transmembrane transporter activity	GO:0015078	0.00594915	2.22555	42	129	7	5369	SMP_179460.1,SMP_154530.1,SMP_002880.1,SMP_129080.1,SMP_128610.1,SMP_033670.1,SMP_082370.1
GO:MF	protein homodimerization activity	GO:0042803	0.00602639	2.21994	4	129	3	5369	SMP_168310.1,SMP_030500.1,SMP_062790.1
GO:MF	oxidoreductase activity, acting on CH-OH group of donors	GO:0016614	0.00870742	2.06011	31	129	6	5369	SMP_168310.1,SMP_128360.1,SMP_030500.1,SMP_018680.1,SMP_056200.1,SMP_012930.1
GO:MF	identical protein binding	GO:0042802	0.0104198	1.98214	11	129	4	5369	SMP_168310.1,SMP_030500.1,SMP_308140.2,SMP_062790.1
GO:BP	organonitrogen compound biosynthetic process	GO:1901566	1.25361e-07	6.90184	440	109	35	4187	SMP_174950.1,SMP_180000.1,SMP_007900.1,SMP_017230.1,SMP_073500.1,SMP_066740.1,SMP_322220.1,SMP_325920.1,SMP_154530.1,SMP_143740.1,SMP_002880.1,SMP_341010.1,SMP_055990.1,SMP_307540.1,SMP_307550.1,SMP_096750.1,SMP_041450.1,SMP_012750.1,SMP_129080.1,SMP_102840.1,SMP_018990.1,SMP_074780.1,SMP_032260.2,SMP_022640.1,SMP_038510.1,SMP_194770.1,SMP_024850.1,SMP_090230.1,SMP_079920.2,SMP_002510.1,SMP_04939…
GO:BP	obsolete oxidation-reduction process	GO:0055114	6.01035e-07	6.2211	210	109	23	4187	SMP_128690.1,SMP_307640.1,SMP_168310.1,SMP_137540.1,SMP_153460.2,SMP_128360.1,SMP_054470.1,SMP_030500.1,SMP_243140.1,SMP_067400.1,SMP_129610.1,SMP_180060.1,SMP_018680.1,SMP_037910.1,SMP_056200.1,SMP_050080.1,SMP_194770.1,SMP_079920.2,SMP_002510.1,SMP_049390.2,SMP_128610.1,SMP_012930.1,SMP_082370.1
GO:BP	amide biosynthetic process	GO:0043604	8.60109e-07	6.06545	252	109	25	4187	SMP_174950.1,SMP_180000.1,SMP_007900.1,SMP_073500.1,SMP_066740.1,SMP_322220.1,SMP_325920.1,SMP_341010.1,SMP_307540.1,SMP_307550.1,SMP_096750.1,SMP_041450.1,SMP_012750.1,SMP_102840.1,SMP_018990.1,SMP_074780.1,SMP_032260.2,SMP_022640.1,SMP_038510.1,SMP_024850.1,SMP_090230.1,SMP_079920.2,SMP_002510.1,SMP_013470.1,SMP_175740.1
GO:BP	cellular amide metabolic process	GO:0043603	2.66548e-06	5.57422	266	109	25	4187	SMP_174950.1,SMP_180000.1,SMP_007900.1,SMP_073500.1,SMP_066740.1,SMP_322220.1,SMP_325920.1,SMP_341010.1,SMP_307540.1,SMP_307550.1,SMP_096750.1,SMP_041450.1,SMP_012750.1,SMP_102840.1,SMP_018990.1,SMP_074780.1,SMP_032260.2,SMP_022640.1,SMP_038510.1,SMP_024850.1,SMP_090230.1,SMP_079920.2,SMP_002510.1,SMP_013470.1,SMP_175740.1
GO:BP	translation	GO:0006412	1.30717e-05	4.88367	246	109	23	4187	SMP_174950.1,SMP_180000.1,SMP_007900.1,SMP_073500.1,SMP_066740.1,SMP_322220.1,SMP_325920.1,SMP_341010.1,SMP_307540.1,SMP_307550.1,SMP_096750.1,SMP_041450.1,SMP_012750.1,SMP_102840.1,SMP_018990.1,SMP_074780.1,SMP_032260.2,SMP_022640.1,SMP_038510.1,SMP_024850.1,SMP_090230.1,SMP_013470.1,SMP_175740.1
GO:BP	peptide biosynthetic process	GO:0043043	1.6442e-05	4.78405	249	109	23	4187	SMP_174950.1,SMP_180000.1,SMP_007900.1,SMP_073500.1,SMP_066740.1,SMP_322220.1,SMP_325920.1,SMP_341010.1,SMP_307540.1,SMP_307550.1,SMP_096750.1,SMP_041450.1,SMP_012750.1,SMP_102840.1,SMP_018990.1,SMP_074780.1,SMP_032260.2,SMP_022640.1,SMP_038510.1,SMP_024850.1,SMP_090230.1,SMP_013470.1,SMP_175740.1
GO:BP	peptide metabolic process	GO:0006518	2.97761e-05	4.52613	257	109	23	4187	SMP_174950.1,SMP_180000.1,SMP_007900.1,SMP_073500.1,SMP_066740.1,SMP_322220.1,SMP_325920.1,SMP_341010.1,SMP_307540.1,SMP_307550.1,SMP_096750.1,SMP_041450.1,SMP_012750.1,SMP_102840.1,SMP_018990.1,SMP_074780.1,SMP_032260.2,SMP_022640.1,SMP_038510.1,SMP_024850.1,SMP_090230.1,SMP_013470.1,SMP_175740.1
GO:BP	small molecule metabolic process	GO:0044281	0.000224354	3.64907	287	109	23	4187	SMP_017230.1,SMP_128690.1,SMP_057060.1,SMP_097180.2,SMP_154530.1,SMP_153460.2,SMP_204770.1,SMP_002880.1,SMP_054470.1,SMP_055990.1,SMP_308140.2,SMP_153490.1,SMP_041450.1,SMP_129080.1,SMP_180060.1,SMP_165780.1,SMP_063120.1,SMP_061940.1,SMP_079920.2,SMP_002510.1,SMP_049390.2,SMP_012930.1,SMP_033670.1
GO:BP	nucleotide metabolic process	GO:0009117	0.000352364	3.45301	99	109	13	4187	SMP_017230.1,SMP_097180.2,SMP_154530.1,SMP_002880.1,SMP_055990.1,SMP_308140.2,SMP_129080.1,SMP_063120.1,SMP_061940.1,SMP_079920.2,SMP_002510.1,SMP_012930.1,SMP_033670.1
GO:BP	nucleoside phosphate metabolic process	GO:0006753	0.000396296	3.40198	100	109	13	4187	SMP_017230.1,SMP_097180.2,SMP_154530.1,SMP_002880.1,SMP_055990.1,SMP_308140.2,SMP_129080.1,SMP_063120.1,SMP_061940.1,SMP_079920.2,SMP_002510.1,SMP_012930.1,SMP_033670.1
GO:BP	generation of precursor metabolites and energy	GO:0006091	0.000549357	3.26015	87	109	12	4187	SMP_149040.1,SMP_179460.1,SMP_204770.1,SMP_005290.1,SMP_243140.1,SMP_018680.1,SMP_037910.1,SMP_148770.1,SMP_015730.1,SMP_056200.1,SMP_128610.1,SMP_008310.1
GO:BP	nucleobase-containing small molecule metabolic process	GO:0055086	0.000773476	3.11155	123	109	14	4187	SMP_017230.1,SMP_097180.2,SMP_154530.1,SMP_002880.1,SMP_055990.1,SMP_308140.2,SMP_153490.1,SMP_129080.1,SMP_063120.1,SMP_061940.1,SMP_079920.2,SMP_002510.1,SMP_012930.1,SMP_033670.1
GO:BP	purine ribonucleotide biosynthetic process	GO:0009152	0.00154427	2.81128	39	109	8	4187	SMP_154530.1,SMP_002880.1,SMP_055990.1,SMP_129080.1,SMP_079920.2,SMP_002510.1,SMP_012930.1,SMP_033670.1
GO:BP	purine nucleotide biosynthetic process	GO:0006164	0.00154427	2.81128	39	109	8	4187	SMP_154530.1,SMP_002880.1,SMP_055990.1,SMP_129080.1,SMP_079920.2,SMP_002510.1,SMP_012930.1,SMP_033670.1
GO:BP	organophosphate metabolic process	GO:0019637	0.00271131	2.56682	196	109	17	4187	SMP_017230.1,SMP_168310.1,SMP_097180.2,SMP_154530.1,SMP_002880.1,SMP_030500.1,SMP_055990.1,SMP_308140.2,SMP_129080.1,SMP_148770.1,SMP_063120.1,SMP_061940.1,SMP_194770.1,SMP_079920.2,SMP_002510.1,SMP_012930.1,SMP_033670.1
GO:BP	ribose phosphate biosynthetic process	GO:0046390	0.0027762	2.55655	42	109	8	4187	SMP_154530.1,SMP_002880.1,SMP_055990.1,SMP_129080.1,SMP_079920.2,SMP_002510.1,SMP_012930.1,SMP_033670.1
GO:BP	ribonucleotide biosynthetic process	GO:0009260	0.0027762	2.55655	42	109	8	4187	SMP_154530.1,SMP_002880.1,SMP_055990.1,SMP_129080.1,SMP_079920.2,SMP_002510.1,SMP_012930.1,SMP_033670.1
GO:BP	purine-containing compound biosynthetic process	GO:0072522	0.00333768	2.47655	43	109	8	4187	SMP_154530.1,SMP_002880.1,SMP_055990.1,SMP_129080.1,SMP_079920.2,SMP_002510.1,SMP_012930.1,SMP_033670.1
GO:BP	nucleotide biosynthetic process	GO:0009165	0.00347539	2.459	71	109	10	4187	SMP_017230.1,SMP_154530.1,SMP_002880.1,SMP_055990.1,SMP_129080.1,SMP_061940.1,SMP_079920.2,SMP_002510.1,SMP_012930.1,SMP_033670.1
GO:BP	nucleoside phosphate biosynthetic process	GO:1901293	0.00394891	2.40352	72	109	10	4187	SMP_017230.1,SMP_154530.1,SMP_002880.1,SMP_055990.1,SMP_129080.1,SMP_061940.1,SMP_079920.2,SMP_002510.1,SMP_012930.1,SMP_033670.1
GO:BP	energy derivation by oxidation of organic compounds	GO:0015980	0.015562	1.80793	39	109	7	4187	SMP_149040.1,SMP_204770.1,SMP_018680.1,SMP_037910.1,SMP_015730.1,SMP_056200.1,SMP_008310.1
GO:BP	cellular nitrogen compound biosynthetic process	GO:0044271	0.0250603	1.60101	749	109	36	4187	SMP_174950.1,SMP_180000.1,SMP_007900.1,SMP_017230.1,SMP_073500.1,SMP_066740.1,SMP_322220.1,SMP_325920.1,SMP_154530.1,SMP_143740.1,SMP_002880.1,SMP_341010.1,SMP_055990.1,SMP_308140.2,SMP_307540.1,SMP_307550.1,SMP_096750.1,SMP_041450.1,SMP_012750.1,SMP_129080.1,SMP_102840.1,SMP_018990.1,SMP_074780.1,SMP_032260.2,SMP_022640.1,SMP_063120.1,SMP_061940.1,SMP_038510.1,SMP_024850.1,SMP_090230.1,SMP_07992…
GO:BP	tricarboxylic acid cycle	GO:0006099	0.0285521	1.54436	19	109	5	4187	SMP_204770.1,SMP_018680.1,SMP_037910.1,SMP_056200.1,SMP_008310.1
GO:BP	aerobic respiration	GO:0009060	0.0372851	1.42846	20	109	5	4187	SMP_204770.1,SMP_018680.1,SMP_037910.1,SMP_056200.1,SMP_008310.1
GO:BP	proton transmembrane transport	GO:1902600	0.0403666	1.39398	45	109	7	4187	SMP_179460.1,SMP_154530.1,SMP_002880.1,SMP_129080.1,SMP_128610.1,SMP_033670.1,SMP_082370.1
GO:BP	purine ribonucleotide metabolic process	GO:0009150	0.0407685	1.38968	60	109	8	4187	SMP_154530.1,SMP_002880.1,SMP_055990.1,SMP_129080.1,SMP_079920.2,SMP_002510.1,SMP_012930.1,SMP_033670.1
GO:BP	purine nucleotide metabolic process	GO:0006163	0.0407685	1.38968	60	109	8	4187	SMP_154530.1,SMP_002880.1,SMP_055990.1,SMP_129080.1,SMP_079920.2,SMP_002510.1,SMP_012930.1,SMP_033670.1
GO:CC	ribosome	GO:0005840	7.95177e-12	11.0995	143	104	24	3887	SMP_174950.1,SMP_180000.1,SMP_007900.1,SMP_066740.1,SMP_322220.1,SMP_325920.1,SMP_307540.1,SMP_307550.1,SMP_096750.1,SMP_001830.1,SMP_012750.1,SMP_102840.1,SMP_018990.1,SMP_074780.1,SMP_032260.2,SMP_022640.1,SMP_330330.1,SMP_101450.1,SMP_038510.1,SMP_024850.1,SMP_090230.1,SMP_210310.1,SMP_013470.1,SMP_175740.1
GO:CC	mitochondrion	GO:0005739	1.02066e-08	7.99112	164	104	22	3887	SMP_128690.1,SMP_099420.1,SMP_154530.1,SMP_153460.2,SMP_022430.1,SMP_079220.1,SMP_331870.1,SMP_310260.1,SMP_067400.1,SMP_129080.1,SMP_212940.1,SMP_061560.1,SMP_180060.1,SMP_165780.1,SMP_062790.1,SMP_018680.1,SMP_037910.1,SMP_015730.1,SMP_056200.1,SMP_004080.1,SMP_075210.1,SMP_134510.1
GO:CC	mitochondrial membrane	GO:0031966	1.33778e-07	6.87362	69	104	14	3887	SMP_099420.1,SMP_154530.1,SMP_153460.2,SMP_022430.1,SMP_079220.1,SMP_310260.1,SMP_129080.1,SMP_212940.1,SMP_061560.1,SMP_180060.1,SMP_037910.1,SMP_015730.1,SMP_004080.1,SMP_075210.1
GO:CC	mitochondrial envelope	GO:0005740	5.0945e-07	6.2929	76	104	14	3887	SMP_099420.1,SMP_154530.1,SMP_153460.2,SMP_022430.1,SMP_079220.1,SMP_310260.1,SMP_129080.1,SMP_212940.1,SMP_061560.1,SMP_180060.1,SMP_037910.1,SMP_015730.1,SMP_004080.1,SMP_075210.1
GO:CC	mitochondrial inner membrane	GO:0005743	1.09414e-06	5.96093	56	104	12	3887	SMP_099420.1,SMP_154530.1,SMP_153460.2,SMP_022430.1,SMP_079220.1,SMP_310260.1,SMP_129080.1,SMP_061560.1,SMP_180060.1,SMP_037910.1,SMP_015730.1,SMP_075210.1
GO:CC	organelle inner membrane	GO:0019866	1.35541e-06	5.86793	57	104	12	3887	SMP_099420.1,SMP_154530.1,SMP_153460.2,SMP_022430.1,SMP_079220.1,SMP_310260.1,SMP_129080.1,SMP_061560.1,SMP_180060.1,SMP_037910.1,SMP_015730.1,SMP_075210.1
GO:CC	ribosomal subunit	GO:0044391	6.13588e-06	5.21212	32	104	9	3887	SMP_180000.1,SMP_325920.1,SMP_102840.1,SMP_330330.1,SMP_101450.1,SMP_024850.1,SMP_090230.1,SMP_210310.1,SMP_013470.1
GO:CC	organelle envelope	GO:0031967	6.55452e-06	5.18346	92	104	14	3887	SMP_099420.1,SMP_154530.1,SMP_153460.2,SMP_022430.1,SMP_079220.1,SMP_310260.1,SMP_129080.1,SMP_212940.1,SMP_061560.1,SMP_180060.1,SMP_037910.1,SMP_015730.1,SMP_004080.1,SMP_075210.1
GO:CC	envelope	GO:0031975	6.55452e-06	5.18346	92	104	14	3887	SMP_099420.1,SMP_154530.1,SMP_153460.2,SMP_022430.1,SMP_079220.1,SMP_310260.1,SMP_129080.1,SMP_212940.1,SMP_061560.1,SMP_180060.1,SMP_037910.1,SMP_015730.1,SMP_004080.1,SMP_075210.1
GO:CC	intracellular anatomical structure	GO:0005622	6.57075e-06	5.18239	1661	104	71	3887	SMP_169190.1,SMP_174950.1,SMP_180000.1,SMP_007900.1,SMP_034870.1,SMP_128690.1,SMP_099420.1,SMP_066740.1,SMP_085540.2,SMP_168310.1,SMP_084090.1,SMP_322220.1,SMP_138920.1,SMP_325920.1,SMP_097180.2,SMP_086470.1,SMP_154530.1,SMP_153460.2,SMP_022430.1,SMP_136710.2,SMP_002880.1,SMP_079220.1,SMP_020370.1,SMP_129340.1,SMP_331870.1,SMP_030500.1,SMP_341010.1,SMP_055990.1,SMP_308140.2,SMP_307540.1,SMP_30755…
GO:CC	cytoplasm	GO:0005737	9.63189e-05	4.01629	725	104	40	3887	SMP_034870.1,SMP_128690.1,SMP_099420.1,SMP_168310.1,SMP_084090.1,SMP_097180.2,SMP_154530.1,SMP_153460.2,SMP_022430.1,SMP_136710.2,SMP_079220.1,SMP_020370.1,SMP_129340.1,SMP_331870.1,SMP_030500.1,SMP_341010.1,SMP_055990.1,SMP_308140.2,SMP_015090.1,SMP_310260.1,SMP_067400.1,SMP_129080.1,SMP_212940.1,SMP_061560.1,SMP_180060.1,SMP_165780.1,SMP_062790.1,SMP_018680.1,SMP_037910.1,SMP_015730.1,SMP_05620…
GO:CC	large ribosomal subunit	GO:0015934	0.000227538	3.64295	17	104	6	3887	SMP_325920.1,SMP_330330.1,SMP_101450.1,SMP_024850.1,SMP_090230.1,SMP_210310.1
GO:CC	oxidoreductase complex	GO:1990204	0.000624885	3.2042	12	104	5	3887	SMP_168310.1,SMP_030500.1,SMP_165780.1,SMP_015730.1,SMP_008310.1
GO:CC	non-membrane-bounded organelle	GO:0043228	0.00100596	2.99742	483	104	29	3887	SMP_169190.1,SMP_174950.1,SMP_180000.1,SMP_007900.1,SMP_066740.1,SMP_085540.2,SMP_322220.1,SMP_325920.1,SMP_086470.1,SMP_129340.1,SMP_307540.1,SMP_307550.1,SMP_096750.1,SMP_001830.1,SMP_012750.1,SMP_102840.1,SMP_018990.1,SMP_170930.1,SMP_074780.1,SMP_032260.2,SMP_022640.1,SMP_330330.1,SMP_101450.1,SMP_038510.1,SMP_024850.1,SMP_090230.1,SMP_210310.1,SMP_013470.1,SMP_175740.1
GO:CC	intracellular non-membrane-bounded organelle	GO:0043232	0.00100596	2.99742	483	104	29	3887	SMP_169190.1,SMP_174950.1,SMP_180000.1,SMP_007900.1,SMP_066740.1,SMP_085540.2,SMP_322220.1,SMP_325920.1,SMP_086470.1,SMP_129340.1,SMP_307540.1,SMP_307550.1,SMP_096750.1,SMP_001830.1,SMP_012750.1,SMP_102840.1,SMP_018990.1,SMP_170930.1,SMP_074780.1,SMP_032260.2,SMP_022640.1,SMP_330330.1,SMP_101450.1,SMP_038510.1,SMP_024850.1,SMP_090230.1,SMP_210310.1,SMP_013470.1,SMP_175740.1
GO:CC	organelle membrane	GO:0031090	0.0030688	2.51303	237	104	18	3887	SMP_099420.1,SMP_154530.1,SMP_153460.2,SMP_022430.1,SMP_136710.2,SMP_079220.1,SMP_020370.1,SMP_015090.1,SMP_310260.1,SMP_129080.1,SMP_212940.1,SMP_061560.1,SMP_180060.1,SMP_037910.1,SMP_015730.1,SMP_004080.1,SMP_075210.1,SMP_074020.1
GO:CC	intracellular organelle	GO:0043229	0.00506059	2.2958	1408	104	57	3887	SMP_169190.1,SMP_174950.1,SMP_180000.1,SMP_007900.1,SMP_128690.1,SMP_099420.1,SMP_066740.1,SMP_085540.2,SMP_322220.1,SMP_138920.1,SMP_325920.1,SMP_086470.1,SMP_154530.1,SMP_153460.2,SMP_022430.1,SMP_136710.2,SMP_079220.1,SMP_020370.1,SMP_129340.1,SMP_331870.1,SMP_307540.1,SMP_307550.1,SMP_096750.1,SMP_015090.1,SMP_142300.1,SMP_001830.1,SMP_012750.1,SMP_310260.1,SMP_067400.1,SMP_129080.1,SMP_21294…
GO:CC	organelle	GO:0043226	0.00722473	2.14118	1459	104	58	3887	SMP_169190.1,SMP_174950.1,SMP_180000.1,SMP_007900.1,SMP_128690.1,SMP_099420.1,SMP_066740.1,SMP_085540.2,SMP_322220.1,SMP_138920.1,SMP_325920.1,SMP_086470.1,SMP_154530.1,SMP_153460.2,SMP_022430.1,SMP_136710.2,SMP_079220.1,SMP_020370.1,SMP_129340.1,SMP_331870.1,SMP_307540.1,SMP_307550.1,SMP_096750.1,SMP_015090.1,SMP_142300.1,SMP_001830.1,SMP_012750.1,SMP_310260.1,SMP_067400.1,SMP_129080.1,SMP_21294…
GO:CC	cytosolic large ribosomal subunit	GO:0022625	0.0131621	1.88067	5	104	3	3887	SMP_330330.1,SMP_101450.1,SMP_210310.1
GO:CC	proton-transporting ATP synthase complex	GO:0045259	0.014925	1.82609	12	104	4	3887	SMP_154530.1,SMP_002880.1,SMP_129080.1,SMP_033670.1
GO:CC	ribonucleoprotein complex	GO:1990904	0.0389157	1.40987	108	104	10	3887	SMP_180000.1,SMP_325920.1,SMP_341010.1,SMP_102840.1,SMP_330330.1,SMP_101450.1,SMP_024850.1,SMP_090230.1,SMP_210310.1,SMP_013470.1
GO:CC	cytosolic ribosome	GO:0022626	0.044293	1.35367	7	104	3	3887	SMP_330330.1,SMP_101450.1,SMP_210310.1
KEGG	Ribosome	KEGG:03010	3.67473e-06	5.43477	98	80	19	1554	SMP_174950.1,SMP_180000.1,SMP_007900.1,SMP_066740.1,SMP_096750.1,SMP_001830.1,SMP_012750.1,SMP_102840.1,SMP_018990.1,SMP_074780.1,SMP_032260.2,SMP_022640.1,SMP_101450.1,SMP_038510.1,SMP_024850.1,SMP_090230.1,SMP_210310.1,SMP_013470.1,SMP_175740.1
KEGG	Oxidative phosphorylation	KEGG:00190	0.000228144	3.64179	63	80	13	1554	SMP_154530.1,SMP_002880.1,SMP_005290.1,SMP_106080.1,SMP_004550.1,SMP_129080.1,SMP_037910.1,SMP_015730.1,SMP_140480.1,SMP_128610.1,SMP_008310.1,SMP_033670.1,SMP_080610.1
KEGG	Metabolic pathways	KEGG:01100	0.000500879	3.30027	490	80	43	1554	SMP_147840.1,SMP_060420.1,SMP_017230.1,SMP_128690.1,SMP_075470.1,SMP_097180.2,SMP_154530.1,SMP_143740.1,SMP_153460.2,SMP_204770.1,SMP_002880.1,SMP_042020.1,SMP_008490.1,SMP_048240.1,SMP_005290.1,SMP_129340.1,SMP_055990.1,SMP_308140.2,SMP_153490.1,SMP_168730.1,SMP_106080.1,SMP_004550.1,SMP_129080.1,SMP_180060.1,SMP_018680.1,SMP_037910.1,SMP_148770.1,SMP_015730.1,SMP_056200.1,SMP_066410.1,SMP_14048…
KEGG	Citrate cycle (TCA cycle)	KEGG:00020	0.00434981	2.36153	25	80	7	1554	SMP_204770.1,SMP_018680.1,SMP_037910.1,SMP_056200.1,SMP_079920.2,SMP_002510.1,SMP_008310.1
KEGG	Carbon metabolism	KEGG:01200	0.0439742	1.3568	56	80	9	1554	SMP_128690.1,SMP_204770.1,SMP_018680.1,SMP_037910.1,SMP_148770.1,SMP_056200.1,SMP_079920.2,SMP_002510.1,SMP_008310.1

## Sheet: Tail Protein Reduced
# version: e103_eg50_p15_68c0e33
# date: 4/25/2021	1:07:55 PM
# organism: scmansprjea36577
# all results: false
# ordered: false
# no iea: false
# sources: GO:MF	GO:BP	GO:CC	KEGG	REAC	WP	TF	MIRNA	HPA	CORUM	HP
# combined: false
# numeric ns: ENTREZGENE_ACC
# domain scope: annotated
# measure underrepresentation: true
# significance threshold method: g_SCS
# user threshold: 0.05
# no evidences: false
# query genes included: query_1<Smp_005000	Smp_030830	Smp_169190	Smp_147840	Smp_149040	Smp_070640	Smp_004190	Smp_151100	Smp_157310	Smp_133770	Smp_174950	Smp_060420	Smp_122810	Smp_180000	Smp_139900	Smp_007900	Smp_076530	Smp_034870
# query genes not included: none
# query genes duplicates: SMP_122810.1	SMP_340170.5	SMP_017010.2	SMP_017010.1	SMP_097180.1	SMP_034850.2	SMP_153460.1	SMP_136710.3	SMP_198680.2	SMP_020450.1	SMP_034940.1	SMP_154610.2	SMP_163580.1	SMP_308140.3	SMP_001830.2	SMP_243680.2	SMP_243680.1	SMP_344820.2
source	term_name	term_id	adjusted_p_value	negative_log10_of_adjusted_p_value	term_size	query_size	intersection_size	effective_domain_size	intersections
GO:MF	catalytic activity, acting on a protein	GO:0140096	0.0179406	1.74616	741	129	5	5369	SMP_151100.1,SMP_084140.1,SMP_061510.1,SMP_165550.1,SMP_213550.1
GO:BP	regulation of biological process	GO:0050789	4.24943e-06	5.37167	1034	109	5	4187	SMP_070640.1,SMP_213250.1,SMP_035430.1,SMP_054470.1,SMP_243140.1
GO:BP	biological regulation	GO:0065007	9.45156e-06	5.0245	1131	109	7	4187	SMP_070640.1,SMP_213250.1,SMP_035430.1,SMP_054470.1,SMP_243140.1,SMP_062790.1,SMP_134510.1
GO:BP	regulation of cellular process	GO:0050794	1.06278e-05	4.97356	1002	109	5	4187	SMP_070640.1,SMP_213250.1,SMP_035430.1,SMP_054470.1,SMP_243140.1
GO:BP	nucleic acid metabolic process	GO:0090304	0.0011212	2.95032	830	109	5	4187	SMP_041450.1,SMP_142300.1,SMP_330330.1,SMP_101450.1,SMP_346670.1
GO:BP	response to stimulus	GO:0050896	0.00130907	2.88304	619	109	2	4187	SMP_070640.1,SMP_035430.1
GO:BP	cellular response to stimulus	GO:0051716	0.00219819	2.65794	600	109	2	4187	SMP_070640.1,SMP_035430.1
GO:BP	regulation of metabolic process	GO:0019222	0.0104012	1.98292	464	109	1	4187	SMP_035430.1
GO:BP	regulation of macromolecule metabolic process	GO:0060255	0.0126002	1.89962	457	109	1	4187	SMP_035430.1
GO:BP	regulation of cellular metabolic process	GO:0031323	0.0229339	1.63952	435	109	1	4187	SMP_035430.1
GO:BP	macromolecule modification	GO:0043412	0.0240474	1.61893	706	109	5	4187	SMP_151100.1,SMP_138920.1,SMP_035430.1,SMP_084140.1,SMP_213550.1
GO:BP	RNA metabolic process	GO:0016070	0.0264318	1.57787	702	109	5	4187	SMP_041450.1,SMP_142300.1,SMP_330330.1,SMP_101450.1,SMP_346670.1
GO:BP	regulation of primary metabolic process	GO:0080090	0.0269753	1.56903	429	109	1	4187	SMP_035430.1
GO:BP	regulation of nitrogen compound metabolic process	GO:0051171	0.0277137	1.55731	428	109	1	4187	SMP_035430.1
GO:BP	cell communication	GO:0007154	0.0302015	1.51997	501	109	2	4187	SMP_070640.1,SMP_035430.1
GO:BP	signaling	GO:0023052	0.0370947	1.43069	493	109	2	4187	SMP_070640.1,SMP_035430.1
GO:CC	nucleus	GO:0005634	1.90641e-05	4.71978	697	104	2	3887	SMP_138920.1,SMP_142300.1
GO:CC	intrinsic component of membrane	GO:0031224	0.0143514	1.84311	2215	104	41	3887	SMP_004190.1,SMP_060420.1,SMP_122810.2,SMP_021600.1,SMP_084090.1,SMP_074590.1,SMP_343480.1,SMP_179460.1,SMP_154530.1,SMP_213250.1,SMP_153460.2,SMP_034850.1,SMP_136690.1,SMP_341830.1,SMP_083720.1,SMP_136710.2,SMP_172490.1,SMP_042020.1,SMP_331540.1,SMP_102510.1,SMP_005290.1,SMP_079220.1,SMP_034940.2,SMP_060220.1,SMP_020370.1,SMP_168730.1,SMP_310260.1,SMP_004550.1,SMP_212940.1,SMP_037910.1,SMP_16555…
GO:CC	integral component of membrane	GO:0016021	0.0152635	1.81635	2212	104	41	3887	SMP_004190.1,SMP_060420.1,SMP_122810.2,SMP_021600.1,SMP_084090.1,SMP_074590.1,SMP_343480.1,SMP_179460.1,SMP_154530.1,SMP_213250.1,SMP_153460.2,SMP_034850.1,SMP_136690.1,SMP_341830.1,SMP_083720.1,SMP_136710.2,SMP_172490.1,SMP_042020.1,SMP_331540.1,SMP_102510.1,SMP_005290.1,SMP_079220.1,SMP_034940.2,SMP_060220.1,SMP_020370.1,SMP_168730.1,SMP_310260.1,SMP_004550.1,SMP_212940.1,SMP_037910.1,SMP_16555…
