# Supplementary material for: Multiomic analysis of Schistosoma mansoni reveals unique expression profiles in cercarial heads and tails
Source: Commun Biol. 2021 Jul 12;4:860. doi: 10.1038/s42003-021-02366-w (PMC8275615; doi:10.1038/s42003-021-02366-w)
Supplement: Supplementary file 7 — Supplementary Data 4 [file 42003_2021_2366_MOESM7_ESM.xlsx]

## Sheet: Verified Proteins 0hr
Verified by Sotillo et al. 2015
Smp_057650
Smp_085110
Smp_005260
Smp_125500
Smp_050220
Smp_128050
Smp_161790
Smp_017010
Smp_152710
Smp_046290
Smp_179320
Smp_171530
Smp_046020
Smp_014010
Smp_012440
Smp_130540
Smp_046800
Smp_005790
Smp_073540
Smp_032810
Smp_035030
Smp_004780
Smp_137020
Smp_124070
Smp_015720
Smp_126490
Smp_088240
Smp_083870
Smp_133600
Smp_124240
Smp_172490
Smp_005290
Smp_031710
Smp_167200
Smp_022170
Smp_019100
Smp_032180
Smp_097750
Smp_140590
Smp_020550
Smp_067890
Smp_065470
Smp_076230
Smp_032970
Smp_129610
Smp_034550
Smp_087550
Smp_020340
Smp_073410
Smp_073590
Smp_016200
Smp_053610
Smp_045510
Smp_071390
Smp_023160
Smp_035550
Smp_016410
Smp_012810
Smp_173840
Smp_033710
Smp_000980
Smp_102510
Smp_061650
Smp_060010
Smp_022640
Smp_012800
Smp_083410
Smp_085310
Smp_092280
Smp_153790
Smp_096760
Smp_078690
Smp_091010
Smp_018020
Smp_059710
Smp_075350
Smp_103560
Smp_015980
Smp_032980
Smp_011560
Smp_037910
Smp_050080
Smp_137920
Smp_174950
Smp_038680
Smp_018760
Smp_020370
Smp_152330
Smp_013200
Smp_007550
Smp_018260
Smp_035200
Smp_027610
Smp_090110
Smp_106080
Smp_008660
Smp_024010
Smp_149900
Smp_169190
Smp_025160
Smp_030500
Smp_074780
Smp_010930
Smp_069130
Smp_098890
Smp_194720
Smp_043030
Smp_176200
Smp_179110
Smp_007650
Smp_041450
Smp_106130
Smp_026770
Smp_066990
Smp_000500
Smp_145700
Smp_054240
Smp_163570
Smp_193440
Smp_056200
Smp_009690
Smp_003660
Smp_006390
Smp_000100
Smp_042160
Smp_194770
Smp_143470
Smp_143840
Smp_038100
Smp_024110
Smp_126240
Smp_049550
Smp_056970
Smp_008545
Smp_005880
Smp_034840
Smp_079010
Smp_030730
Smp_056760
Smp_086530
Smp_091240
Smp_045220
Smp_003990
Smp_065610
Smp_018240
Smp_017730
Smp_086480
Smp_079220
Smp_047370
Smp_063090
Smp_130280
Smp_079770
Smp_090100
Smp_000660
Smp_174520
Smp_040130
Smp_030370
Smp_059980
Smp_008070
Smp_130300
Smp_082240
Smp_059790
Smp_045560
Smp_083720
Smp_030690
Smp_105020
Smp_121990
Smp_158110
Smp_096750
Smp_126540
Smp_124050
Smp_008490
Smp_019750
Smp_100090
Smp_061870
Smp_030000
Smp_037230
Smp_002510
Smp_064860
Smp_019010
Smp_093820
Smp_154530
Smp_044920
Smp_157410
Smp_097380
Smp_089640
Smp_003770
Smp_066890
Smp_018880
Smp_021140
Smp_003230
Smp_162370
Smp_043120
Smp_046060
Smp_164650
Smp_012750
Smp_001040
Smp_052060
Smp_077720
Smp_065060
Smp_020070
Smp_061230
Smp_035210
Smp_134510
Smp_172110
Smp_040790
Smp_045200
Smp_003970
Smp_015020
Smp_119920
Smp_032950
Smp_062080
Smp_001360
Smp_031880
Smp_054540
Smp_033000
Smp_010290
Smp_046740
Smp_141360
Smp_091460
Smp_126480
Smp_044970
Smp_053230
Smp_029820
Smp_167330
Smp_136640
Smp_010230
Smp_163050
Smp_154420
Smp_072190
Smp_083040
Smp_079920
Smp_165050
Smp_044580
Smp_131250
Smp_002070
Smp_173150
Smp_000240
Smp_017430
Smp_043100
Smp_042140
Smp_195070
Smp_025860
Smp_002060
Smp_032990
Smp_151490
Smp_039600
Smp_082620
Smp_035270
Smp_063420
Smp_012720
Smp_094420
Smp_028190
Smp_035310
Smp_043150
Smp_032580
Smp_040570
Smp_079430
Smp_000040
Smp_104660
Smp_004990
Smp_056370
Smp_022400
Smp_073940
Smp_007270
Smp_131580
Smp_150320
Smp_180000
Smp_046090
Smp_079230
Smp_071640
Smp_041740
Smp_017360
Smp_096390
Smp_070020
Smp_033330
Smp_097490
Smp_058350
Smp_054340
Smp_147050
Smp_040800
Smp_004600
Smp_127820
Smp_087760
Smp_003300
Smp_162360
Smp_141610
Smp_077070
Smp_033760
Smp_070780
Smp_092570
Smp_059150
Smp_049270
Smp_140480
Smp_001000
Smp_157680
Smp_051080
Smp_167010
Smp_064380
Smp_146800
Smp_067900
Smp_082030
Smp_014780
Smp_088950
Smp_085520
Smp_171780
Smp_154760
Smp_068510
Smp_025150
Smp_081430
Smp_070600
Smp_165550
Smp_044680
Smp_047060
Smp_094880
Smp_026630
Smp_121950
Smp_053900
Smp_054220
Smp_094480
Smp_055050
Smp_034700
Smp_024120
Smp_073620
Smp_059670
Smp_194830
Smp_001890
Smp_010710
Smp_064430
Smp_148800
Smp_155560
Smp_160830
Smp_053700
Smp_025510
Smp_194050
Smp_011830
Smp_086470
Smp_087250
Smp_060950
Smp_095630
Smp_000755
Smp_178810
Smp_075560
Smp_005230
Smp_149320
Smp_033400
Smp_140000
Smp_079840
Smp_137750
Smp_039000
Smp_003710
Smp_074140
Smp_128610
Smp_079270
Smp_099890
Smp_093220
Smp_087620
Smp_148540
Smp_106060
Smp_149040
Smp_121430
Smp_194920
Smp_088720
Smp_085150
Smp_179560
Smp_019890
Smp_067540
Smp_104720
Smp_063040
Smp_015730
Smp_158240
Smp_146910
Smp_000470
Smp_175430
Smp_038030
Smp_042270
Smp_087860
Smp_052910
Smp_125730
Smp_079710
Smp_033970
Smp_133120
Smp_119310
Smp_194940
Smp_180060
Smp_000510
Smp_062950
Smp_019280
Smp_127940
Smp_162260
Smp_017230
Smp_021800
Smp_094060
Smp_071150
Smp_153750
Smp_024150
Smp_089590
Smp_062790
Smp_097370
Smp_135790
Smp_056780
Smp_010820
Smp_083240
Smp_090860
Smp_067140
Smp_194800
Smp_163840
Smp_006560
Smp_062630
Smp_074020
Smp_096020
Smp_089220
Smp_175660
Smp_051530
Smp_016600
Smp_069960
Smp_017070
Smp_076400
Smp_054360
Smp_069770
Smp_078640
Smp_171620
Smp_129050
Smp_180470
Smp_078610
Smp_028730
Smp_170570
Smp_169730
Smp_014660
Smp_150690
Smp_123870
Smp_141630
Smp_126520
Smp_028990
Smp_057320
Smp_139100
Smp_099420
Smp_065180
Smp_000740
Smp_172280
Smp_041370
Smp_000030
Smp_058650
Smp_124300
Smp_058240
Smp_039400
Smp_073880
Smp_007760
Smp_105970
Smp_070930
Smp_146250
Smp_179660
Smp_161350
Smp_022960
Smp_073270
Smp_027480
Smp_133700
Smp_040970
Smp_151030
Smp_147460
Smp_069870
Smp_045500
Smp_092750
Smp_037530
Smp_139340
Smp_037700
Smp_047740
Smp_139520
Smp_054410
Smp_064950
Smp_024390
Smp_068950
Smp_165490
Smp_194170
Smp_067490
Smp_147680
Smp_052870
Smp_024820
Smp_175550
Smp_163210
Smp_080610
Smp_012470
Smp_056440
Smp_138760
Smp_053040
Smp_163720
Smp_066410
Smp_089100
Smp_128370
Smp_148510
Smp_032510
Smp_140490
Smp_004080
Smp_086590
Smp_036990
Smp_156880
Smp_036270
Smp_140900
Smp_097660
Smp_018530
Smp_035430
Smp_066760
Smp_093440
Smp_000070
Smp_053830
Smp_035470
Smp_050830
Smp_076530
Smp_019640
Smp_138930
Smp_153460
Smp_002410
Smp_067280
Smp_016050
Smp_086860
Smp_080920
Smp_136990
Smp_022340
Smp_072380
Smp_089670
Smp_170630
Smp_129080
Smp_072870
Smp_093750
Smp_024140
Smp_045010
Smp_071140
Smp_018990
Smp_003630
Smp_018680
Smp_048880
Smp_011660
Smp_013470
Smp_166600
Smp_126990
Smp_005720
Smp_082860
Smp_104330
Smp_068420
Smp_034490
Smp_053420
Smp_022430
Smp_031570
Smp_019630
Smp_105700
Smp_017880
Smp_093230
Smp_032310
Smp_029390
Smp_138600
Smp_073600
Smp_062980
Smp_156910
Smp_006440
Smp_063670
Smp_090230
Smp_089290
Smp_079760
Smp_071630
Smp_063830
Smp_123090
Smp_175210
Smp_000320
Smp_072640
Smp_015690
Smp_074560
Smp_130260
Smp_030290
Smp_034870
Smp_129240
Smp_133280
Smp_089700
Smp_063530
Smp_028210
Smp_105680
Smp_026910
Smp_131870
Smp_031720
Smp_015860
Smp_087940
Smp_031300
Smp_033670
Smp_082940
Smp_163580
Smp_041980
Smp_073790
Smp_038870
Smp_029500
Smp_075210
Smp_001410
Smp_051550
Smp_075400
Smp_149200
Smp_051230
Smp_041430
Smp_062420
Smp_013040
Smp_162630
Smp_086330
Smp_097800
Smp_082570
Smp_085540
Smp_021920
Smp_108390
Smp_009760
Smp_002880
Smp_132670
Smp_072330
Smp_038950
Smp_056360
Smp_136710
Smp_090120
Smp_095360
Smp_089460
Smp_016630
Smp_155060
Smp_047650
Smp_061940
Smp_130520
Smp_044550
Smp_053940
Smp_053220
Smp_010940
Smp_175610
Smp_004470
Smp_006320
Smp_009650
Smp_032520
Smp_006860
Smp_062300
Smp_062250
Smp_103160
Smp_072140
Smp_018250
Smp_007630
Smp_129950
Smp_035260
Smp_034940
Smp_003140
Smp_031770
Smp_028440
Smp_179650
Smp_006550
Smp_022540
Smp_011570
Smp_002550
Smp_061920
Smp_171540
Smp_083080
Smp_033540
Smp_042020
Smp_041480
Smp_104470
Smp_144000
Smp_021730
Smp_046500
Smp_048430
Smp_136590
Smp_019730
Smp_162310
Smp_031360
Smp_074500
Smp_081460
Smp_170800
Smp_020040
Smp_160000
Smp_009320
Smp_039180
Smp_120700
Smp_074150
Smp_045710
Smp_135080
Smp_019050
Smp_015530
Smp_004550
Smp_058150
Smp_102040
Smp_071250
Smp_073720
Smp_062070
Smp_167680

## Sheet:  Upreg SLA Protein 3hr-5day
3hr SLA
Number	Identified Proteins	Accession Number	Molecular Weight	Protein Grouping Ambiguity	Kruskal-Wallis Test (P Value)	Taxonomy	Reference	3 hours	2 days	5 days
401	||29095.t000026, 29095.m000449|small nuclear ribonucleoprotein-associated protein, putative|Schistosoma mansoni|chr unknown01|||Auto	Smp_026770	21 kDa		95% (0.00023)	unknown	0	2.7	3.9	Reference Missing
15	Cluster of ||33980.t000001, 33980.m000008|histone h2b, putative|Schistosoma mansoni|chr unknown03|||Auto (Smp_108390)	Smp_108390	14 kDa	TRUE	95% (< 0.0001)	unknown	0	2.1	2.4	4.5
285	||29632.m000369|40S ribosomal protein S19, putative|Schistosoma mansoni|chr unknown01|||Auto	Smp_174950	16 kDa		95% (0.0016)	unknown	0	2.1	3.5	Reference Missing
157	||29183.m000758, 29183.t000029|heterogeneous nuclear ribonucleoprotein, putative|Schistosoma mansoni|chr unknown01|||Auto	Smp_053940.1	34 kDa		95% (< 0.0001)	unknown	0	1.7	2.6	2.8
393	||29061.t000083, 29061.m001309|glucose transport protein, putative|Schistosoma mansoni|chr unknown01|||Auto	Smp_012440	57 kDa		95% (0.030)	unknown	0	1.6	1.1	-0.1
49	||29155.t000001, 29155.m000617|myosin light chain 1, putative|Schistosoma mansoni|chr unknown01|||Auto	Smp_045220.1	12 kDa		95% (< 0.0001)	unknown	0	1.5	0.4	0.4
350	||29255.t000023, 29255.m000412|40s rRNA protein, putative|Schistosoma mansoni|chr unknown01|||Auto	Smp_066990	13 kDa		95% (0.00021)	unknown	0	1.4	Reference Missing	Reference Missing
107	||29638.m000207, 29638.t000010|expressed protein|Schistosoma mansoni|chr unknown01|||Auto	Smp_096750	17 kDa		95% (< 0.0001)	unknown	0	1.3	2.6	3.3
89	||29156.m000527, 29156.t000011|annexin, putative|Schistosoma mansoni|chr unknown01|||Auto	Smp_045560	37 kDa	TRUE	95% (< 0.0001)	unknown	0	1.2	1.5	2.2
189	||29299.t000017, 29299.m001047|40S ribosomal protein S18, putative|Schistosoma mansoni|chr unknown01|||Auto	Smp_074780	18 kDa		95% (0.00044)	unknown	0	1.2	Reference Missing	Reference Missing
765	||29476.t000019, 29476.m000357|expressed protein|Schistosoma mansoni|chr unknown01|||Auto	Smp_172490	65 kDa		95% (0.018)	unknown	0	1.2	0.6	-0.5
557	||29115.t000014, 29115.m001317|calmodulin, putative|Schistosoma mansoni|chr unknown01|||Auto	Smp_032970	10 kDa		95% (0.012)	unknown	0	1	0.2	-1.5
58	||29333.t000018, 29333.m000325|ADP,ATP carrier protein, putative|Schistosoma mansoni|chr unknown01|||Auto	Smp_079220	23 kDa		95% (< 0.0001)	unknown	0	0.9	0	-0.6
223	||29119.m002134, 29119.t000062|Hypothetical protein, putative|Schistosoma mansoni|chr unknown01|||Auto	Smp_035210	102 kDa		95% (< 0.0001)	unknown	0	0.9	0.5	-1.7
234	||29086.m01008|hypothetical protein|Schistosoma mansoni|chr unknown01|||Auto	Smp_134510	14 kDa		95% (< 0.0001)	unknown	0	0.9	0.8	-0.8
116	Cluster of ||29671.t000027, 29671.m000736|SWI/SNF-related chromatin binding protein|Schistosoma mansoni|chr unknown01|||Auto (Smp_100090)	Smp_100090	21 kDa	TRUE	95% (< 0.0001)	unknown	0	0.8	1.6	2
21	||29077.m002508|myosin regulatory light chain, putative|Schistosoma mansoni|chr unknown01|||Auto	Smp_132670.1	23 kDa		95% (< 0.0001)	unknown	0	0.7	-0.9	-2.9
126	||29227.t000034, 29227.m000638|adenylate kinase 1,, putative|Schistosoma mansoni|chr unknown01|||Auto	Smp_061940.1	27 kDa		95% (< 0.0001)	unknown	0	0.7	0.3	-0.5
172	||29783.t000001, 29783.m000009|hypothetical protein|Schistosoma mansoni|chr unknown01|||Auto	Smp_177420	14 kDa		95% (< 0.0001)	unknown	0	0.7	-0.5	-2.7
176	||29255.t000003, 29255.m000392|40S ribosomal protein S10, putative|Schistosoma mansoni|chr unknown01|||Auto	Smp_066890	18 kDa		95% (< 0.0001)	unknown	0	0.7	2	3.1
139	||29069.t000014, 29069.m000717|conserved hypothetical protein|Schistosoma mansoni|chr unknown01|||Auto	Smp_015980	10 kDa		95% (0.0025)	unknown	0	0.7	2.1	3
355	||29444.t000002, 29444.m000329|expressed protein|Schistosoma mansoni|chr unknown01|||Auto	Smp_087550	13 kDa		95% (0.011)	unknown	0	0.7	0.5	1
254	||29660.t000005, 29660.m000193|hypothetical protein|Schistosoma mansoni|chr unknown01|||Auto	Smp_098590	13 kDa		95% (0.00048)	unknown	0	0.6	1.7	2.1
778	||29085.t000022, 29085.m001123|60S ribosomal protein L13 (BBC1 protein homolog), putative|Schistosoma mansoni|chr unknown01|||Auto	Smp_022640	24 kDa		95% (0.0054)	unknown	0	0.6	0.5	1.8
2Day SLA
Number	Identified Proteins	Accession Number	Molecular Weight	Protein Grouping Ambiguity	Kruskal-Wallis Test (P Value)	Taxonomy	Reference	3 hours	2 days	5 days
401	||29095.t000026, 29095.m000449|small nuclear ribonucleoprotein-associated protein, putative|Schistosoma mansoni|chr unknown01|||Auto	Smp_026770	21 kDa		95% (0.00023)	unknown	0	2.7	3.9
562	||29202.t000061, 29202.m001228|troponin I, putative|Schistosoma mansoni|chr unknown01|||Auto	Smp_059170.1	32 kDa		95% (0.00055)	unknown	0	-2.7	3.8
285	||29632.m000369|40S ribosomal protein S19, putative|Schistosoma mansoni|chr unknown01|||Auto	Smp_174950	16 kDa		95% (0.0016)	unknown	0	2.1	3.5
188	||29144.t000117, 29144.m002322|universal stress protein, putative|Schistosoma mansoni|chr unknown01|||Auto	Smp_043120	18 kDa		95% (< 0.0001)	unknown	0	0.4	3.4
580	||29295.t000020, 29295.m000711|GTP-binding protein-like protein|Schistosoma mansoni|chr unknown01|||Auto	Smp_073590	23 kDa		95% (0.011)	unknown	0	-1.1	3.3
292	Cluster of ||29200.m000659|expressed protein|Schistosoma mansoni|chr unknown01|||Auto (Smp_153280)	Smp_153280	205 kDa	TRUE	95% (0.0037)	unknown	0	-2.9	3.2
473	||29202.m001013, 29202.t000001|60S ribosomal protein L4, putative|Schistosoma mansoni|chr unknown01|||Auto	Smp_153790	43 kDa		95% (0.0043)	unknown	0	-1.4	3.1
611	||29134.t000018, 29134.m000896|Prothymosin alpha-B, putative|Schistosoma mansoni|chr unknown01|||Auto	Smp_038560.3	15 kDa		95% (0.00076)	unknown	0	Value Missing	3
521	||29077.m002132, 29077.t000048|eh domain containing/past-1-related|Schistosoma mansoni|chr unknown01|||Auto	Smp_019100	62 kDa		95% (0.016)	unknown	0	Value Missing	3
359	||29353.m000205|ankyrin repeat-containing, putative|Schistosoma mansoni|chr unknown01|||Auto	Smp_166010	142 kDa		95% (0.026)	unknown	0	-1.1	2.9
248	||29154.t000037, 29154.m000570|22.6 kDa tegument antigen, putative|Schistosoma mansoni|chr unknown01|||Auto	Smp_045200	23 kDa		95% (< 0.0001)	unknown	0	-1.8	2.8
439	||29134.t000039, 29134.m000754|small nuclear ribonucleoprotein G (snrnp-G), putative|Schistosoma mansoni|chr unknown01|||Auto	Smp_038680	9 kDa		95% (0.0015)	unknown	0	0.4	2.8
107	||29638.m000207, 29638.t000010|expressed protein|Schistosoma mansoni|chr unknown01|||Auto	Smp_096750	17 kDa		95% (< 0.0001)	unknown	0	1.3	2.6
452	||29058.m001828, 29058.t000095|heat shock protein 70 (hsp70)-interacting protein, putative|Schistosoma mansoni|chr unknown01|||Auto	Smp_010930	79 kDa	TRUE	95% (0.00041)	unknown	0	0.1	2.6
161	Cluster of ||29167.t000003, 29167.m001334|heat shock protein, putative|Schistosoma mansoni|chr unknown01|||Auto (Smp_049250)	Smp_049250	40 kDa	TRUE	95% (< 0.0001)	unknown	0	-0.9	2.6
488	||29293.m001028|expressed protein|Schistosoma mansoni|chr unknown01|||Auto	Smp_161790.1	42 kDa		95% (0.036)	unknown	0	Value Missing	2.6
157	||29183.m000758, 29183.t000029|heterogeneous nuclear ribonucleoprotein, putative|Schistosoma mansoni|chr unknown01|||Auto	Smp_053940.1	34 kDa		95% (< 0.0001)	unknown	0	1.7	2.6
241	||29226.t000011, 29226.m000392|26S proteasome subunit S9, putative|Schistosoma mansoni|chr unknown01|||Auto	Smp_061650	47 kDa	TRUE	95% (0.0054)	unknown	0	0.3	2.6
365	||29119.t000036, 29119.m002108|ATP-dependent RNA Helicase, putative|Schistosoma mansoni|chr unknown01|||Auto	Smp_035030	145 kDa		95% (0.023)	unknown	0	Value Missing	2.5
15	Cluster of ||33980.t000001, 33980.m000008|histone h2b, putative|Schistosoma mansoni|chr unknown03|||Auto (Smp_108390)	Smp_108390	14 kDa	TRUE	95% (< 0.0001)	unknown	0	2.1	2.4
277	||29043.m001720, 29043.t000023|thymidylate kinase, putative|Schistosoma mansoni|chr unknown01|||Auto	Smp_001360	25 kDa		95% (< 0.0001)	unknown	0	0	2.3
335	||29048.m001457, 29048.t000043|RNA and export factor binding protein, putative|Schistosoma mansoni|chr unknown01|||Auto	Smp_005260.1	23 kDa		95% (0.040)	unknown	0	-1.3	2.3
156	Cluster of ||29104.m001893, 29104.t000113|endoplasmin, putative|Schistosoma mansoni|chr unknown01|||Auto (Smp_030300.4)	Smp_030300.4	245 kDa	TRUE	95% (< 0.0001)	unknown	0	-1.7	2.3
177	||29127.m000425|expressed protein|Schistosoma mansoni|chr unknown01|||Auto	Smp_142100	242 kDa		95% (< 0.0001)	unknown	0	-0.7	2.3
325	||29211.m000330, 29211.t000014|expressed protein|Schistosoma mansoni|chr unknown01|||Auto	Smp_059710	45 kDa		95% (0.0028)	unknown	0	-0.8	2.3
262	||29050.m000823, 29050.t000018|gap associated protein -related|Schistosoma mansoni|chr unknown01|||Auto	Smp_006320.1	34 kDa		95% (< 0.0001)	unknown	0	-0.7	2.2
199	||29062.m001715, 29062.t000037|60S ribosomal protein L12, putative|Schistosoma mansoni|chr unknown01|||Auto	Smp_012750	18 kDa		95% (< 0.0001)	unknown	0	-0.8	2.1
497	||29181.t000031, 29181.m000769|seryl-tRNA synthetase, putative|Schistosoma mansoni|chr unknown01|||Auto	Smp_053610	71 kDa	TRUE	95% (0.010)	unknown	0	-1.2	2.1
139	||29069.t000014, 29069.m000717|conserved hypothetical protein|Schistosoma mansoni|chr unknown01|||Auto	Smp_015980	10 kDa		95% (0.0025)	unknown	0	0.7	2.1
26	||29167.t000058, 29167.m001389|heat shock protein 70 (hsp70), putative|Schistosoma mansoni|chr unknown01|||Auto	Smp_049550	71 kDa	TRUE	95% (< 0.0001)	unknown	0	-0.9	2.1
539	||29072.m000901, 29072.t000010|expressed protein|Schistosoma mansoni|chr unknown01|||Auto	Smp_017010.1	107 kDa	TRUE	95% (0.035)	unknown	0	Value Missing	2.1
176	||29255.t000003, 29255.m000392|40S ribosomal protein S10, putative|Schistosoma mansoni|chr unknown01|||Auto	Smp_066890	18 kDa		95% (< 0.0001)	unknown	0	0.7	2
171	||29063.t000017, 29063.m001592|60S ribosomal protein L10, putative|Schistosoma mansoni|chr unknown01|||Auto	Smp_013200.2	25 kDa		95% (0.00086)	unknown	0	-1.4	1.9
180	||29081.t000047, 29081.m001346|putative ribosomal protein S7|Schistosoma mansoni|chr unknown01|||Auto	Smp_021140	23 kDa		95% (< 0.0001)	unknown	0	0.3	1.8
284	||29058.t000001, 29058.m001734|ubiquilin 1,2, putative|Schistosoma mansoni|chr unknown01|||Auto	Smp_010290	59 kDa		95% (< 0.0001)	unknown	0	-0.7	1.8
324	||29208.m000082, 29208.t000002|thioredoxin peroxidase, putative|Schistosoma mansoni|chr unknown01|||Auto	Smp_059480	21 kDa	TRUE	95% (< 0.0001)	unknown	0	Value Missing	1.8
500	||29652.m000371, 29652.t000024|Y box binding protein, putative|Schistosoma mansoni|chr unknown01|||Auto	Smp_097800.1	24 kDa		95% (0.00029)	unknown	0	-0.1	1.8
148	Cluster of ||29273.t000015, 29273.m000240|heat shock protein 70 (hsp70)-4, putative|Schistosoma mansoni|chr unknown01|||Auto (Smp_069130.2)	Smp_069130.2	94 kDa	TRUE	95% (0.00040)	unknown	0	-2.5	1.8
616	||29127.t000009, 29127.m000413|sec61 gamma subunit, putative|Schistosoma mansoni|chr unknown01|||Auto	Smp_036940	8 kDa		95% (0.00013)	unknown	0	-0.9	1.7
239	||29472.m000487|shc transforming protein, putative|Schistosoma mansoni|chr unknown01|||Auto	Smp_172110	40 kDa		95% (< 0.0001)	unknown	0	Value Missing	1.7
270	||29663.t000005, 29663.m000247|arginine/serine-rich splicing factor, putative|Schistosoma mansoni|chr unknown01|||Auto	Smp_098890.2	19 kDa	TRUE	95% (0.00038)	unknown	0	-1	1.7
254	||29660.t000005, 29660.m000193|hypothetical protein|Schistosoma mansoni|chr unknown01|||Auto	Smp_098590	13 kDa		95% (0.00048)	unknown	0	0.6	1.7
16	Cluster of ||29057.m001642, 29057.t000019|14-3-3 protein, putative|Schistosoma mansoni|chr unknown01|||Auto (Smp_009760)	Smp_009760	28 kDa	TRUE	95% (< 0.0001)	unknown	0	0	1.7
116	Cluster of ||29671.t000027, 29671.m000736|SWI/SNF-related chromatin binding protein|Schistosoma mansoni|chr unknown01|||Auto (Smp_100090)	Smp_100090	21 kDa	TRUE	95% (< 0.0001)	unknown	0	0.8	1.6
31	Cluster of ||29194.t000006, 29194.m000494|P30 dbc protein, putative|Schistosoma mansoni|chr unknown01|||Auto (Smp_056360.6)	Smp_056360.6	100 kDa	TRUE	95% (< 0.0001)	unknown	0	0.1	1.6
609	||29062.m001727, 29062.t000049|conserved hypothetical protein|Schistosoma mansoni|chr unknown01|||Auto	Smp_012800	10 kDa		95% (0.0053)	unknown	0	-1.4	1.6
619	||29052.t000088, 29052.m001500|leukotriene A4 hydrolase (M01 family)|Schistosoma mansoni|chr unknown01|||Auto	Smp_007550	71 kDa		95% (0.00083)	unknown	0	Value Missing	1.6
236	||29084.m001044, 29084.t000009|Tropomyosin, putative|Schistosoma mansoni|chr unknown01|||Auto	Smp_022170	28 kDa	TRUE	95% (0.016)	unknown	0	-1.4	1.6
664	||29114.m000885, 29114.t000046|putative Thymidylate Kinase|Schistosoma mansoni|chr unknown01|||Auto	Smp_032810	27 kDa		95% (0.025)	unknown	0	-3.1	1.5
73	||29106.t000001, 29106.m000409|calreticulin autoantigen homolog precursor, putative|Schistosoma mansoni|chr unknown01|||Auto	Smp_030370	45 kDa	TRUE	95% (< 0.0001)	unknown	0	-1	1.5
606	||29156.t000004, 29156.m000520|ubiquitin-like protein sumo/smt3-related|Schistosoma mansoni|chr unknown01|||Auto	Smp_045510	10 kDa		95% (0.010)	unknown	0	-2.2	1.5
89	||29156.m000527, 29156.t000011|annexin, putative|Schistosoma mansoni|chr unknown01|||Auto	Smp_045560	37 kDa	TRUE	95% (< 0.0001)	unknown	0	1.2	1.5
151	Cluster of ||29151.t000021, 29151.m000612|far upstream (fuse) binding protein, putative|Schistosoma mansoni|chr unknown01|||Auto (Smp_044550.1)	Smp_044550.1	40 kDa	TRUE	95% (< 0.0001)	unknown	0	-1	1.5
376	||29229.t000019, 29229.m000554|myosin light chain, putative|Schistosoma mansoni|chr unknown01|||Auto	Smp_062250.1	17 kDa		95% (< 0.0001)	unknown	0	-0.2	1.4
421	||29144.m002319, 29144.t000114|heterogeneous nuclear ribonucleoprotein, putative|Schistosoma mansoni|chr unknown01|||Auto	Smp_043100	26 kDa		95% (< 0.0001)	unknown	0	0.2	1.4
37	||29077.t000018, 29077.m002102|phosphoglycerate kinase, putative|Schistosoma mansoni|chr unknown01|||Auto	Smp_018890	26 kDa		95% (< 0.0001)	unknown	0	0.3	1.4
27	Cluster of ||29197.t000014, 29197.m000878|Glyceraldehyde-3-phosphate dehydrogenase (GAPDH) (Major larval surface antigen) (P-37), putative|Schistosoma mansoni|chr unknown01|||Auto (Smp_056970.1)	Smp_056970.1	36 kDa	TRUE	95% (< 0.0001)	unknown	0	-0.7	1.4
255	||29046.t000166, 29046.m002780|elongation factor -1 beta,delta, putative|Schistosoma mansoni|chr unknown01|||Auto	Smp_003970	27 kDa	TRUE	95% (< 0.0001)	unknown	0	0	1.3
230	Cluster of ||29098.t000028, 29098.m001071|40S ribosomal protein S3, putative|Schistosoma mansoni|chr unknown01|||Auto (Smp_027610)	Smp_027610	25 kDa	TRUE	95% (0.00073)	unknown	0	-1.7	1.3
65	||29337.t000010, 29337.m000263|protein disulfide-isomerase er-60 precursor (erp60)|Schistosoma mansoni|chr unknown01|||Auto	Smp_079770.1	54 kDa	TRUE	95% (< 0.0001)	unknown	0	-1.1	1.3
7	Cluster of ||32018.t000001, 32018.m000029|heat shock protein 70, putative|Schistosoma mansoni|chr unknown02|||Auto (Smp_106930.1)	Smp_106930.1	69 kDa	TRUE	95% (< 0.0001)	unknown	0	-0.1	1.3
67	||30819.t000002, 30819.m000034|Glutathione S-transferase 26 kDa (GST 26) (SM26/2 antigen) (GST class-mu), putative|Schistosoma mansoni|chr unknown01|||Auto	Smp_102070	25 kDa	TRUE	95% (< 0.0001)	unknown	0	-0.2	1.3
672	||29171.m001721, 29171.t000007|tar DNA-binding protein, putative|Schistosoma mansoni|chr unknown01|||Auto	Smp_051230.1	50 kDa	TRUE	95% (0.0067)	unknown	0	-2.6	1.3
61	||29106.t000022, 29106.m000430|glycerol-3-phosphate dehydrogenase, putative|Schistosoma mansoni|chr unknown01|||Auto	Smp_030500.1	39 kDa		95% (0.00046)	unknown	0	-0.3	1.3
281	||29185.m000905, 29185.t000050|microtubule-associated protein, rp/eb family, putative|Schistosoma mansoni|chr unknown01|||Auto	Smp_054540	31 kDa		95% (< 0.0001)	unknown	0	-0.7	1.2
13	Cluster of ||29277.m000493|lamin, putative|Schistosoma mansoni|chr unknown01||Partial|Auto (Smp_159900.1)	Smp_159900.1	240 kDa	TRUE	95% (< 0.0001)	unknown	0	0.3	1.2
135	||29167.t000004, 29167.m001335|heat shock protein hsp16, putative|Schistosoma mansoni|chr unknown01|||Auto	Smp_148530	78 kDa	TRUE	95% (0.00028)	unknown	0	-0.9	1.2
74	||29213.t000001, 29213.m000392|arginase, putative|Schistosoma mansoni|chr unknown01|||Auto	Smp_059980	40 kDa		95% (< 0.0001)	unknown	0	-1.2	1.1
432	||29143.t000059, 29143.m001900|dynein light chain, putative|Schistosoma mansoni|chr unknown01|||Auto	Smp_042140	25 kDa		95% (< 0.0001)	unknown	0	Value Missing	1.1
122	||29079.t000085, 29079.m002259|reticulon/nogo, putative|Schistosoma mansoni|chr unknown01|||Auto	Smp_020370	24 kDa		95% (0.0010)	unknown	0	0.2	1.1
465	Cluster of ||29079.t000080, 29079.m002254|alpha-glucosidase, putative|Schistosoma mansoni|chr unknown01|||Auto (Smp_020340)	Smp_020340	102 kDa	TRUE	95% (0.011)	unknown	0	-2.6	1.1
490	||29092.m000510, 29092.t000019|40S ribosomal protein S28, putative|Schistosoma mansoni|chr unknown01|||Auto	Smp_026100	8 kDa		95% (< 0.0001)	unknown	0	-0.1	1.1
96	||29302.m000620, 29302.t000029|prohibitin, putative|Schistosoma mansoni|chr unknown01|||Auto	Smp_075940	23 kDa		95% (0.031)	unknown	0	-0.3	1.1
393	||29061.t000083, 29061.m001309|glucose transport protein, putative|Schistosoma mansoni|chr unknown01|||Auto	Smp_012440	57 kDa		95% (0.030)	unknown	0	1.6	1.1
259	||47701.t000003, 47701.m000068|ribosomal protein S9, putative|Schistosoma mansoni|chr unknown10|||Auto	Smp_119920	17 kDa		95% (< 0.0001)	unknown	0	-1.8	1
244	||29141.t000018, 29141.m001140|cyclophilin B, putative|Schistosoma mansoni|chr unknown01|||Auto	Smp_040790	23 kDa	TRUE	95% (< 0.0001)	unknown	0	0.4	1
299	||29261.t000024, 29261.m000436|uracil DNA glycosylase, putative|Schistosoma mansoni|chr unknown01|||Auto	Smp_158920	123 kDa		95% (< 0.0001)	unknown	0	-2.5	1
22	||29289.t000036, 29289.m000847|heat shock protein, putative|Schistosoma mansoni|chr unknown01|||Auto	Smp_072330.1	81 kDa	TRUE	95% (< 0.0001)	unknown	0	-2	1
133	||29240.t000026, 29240.m000758|heat shock protein 70 (hsp70)-interacting protein, putative|Schistosoma mansoni|chr unknown01|||Auto	Smp_064860	36 kDa		95% (< 0.0001)	unknown	0	-2	1
92	||29107.t000019, 29107.m000558|elongation factor 1-beta, putative|Schistosoma mansoni|chr unknown01|||Auto	Smp_030690	24 kDa	TRUE	95% (< 0.0001)	unknown	0	-1.2	0.9
44	||29196.t000015, 29196.m000637|protein disulfide-isomerase, putative|Schistosoma mansoni|chr unknown01|||Auto	Smp_056760	54 kDa	TRUE	95% (< 0.0001)	unknown	0	-0.8	0.9
33	Cluster of ||29119.m002078, 29119.t000006|14-3-3 epsilon|Schistosoma mansoni|chr unknown01|||Auto (Smp_034840.3)	Smp_034840.3	29 kDa	TRUE	95% (< 0.0001)	unknown	0	-1.1	0.9
416	||29042.m003489, 29042.t000052|fusion|Schistosoma mansoni|chr unknown01|||Auto	Smp_000240.2	53 kDa		95% (< 0.0001)	unknown	0	-1.4	0.9
120	||29431.t000004, 29431.m000268|calponin-related|Schistosoma mansoni|chr unknown01|||Auto	Smp_086330.1	21 kDa		95% (0.00029)	unknown	0	-0.2	0.9
103	||29638.t000011, 29638.m000208|phosphoglycerate mutase, putative|Schistosoma mansoni|chr unknown01|||Auto	Smp_096760	28 kDa		95% (0.0038)	unknown	0	-0.8	0.8
234	||29086.m01008|hypothetical protein|Schistosoma mansoni|chr unknown01|||Auto	Smp_134510	14 kDa		95% (< 0.0001)	unknown	0	0.9	0.8
97	||29222.t000030, 29222.m000551|set, putative|Schistosoma mansoni|chr unknown01|||Auto	Smp_155060.1	28 kDa		95% (< 0.0001)	unknown	0	-1	0.8
214	||29069.t000043, 29069.m000747|flotillin-1, putative|Schistosoma mansoni|chr unknown01|||Auto	Smp_016200.3	48 kDa		95% (0.010)	unknown	0	-0.4	0.8
48	Cluster of ||29049.t000045, 29049.m001631|expressed protein|Schistosoma mansoni|chr unknown01|||Auto (Smp_005860.1)	Smp_005860.1	47 kDa	TRUE	95% (< 0.0001)	unknown	0	-0.6	0.8
313	||29104.m001821, 29104.t000041|60S Acidic ribosomal protein P2, putative|Schistosoma mansoni|chr unknown01|||Auto	Smp_029820	12 kDa		95% (< 0.0001)	unknown	0	-0.7	0.7
123	||29104.t000072|leucine aminopeptidase (M17 family)|Schistosoma mansoni|chr unknown01|||Auto	Smp_030000	57 kDa	TRUE	95% (< 0.0001)	unknown	0	-2.5	0.7
804	||29059.m001143, 29059.t000014|importin-alpha re-exporter (chromosome segregation 1-like protein)|Schistosoma mansoni|chr unknown01|||Auto	Smp_128050	116 kDa		95% (0.038)	unknown	0	-0.1	0.7
50	||29046.m002783, 29046.t000169|triosephosphate isomerase, putative|Schistosoma mansoni|chr unknown01|||Auto	Smp_003990	28 kDa		95% (< 0.0001)	unknown	0	-1	0.7
10	||48072.m000332|ATP:guanidino kinase (Smc74), putative|Schistosoma mansoni|chr unknown10|||Auto	Smp_194770	95 kDa	TRUE	95% (< 0.0001)	unknown	0	0	0.7
276	||29113.m000855, 29113.t000043|lysosome-associated membrane glycoprotein, putative|Schistosoma mansoni|chr unknown01|||Auto	Smp_032520.1	27 kDa		95% (< 0.0001)	unknown	0	-2.3	0.7
105	||29251.m000158|thioredoxin peroxidase, putative|Schistosoma mansoni|chr unknown01|||Auto	Smp_158110.2	22 kDa	TRUE	95% (< 0.0001)	unknown	0	-1.7	0.7
9	||29143.m001902, 29143.t000061|fructose 1,6 bisphosphate aldolase, putative|Schistosoma mansoni|chr unknown01|||Auto	Smp_042160.2	40 kDa		95% (< 0.0001)	unknown	0	0.1	0.7
441	||29068.t000030, 29068.m000921|GTP-binding protein-related|Schistosoma mansoni|chr unknown01|||Auto	Smp_015720	45 kDa		95% (0.021)	unknown	0	-2.2	0.6
193	||29373.m000510, 29373.t000009|PwLAP aminopeptidase (M17 family)|Schistosoma mansoni|chr unknown01|||Auto	Smp_083870	60 kDa	TRUE	95% (0.019)	unknown	0	-0.9	0.6
482	||29470.t000001, 29470.m000557|Probable hydroxyacylglutathione hydrolase (Glyoxalase II) (Glx II), putative|Schistosoma mansoni|chr unknown01|||Auto	Smp_091010	29 kDa		95% (0.0037)	unknown	0	-1.6	0.6
258	||29242.m000985, 29242.t000005|tumor protein d52, putative|Schistosoma mansoni|chr unknown01|||Auto	Smp_065470.3	21 kDa		95% (0.012)	unknown	0	-1.1	0.6
765	||29476.t000019, 29476.m000357|expressed protein|Schistosoma mansoni|chr unknown01|||Auto	Smp_172490	65 kDa		95% (0.018)	unknown	0	1.2	0.6
5 Day SLA
15	Cluster of ||33980.t000001, 33980.m000008|histone h2b, putative|Schistosoma mansoni|chr unknown03|||Auto (Smp_108390)	Smp_108390	14 kDa	TRUE	95% (< 0.0001)	unknown	0	2.1	2.4	4.5
562	||29202.t000061, 29202.m001228|troponin I, putative|Schistosoma mansoni|chr unknown01|||Auto	Smp_059170.1	32 kDa		95% (0.00055)	unknown	0	-2.7	3.8	4.2
508	||29070.t000028, 29070.m000856|ran binding protein, putative|Schistosoma mansoni|chr unknown01|||Auto	Smp_016410	225 kDa		95% (0.0085)	unknown	0	Value Missing	Reference Missing	4
248	||29154.t000037, 29154.m000570|22.6 kDa tegument antigen, putative|Schistosoma mansoni|chr unknown01|||Auto	Smp_045200	23 kDa		95% (< 0.0001)	unknown	0	-1.8	2.8	4
452	||29058.m001828, 29058.t000095|heat shock protein 70 (hsp70)-interacting protein, putative|Schistosoma mansoni|chr unknown01|||Auto	Smp_010930	79 kDa	TRUE	95% (0.00041)	unknown	0	0.1	2.6	3.8
473	||29202.m001013, 29202.t000001|60S ribosomal protein L4, putative|Schistosoma mansoni|chr unknown01|||Auto	Smp_153790	43 kDa		95% (0.0043)	unknown	0	-1.4	3.1	3.7
188	||29144.t000117, 29144.m002322|universal stress protein, putative|Schistosoma mansoni|chr unknown01|||Auto	Smp_043120	18 kDa		95% (< 0.0001)	unknown	0	0.4	3.4	3.4
324	||29208.m000082, 29208.t000002|thioredoxin peroxidase, putative|Schistosoma mansoni|chr unknown01|||Auto	Smp_059480	21 kDa	TRUE	95% (< 0.0001)	unknown	0	Value Missing	1.8	3.4
439	||29134.t000039, 29134.m000754|small nuclear ribonucleoprotein G (snrnp-G), putative|Schistosoma mansoni|chr unknown01|||Auto	Smp_038680	9 kDa		95% (0.0015)	unknown	0	0.4	2.8	3.3
107	||29638.m000207, 29638.t000010|expressed protein|Schistosoma mansoni|chr unknown01|||Auto	Smp_096750	17 kDa		95% (< 0.0001)	unknown	0	1.3	2.6	3.3
199	||29062.m001715, 29062.t000037|60S ribosomal protein L12, putative|Schistosoma mansoni|chr unknown01|||Auto	Smp_012750	18 kDa		95% (< 0.0001)	unknown	0	-0.8	2.1	3.3
441	||29068.t000030, 29068.m000921|GTP-binding protein-related|Schistosoma mansoni|chr unknown01|||Auto	Smp_015720	45 kDa		95% (0.021)	unknown	0	-2.2	0.6	3.3
611	||29134.t000018, 29134.m000896|Prothymosin alpha-B, putative|Schistosoma mansoni|chr unknown01|||Auto	Smp_038560.3	15 kDa		95% (0.00076)	unknown	0	Value Missing	3	3.2
176	||29255.t000003, 29255.m000392|40S ribosomal protein S10, putative|Schistosoma mansoni|chr unknown01|||Auto	Smp_066890	18 kDa		95% (< 0.0001)	unknown	0	0.7	2	3.1
616	||29127.t000009, 29127.m000413|sec61 gamma subunit, putative|Schistosoma mansoni|chr unknown01|||Auto	Smp_036940	8 kDa		95% (0.00013)	unknown	0	-0.9	1.7	3.1
547	||29116.t000117, 29116.m001857|expressed protein|Schistosoma mansoni|chr unknown01|||Auto	Smp_140590	122 kDa		95% (0.015)	unknown	0	-2.7	-0.1	3.1
161	Cluster of ||29167.t000003, 29167.m001334|heat shock protein, putative|Schistosoma mansoni|chr unknown01|||Auto (Smp_049250)	Smp_049250	40 kDa	TRUE	95% (< 0.0001)	unknown	0	-0.9	2.6	3
156	Cluster of ||29104.m001893, 29104.t000113|endoplasmin, putative|Schistosoma mansoni|chr unknown01|||Auto (Smp_030300.4)	Smp_030300.4	245 kDa	TRUE	95% (< 0.0001)	unknown	0	-1.7	2.3	3
139	||29069.t000014, 29069.m000717|conserved hypothetical protein|Schistosoma mansoni|chr unknown01|||Auto	Smp_015980	10 kDa		95% (0.0025)	unknown	0	0.7	2.1	3
270	||29663.t000005, 29663.m000247|arginine/serine-rich splicing factor, putative|Schistosoma mansoni|chr unknown01|||Auto	Smp_098890.2	19 kDa	TRUE	95% (0.00038)	unknown	0	-1	1.7	3
184	||29298.m000785, 29298.t000027|Linker histone H1|Schistosoma mansoni|chr unknown01|||Auto	Smp_162370	18 kDa	TRUE	95% (< 0.0001)	unknown	0	Value Missing	0.3	2.9
359	||29353.m000205|ankyrin repeat-containing, putative|Schistosoma mansoni|chr unknown01|||Auto	Smp_166010	142 kDa		95% (0.026)	unknown	0	-1.1	2.9	2.8
488	||29293.m001028|expressed protein|Schistosoma mansoni|chr unknown01|||Auto	Smp_161790.1	42 kDa		95% (0.036)	unknown	0	Value Missing	2.6	2.8
157	||29183.m000758, 29183.t000029|heterogeneous nuclear ribonucleoprotein, putative|Schistosoma mansoni|chr unknown01|||Auto	Smp_053940.1	34 kDa		95% (< 0.0001)	unknown	0	1.7	2.6	2.8
539	||29072.m000901, 29072.t000010|expressed protein|Schistosoma mansoni|chr unknown01|||Auto	Smp_017010.1	107 kDa	TRUE	95% (0.035)	unknown	0	Value Missing	2.1	2.8
171	||29063.t000017, 29063.m001592|60S ribosomal protein L10, putative|Schistosoma mansoni|chr unknown01|||Auto	Smp_013200.2	25 kDa		95% (0.00086)	unknown	0	-1.4	1.9	2.8
277	||29043.m001720, 29043.t000023|thymidylate kinase, putative|Schistosoma mansoni|chr unknown01|||Auto	Smp_001360	25 kDa		95% (< 0.0001)	unknown	0	0	2.3	2.7
177	||29127.m000425|expressed protein|Schistosoma mansoni|chr unknown01|||Auto	Smp_142100	242 kDa		95% (< 0.0001)	unknown	0	-0.7	2.3	2.7
521	||29077.m002132, 29077.t000048|eh domain containing/past-1-related|Schistosoma mansoni|chr unknown01|||Auto	Smp_019100	62 kDa		95% (0.016)	unknown	0	Value Missing	3	2.6
241	||29226.t000011, 29226.m000392|26S proteasome subunit S9, putative|Schistosoma mansoni|chr unknown01|||Auto	Smp_061650	47 kDa	TRUE	95% (0.0054)	unknown	0	0.3	2.6	2.6
262	||29050.m000823, 29050.t000018|gap associated protein -related|Schistosoma mansoni|chr unknown01|||Auto	Smp_006320.1	34 kDa		95% (< 0.0001)	unknown	0	-0.7	2.2	2.6
497	||29181.t000031, 29181.m000769|seryl-tRNA synthetase, putative|Schistosoma mansoni|chr unknown01|||Auto	Smp_053610	71 kDa	TRUE	95% (0.010)	unknown	0	-1.2	2.1	2.6
180	||29081.t000047, 29081.m001346|putative ribosomal protein S7|Schistosoma mansoni|chr unknown01|||Auto	Smp_021140	23 kDa		95% (< 0.0001)	unknown	0	0.3	1.8	2.6
500	||29652.m000371, 29652.t000024|Y box binding protein, putative|Schistosoma mansoni|chr unknown01|||Auto	Smp_097800.1	24 kDa		95% (0.00029)	unknown	0	-0.1	1.8	2.6
31	Cluster of ||29194.t000006, 29194.m000494|P30 dbc protein, putative|Schistosoma mansoni|chr unknown01|||Auto (Smp_056360.6)	Smp_056360.6	100 kDa	TRUE	95% (< 0.0001)	unknown	0	0.1	1.6	2.6
609	||29062.m001727, 29062.t000049|conserved hypothetical protein|Schistosoma mansoni|chr unknown01|||Auto	Smp_012800	10 kDa		95% (0.0053)	unknown	0	-1.4	1.6	2.6
664	||29114.m000885, 29114.t000046|putative Thymidylate Kinase|Schistosoma mansoni|chr unknown01|||Auto	Smp_032810	27 kDa		95% (0.025)	unknown	0	-3.1	1.5	2.6
26	||29167.t000058, 29167.m001389|heat shock protein 70 (hsp70), putative|Schistosoma mansoni|chr unknown01|||Auto	Smp_049550	71 kDa	TRUE	95% (< 0.0001)	unknown	0	-0.9	2.1	2.5
284	||29058.t000001, 29058.m001734|ubiquilin 1,2, putative|Schistosoma mansoni|chr unknown01|||Auto	Smp_010290	59 kDa		95% (< 0.0001)	unknown	0	-0.7	1.8	2.5
259	||47701.t000003, 47701.m000068|ribosomal protein S9, putative|Schistosoma mansoni|chr unknown10|||Auto	Smp_119920	17 kDa		95% (< 0.0001)	unknown	0	-1.8	1	2.5
299	||29261.t000024, 29261.m000436|uracil DNA glycosylase, putative|Schistosoma mansoni|chr unknown01|||Auto	Smp_158920	123 kDa		95% (< 0.0001)	unknown	0	-2.5	1	2.5
325	||29211.m000330, 29211.t000014|expressed protein|Schistosoma mansoni|chr unknown01|||Auto	Smp_059710	45 kDa		95% (0.0028)	unknown	0	-0.8	2.3	2.3
73	||29106.t000001, 29106.m000409|calreticulin autoantigen homolog precursor, putative|Schistosoma mansoni|chr unknown01|||Auto	Smp_030370	45 kDa	TRUE	95% (< 0.0001)	unknown	0	-1	1.5	2.3
239	||29472.m000487|shc transforming protein, putative|Schistosoma mansoni|chr unknown01|||Auto	Smp_172110	40 kDa		95% (< 0.0001)	unknown	0	Value Missing	1.7	2.2
89	||29156.m000527, 29156.t000011|annexin, putative|Schistosoma mansoni|chr unknown01|||Auto	Smp_045560	37 kDa	TRUE	95% (< 0.0001)	unknown	0	1.2	1.5	2.2
376	||29229.t000019, 29229.m000554|myosin light chain, putative|Schistosoma mansoni|chr unknown01|||Auto	Smp_062250.1	17 kDa		95% (< 0.0001)	unknown	0	-0.2	1.4	2.2
276	||29113.m000855, 29113.t000043|lysosome-associated membrane glycoprotein, putative|Schistosoma mansoni|chr unknown01|||Auto	Smp_032520.1	27 kDa		95% (< 0.0001)	unknown	0	-2.3	0.7	2.2
211	||29307.t000028, 29307.m000891|annexin, putative|Schistosoma mansoni|chr unknown01|||Auto	Smp_077720	39 kDa		95% (< 0.0001)	unknown	0	-1.7	0.5	2.2
378	||29369.m000704, 29369.t000011|adducin related protein|Schistosoma mansoni|chr unknown01|||Auto	Smp_083040.1	69 kDa		95% (< 0.0001)	unknown	0	-0.4	0.4	2.2
254	||29660.t000005, 29660.m000193|hypothetical protein|Schistosoma mansoni|chr unknown01|||Auto	Smp_098590	13 kDa		95% (0.00048)	unknown	0	0.6	1.7	2.1
16	Cluster of ||29057.m001642, 29057.t000019|14-3-3 protein, putative|Schistosoma mansoni|chr unknown01|||Auto (Smp_009760)	Smp_009760	28 kDa	TRUE	95% (< 0.0001)	unknown	0	0	1.7	2.1
255	||29046.t000166, 29046.m002780|elongation factor -1 beta,delta, putative|Schistosoma mansoni|chr unknown01|||Auto	Smp_003970	27 kDa	TRUE	95% (< 0.0001)	unknown	0	0	1.3	2.1
465	Cluster of ||29079.t000080, 29079.m002254|alpha-glucosidase, putative|Schistosoma mansoni|chr unknown01|||Auto (Smp_020340)	Smp_020340	102 kDa	TRUE	95% (0.011)	unknown	0	-2.6	1.1	2.1
116	Cluster of ||29671.t000027, 29671.m000736|SWI/SNF-related chromatin binding protein|Schistosoma mansoni|chr unknown01|||Auto (Smp_100090)	Smp_100090	21 kDa	TRUE	95% (< 0.0001)	unknown	0	0.8	1.6	2
74	||29213.t000001, 29213.m000392|arginase, putative|Schistosoma mansoni|chr unknown01|||Auto	Smp_059980	40 kDa		95% (< 0.0001)	unknown	0	-1.2	1.1	2
432	||29143.t000059, 29143.m001900|dynein light chain, putative|Schistosoma mansoni|chr unknown01|||Auto	Smp_042140	25 kDa		95% (< 0.0001)	unknown	0	Value Missing	1.1	2
365	||29119.t000036, 29119.m002108|ATP-dependent RNA Helicase, putative|Schistosoma mansoni|chr unknown01|||Auto	Smp_035030	145 kDa		95% (0.023)	unknown	0	Value Missing	2.5	1.9
606	||29156.t000004, 29156.m000520|ubiquitin-like protein sumo/smt3-related|Schistosoma mansoni|chr unknown01|||Auto	Smp_045510	10 kDa		95% (0.010)	unknown	0	-2.2	1.5	1.9
230	Cluster of ||29098.t000028, 29098.m001071|40S ribosomal protein S3, putative|Schistosoma mansoni|chr unknown01|||Auto (Smp_027610)	Smp_027610	25 kDa	TRUE	95% (0.00073)	unknown	0	-1.7	1.3	1.9
281	||29185.m000905, 29185.t000050|microtubule-associated protein, rp/eb family, putative|Schistosoma mansoni|chr unknown01|||Auto	Smp_054540	31 kDa		95% (< 0.0001)	unknown	0	-0.7	1.2	1.9
490	||29092.m000510, 29092.t000019|40S ribosomal protein S28, putative|Schistosoma mansoni|chr unknown01|||Auto	Smp_026100	8 kDa		95% (< 0.0001)	unknown	0	-0.1	1.1	1.9
247	||29142.m001707, 29142.t000044|14-3-3 protein, putative|Schistosoma mansoni|chr unknown01|||Auto	Smp_041430.1	28 kDa		95% (0.0051)	unknown	0	Value Missing	0.4	1.9
619	||29052.t000088, 29052.m001500|leukotriene A4 hydrolase (M01 family)|Schistosoma mansoni|chr unknown01|||Auto	Smp_007550	71 kDa		95% (0.00083)	unknown	0	Value Missing	1.6	1.8
65	||29337.t000010, 29337.m000263|protein disulfide-isomerase er-60 precursor (erp60)|Schistosoma mansoni|chr unknown01|||Auto	Smp_079770.1	54 kDa	TRUE	95% (< 0.0001)	unknown	0	-1.1	1.3	1.8
778	||29085.t000022, 29085.m001123|60S ribosomal protein L13 (BBC1 protein homolog), putative|Schistosoma mansoni|chr unknown01|||Auto	Smp_022640	24 kDa		95% (0.0054)	unknown	0	0.6	0.5	1.8
243	||29062.t000097, 29062.m001789|cathepsin D (A01 family)|Schistosoma mansoni|chr unknown01|||Auto	Smp_013040.1	47 kDa		95% (0.0020)	unknown	0	-0.8	0.3	1.8
456	||31003.t000004, 31003.m000112|Hypoxanthine-guanine phosphoribosyltransferase (HGPRT) (HGPRTase), putative|Schistosoma mansoni|chr unknown01|||Auto	Smp_103560.3	28 kDa		95% (0.0026)	unknown	0	-0.1	0.1	1.8
92	||29107.t000019, 29107.m000558|elongation factor 1-beta, putative|Schistosoma mansoni|chr unknown01|||Auto	Smp_030690	24 kDa	TRUE	95% (< 0.0001)	unknown	0	-1.2	0.9	1.7
313	||29104.m001821, 29104.t000041|60S Acidic ribosomal protein P2, putative|Schistosoma mansoni|chr unknown01|||Auto	Smp_029820	12 kDa		95% (< 0.0001)	unknown	0	-0.7	0.7	1.7
123	||29104.t000072|leucine aminopeptidase (M17 family)|Schistosoma mansoni|chr unknown01|||Auto	Smp_030000	57 kDa	TRUE	95% (< 0.0001)	unknown	0	-2.5	0.7	1.7
624	||29211.m000325, 29211.t000009|expressed protein|Schistosoma mansoni|chr unknown01|||Auto	Smp_059660	46 kDa		95% (0.016)	unknown	0	Value Missing	-0.2	1.7
236	||29084.m001044, 29084.t000009|Tropomyosin, putative|Schistosoma mansoni|chr unknown01|||Auto	Smp_022170	28 kDa	TRUE	95% (0.016)	unknown	0	-1.4	1.6	1.6
421	||29144.m002319, 29144.t000114|heterogeneous nuclear ribonucleoprotein, putative|Schistosoma mansoni|chr unknown01|||Auto	Smp_043100	26 kDa		95% (< 0.0001)	unknown	0	0.2	1.4	1.6
13	Cluster of ||29277.m000493|lamin, putative|Schistosoma mansoni|chr unknown01||Partial|Auto (Smp_159900.1)	Smp_159900.1	240 kDa	TRUE	95% (< 0.0001)	unknown	0	0.3	1.2	1.6
135	||29167.t000004, 29167.m001335|heat shock protein hsp16, putative|Schistosoma mansoni|chr unknown01|||Auto	Smp_148530	78 kDa	TRUE	95% (0.00028)	unknown	0	-0.9	1.2	1.6
122	||29079.t000085, 29079.m002259|reticulon/nogo, putative|Schistosoma mansoni|chr unknown01|||Auto	Smp_020370	24 kDa		95% (0.0010)	unknown	0	0.2	1.1	1.6
97	||29222.t000030, 29222.m000551|set, putative|Schistosoma mansoni|chr unknown01|||Auto	Smp_155060.1	28 kDa		95% (< 0.0001)	unknown	0	-1	0.8	1.6
468	||29142.t000046, 29142.m001450|aspartyl-tRNA synthetase, putative|Schistosoma mansoni|chr unknown01|||Auto	Smp_041450	57 kDa		95% (0.00028)	unknown	0	-0.9	0.5	1.6
614	||29115.m001316, 29115.t000013|Calmodulin-3 (CaM-3), putative|Schistosoma mansoni|chr unknown01|||Auto	Smp_139970	9 kDa		95% (0.00022)	unknown	0	-0.1	0.5	1.6
117	||29200.m000670|lethal giant larva homologue, putative|Schistosoma mansoni|chr unknown01|||Auto	Smp_153310.1	115 kDa		95% (< 0.0001)	unknown	0	-1.5	0.4	1.6
420	||29074.t000002, 29074.m000921|Sh23, putative|Schistosoma mansoni|chr unknown01|||Auto	Smp_017430	24 kDa		95% (< 0.0001)	unknown	0	-1.3	0.1	1.6
151	Cluster of ||29151.t000021, 29151.m000612|far upstream (fuse) binding protein, putative|Schistosoma mansoni|chr unknown01|||Auto (Smp_044550.1)	Smp_044550.1	40 kDa	TRUE	95% (< 0.0001)	unknown	0	-1	1.5	1.5
33	Cluster of ||29119.m002078, 29119.t000006|14-3-3 epsilon|Schistosoma mansoni|chr unknown01|||Auto (Smp_034840.3)	Smp_034840.3	29 kDa	TRUE	95% (< 0.0001)	unknown	0	-1.1	0.9	1.5
263	||29115.m001313, 29115.t000010|Calmodulin (CaM), putative|Schistosoma mansoni|chr unknown01|||Auto	Smp_032950	8 kDa		95% (< 0.0001)	unknown	0	-0.6	0.5	1.5
522	||29116.m001787, 29116.t000047|DEAD box ATP-dependent RNA helicase, putative|Schistosoma mansoni|chr unknown01|||Auto	Smp_033710	71 kDa		95% (0.0060)	unknown	0	-1.4	-0.6	1.5
7	Cluster of ||32018.t000001, 32018.m000029|heat shock protein 70, putative|Schistosoma mansoni|chr unknown02|||Auto (Smp_106930.1)	Smp_106930.1	69 kDa	TRUE	95% (< 0.0001)	unknown	0	-0.1	1.3	1.4
96	||29302.m000620, 29302.t000029|prohibitin, putative|Schistosoma mansoni|chr unknown01|||Auto	Smp_075940	23 kDa		95% (0.031)	unknown	0	-0.3	1.1	1.4
416	||29042.m003489, 29042.t000052|fusion|Schistosoma mansoni|chr unknown01|||Auto	Smp_000240.2	53 kDa		95% (< 0.0001)	unknown	0	-1.4	0.9	1.4
178	||47721.t000002, 47721.m000032|P30 dbc protein, putative|Schistosoma mansoni|chr unknown10|||Auto	Smp_193440	127 kDa	TRUE	95% (0.00017)	unknown	0	Value Missing	0.1	1.4
373	||29289.t000012, 29289.m000715|Sm29, putative|Schistosoma mansoni|chr unknown01|||Auto	Smp_072190	21 kDa		95% (< 0.0001)	unknown	0	-0.1	0.1	1.4
22	||29289.t000036, 29289.m000847|heat shock protein, putative|Schistosoma mansoni|chr unknown01|||Auto	Smp_072330.1	81 kDa	TRUE	95% (< 0.0001)	unknown	0	-2	1	1.3
44	||29196.t000015, 29196.m000637|protein disulfide-isomerase, putative|Schistosoma mansoni|chr unknown01|||Auto	Smp_056760	54 kDa	TRUE	95% (< 0.0001)	unknown	0	-0.8	0.9	1.3
148	Cluster of ||29273.t000015, 29273.m000240|heat shock protein 70 (hsp70)-4, putative|Schistosoma mansoni|chr unknown01|||Auto (Smp_069130.2)	Smp_069130.2	94 kDa	TRUE	95% (0.00040)	unknown	0	-2.5	1.8	1.2
37	||29077.t000018, 29077.m002102|phosphoglycerate kinase, putative|Schistosoma mansoni|chr unknown01|||Auto	Smp_018890	26 kDa		95% (< 0.0001)	unknown	0	0.3	1.4	1.2
67	||30819.t000002, 30819.m000034|Glutathione S-transferase 26 kDa (GST 26) (SM26/2 antigen) (GST class-mu), putative|Schistosoma mansoni|chr unknown01|||Auto	Smp_102070	25 kDa	TRUE	95% (< 0.0001)	unknown	0	-0.2	1.3	1.2
133	||29240.t000026, 29240.m000758|heat shock protein 70 (hsp70)-interacting protein, putative|Schistosoma mansoni|chr unknown01|||Auto	Smp_064860	36 kDa		95% (< 0.0001)	unknown	0	-2	1	1.2
214	||29069.t000043, 29069.m000747|flotillin-1, putative|Schistosoma mansoni|chr unknown01|||Auto	Smp_016200.3	48 kDa		95% (0.010)	unknown	0	-0.4	0.8	1.2
200	||29042.t000165|kinesin heavy chain|Schistosoma mansoni|chr unknown01|||Auto	Smp_001040	106 kDa		95% (< 0.0001)	unknown	0	Value Missing	0.2	1.2
672	||29171.m001721, 29171.t000007|tar DNA-binding protein, putative|Schistosoma mansoni|chr unknown01|||Auto	Smp_051230.1	50 kDa	TRUE	95% (0.0067)	unknown	0	-2.6	1.3	1
244	||29141.t000018, 29141.m001140|cyclophilin B, putative|Schistosoma mansoni|chr unknown01|||Auto	Smp_040790	23 kDa	TRUE	95% (< 0.0001)	unknown	0	0.4	1	1
48	Cluster of ||29049.t000045, 29049.m001631|expressed protein|Schistosoma mansoni|chr unknown01|||Auto (Smp_005860.1)	Smp_005860.1	47 kDa	TRUE	95% (< 0.0001)	unknown	0	-0.6	0.8	1
105	||29251.m000158|thioredoxin peroxidase, putative|Schistosoma mansoni|chr unknown01|||Auto	Smp_158110.2	22 kDa	TRUE	95% (< 0.0001)	unknown	0	-1.7	0.7	1
355	||29444.t000002, 29444.m000329|expressed protein|Schistosoma mansoni|chr unknown01|||Auto	Smp_087550	13 kDa		95% (0.011)	unknown	0	0.7	0.5	1
181	||29046.t000040, 29046.m002654|sh3 domain grb2-like protein B1 (endophilin B1)|Schistosoma mansoni|chr unknown01|||Auto	Smp_003230	28 kDa		95% (< 0.0001)	unknown	0	-0.1	0.3	1
257	||29144.t000099, 29144.m002304|Hexokinase From Schistosoma mansoni Complexed With Glucose, putative|Schistosoma mansoni|chr unknown01|||Auto	Smp_043030	50 kDa		95% (0.00035)	unknown	0	-2.4	0.3	1
738	Cluster of ||29289.t000030, 29289.m000733|rab15, 13, 10, 1, 35, 5, and, putative|Schistosoma mansoni|chr unknown01|||Auto (Smp_072290)	Smp_072290	40 kDa	TRUE	95% (0.0062)	unknown	0	-3.7	0.1	1
118	Cluster of ||29162.t000041, 29162.m001003|ferritin light chain, putative|Schistosoma mansoni|chr unknown01|||Auto (Smp_047650)	Smp_047650	20 kDa	TRUE	95% (< 0.0001)	unknown	0	-0.6	0.2	0.9
617	||29450.t000015, 29450.m000326|expressed protein|Schistosoma mansoni|chr unknown01|||Auto	Smp_088240	18 kDa		95% (0.021)	unknown	0	-1.4	0.1	0.9
88	Cluster of ||29160.t000010, 29160.m000804|ubiquitin (ribosomal protein L40), putative|Schistosoma mansoni|chr unknown01|||Auto (Smp_046690)	Smp_046690	39 kDa	TRUE	95% (0.00011)	unknown	0	Value Missing	0	0.9
804	||29059.m001143, 29059.t000014|importin-alpha re-exporter (chromosome segregation 1-like protein)|Schistosoma mansoni|chr unknown01|||Auto	Smp_128050	116 kDa		95% (0.038)	unknown	0	-0.1	0.7	0.8
482	||29470.t000001, 29470.m000557|Probable hydroxyacylglutathione hydrolase (Glyoxalase II) (Glx II), putative|Schistosoma mansoni|chr unknown01|||Auto	Smp_091010	29 kDa		95% (0.0037)	unknown	0	-1.6	0.6	0.8
152	||29306.t000035, 29306.m001101|tegumental protein , putative|Schistosoma mansoni|chr unknown01|||Auto	Smp_077310	22 kDa		95% (< 0.0001)	unknown	0	-1.9	0.3	0.8
222	||29140.t000079, 29140.m001302|cytoplasmic dynein light chain, putative|Schistosoma mansoni|chr unknown01|||Auto	Smp_040680	11 kDa		95% (< 0.0001)	unknown	0	-0.5	0.2	0.8
336	||29095.t000027, 29095.m000450|programmed cell death protein, putative|Schistosoma mansoni|chr unknown01|||Auto	Smp_136640	20 kDa		95% (< 0.0001)	unknown	0	-1.7	-0.1	0.8
225	||31062.t000003, 31062.m000026|tetraspanin, putative|Schistosoma mansoni|chr unknown02|||Auto	Smp_181530	14 kDa		95% (< 0.0001)	unknown	0	-0.1	-0.3	0.8
50	||29046.m002783, 29046.t000169|triosephosphate isomerase, putative|Schistosoma mansoni|chr unknown01|||Auto	Smp_003990	28 kDa		95% (< 0.0001)	unknown	0	-1	0.7	0.7
227	||29370.t000027, 29370.m000513|elongation factor 1 gamma, putative|Schistosoma mansoni|chr unknown01|||Auto	Smp_083410	48 kDa		95% (0.0047)	unknown	0	-0.8	0.4	0.7
221	||29184.m000516, 29184.t000029|Translationally-controlled tumor protein homolog (TCTP) (Histamine-releasing factor), putative|Schistosoma mansoni|chr unknown01|||Auto	Smp_054240	20 kDa		95% (0.00018)	unknown	0	-1.4	0.4	0.7
717	||29199.t000012, 29199.m000714|protein kiaa0174, putative|Schistosoma mansoni|chr unknown01|||Auto	Smp_057650	38 kDa		95% (0.049)	unknown	0	Value Missing	0.3	0.7
361	||29048.t000049, 29048.m001463|cytochrome C1, putative|Schistosoma mansoni|chr unknown01|||Auto	Smp_005290	34 kDa		95% (0.017)	unknown	0	-2.5	0.3	0.7
51	Cluster of ||29670.t000005, 29670.m000381|elongation factor 1-alpha (ef-1-alpha), putative|Schistosoma mansoni|chr unknown01|||Auto (Smp_099870.1)	Smp_099870.1	51 kDa	TRUE	95% (< 0.0001)	unknown	0	-0.8	0.2	0.7
61	||29106.t000022, 29106.m000430|glycerol-3-phosphate dehydrogenase, putative|Schistosoma mansoni|chr unknown01|||Auto	Smp_030500.1	39 kDa		95% (0.00046)	unknown	0	-0.3	1.3	0.6
258	||29242.m000985, 29242.t000005|tumor protein d52, putative|Schistosoma mansoni|chr unknown01|||Auto	Smp_065470.3	21 kDa		95% (0.012)	unknown	0	-1.1	0.6	0.6
28	||29054.m001540, 29054.m001541, 29054.t000081, 29054.t000082|heat shock protein HSP60, putative|Schistosoma mansoni|chr unknown01|||Auto	Smp_008545	61 kDa		95% (< 0.0001)	unknown	0	-0.3	0.5	0.6
69	||29042.m003546, 29042.t000109|ornithine--oxo-acid transaminase|Schistosoma mansoni|chr unknown01|||Auto	Smp_000660	48 kDa	TRUE	95% (< 0.0001)	unknown	0	-1.1	-0.1	0.6

## Sheet: GO enrichment analysis 3hr-5day
3hr SLA
# version: e103_eg50_p15_68c0e33
# date: 4/30/2021	7:07:51 PM
# organism: scmansprjea36577
# all results: false
# ordered: false
# no iea: false
# sources: GO:MF	GO:BP	GO:CC	KEGG	REAC	WP	TF	MIRNA	HPA	CORUM	HP
# combined: false
# numeric ns: ENTREZGENE_ACC
# domain scope: annotated
# measure underrepresentation: false
# significance threshold method: g_SCS
# user threshold: 0.05
# no evidences: false
# query genes included: query_1<Smp_026770	Smp_108390	Smp_174950	Smp_053940	Smp_012440	Smp_045220	Smp_066990	Smp_096750	Smp_045560	Smp_074780	Smp_172490	Smp_032970	Smp_079220	Smp_035210	Smp_134510	Smp_100090	Smp_132670	Smp_061940
# query genes not included: SMP_177420	SMP_098590
# query genes duplicates: none
source	term_name	term_id	adjusted_p_value	negative_log10_of_adjusted_p_value	term_size	query_size	intersection_size	effective_domain_size	intersections
GO:MF	structural constituent of ribosome	GO:0003735	0.00464498	2.33302	127	18	5	5369	SMP_174950,SMP_066990,SMP_096750,SMP_074780,SMP_022640
GO:MF	structural molecule activity	GO:0005198	0.02255	1.64685	177	18	5	5369	SMP_174950,SMP_066990,SMP_096750,SMP_074780,SMP_022640
GO:BP	translation	GO:0006412	0.0289986	1.53762	246	10	5	4187	SMP_174950,SMP_066990,SMP_096750,SMP_074780,SMP_022640
GO:BP	peptide biosynthetic process	GO:0043043	0.0307296	1.51244	249	10	5	4187	SMP_174950,SMP_066990,SMP_096750,SMP_074780,SMP_022640
GO:BP	amide biosynthetic process	GO:0043604	0.0325399	1.48758	252	10	5	4187	SMP_174950,SMP_066990,SMP_096750,SMP_074780,SMP_022640
GO:BP	peptide metabolic process	GO:0006518	0.0357401	1.44684	257	10	5	4187	SMP_174950,SMP_066990,SMP_096750,SMP_074780,SMP_022640
GO:BP	organonitrogen compound biosynthetic process	GO:1901566	0.0412987	1.38406	440	10	6	4187	SMP_174950,SMP_066990,SMP_096750,SMP_074780,SMP_015980,SMP_022640
GO:BP	cellular amide metabolic process	GO:0043603	0.0421112	1.3756	266	10	5	4187	SMP_174950,SMP_066990,SMP_096750,SMP_074780,SMP_022640
GO:CC	ribosome	GO:0005840	0.000270756	3.56742	143	14	6	3887	SMP_174950,SMP_066990,SMP_096750,SMP_074780,SMP_066890,SMP_022640
GO:CC	non-membrane-bounded organelle	GO:0043228	0.00419339	2.37743	483	14	8	3887	SMP_108390,SMP_174950,SMP_066990,SMP_096750,SMP_074780,SMP_035210,SMP_066890,SMP_022640
GO:CC	intracellular non-membrane-bounded organelle	GO:0043232	0.00419339	2.37743	483	14	8	3887	SMP_108390,SMP_174950,SMP_066990,SMP_096750,SMP_074780,SMP_035210,SMP_066890,SMP_022640
GO:CC	intracellular organelle	GO:0043229	0.0103527	1.98495	1408	14	12	3887	SMP_108390,SMP_174950,SMP_066990,SMP_096750,SMP_074780,SMP_079220,SMP_035210,SMP_134510,SMP_100090,SMP_066890,SMP_015980,SMP_022640
GO:CC	organelle	GO:0043226	0.015322	1.81469	1459	14	12	3887	SMP_108390,SMP_174950,SMP_066990,SMP_096750,SMP_074780,SMP_079220,SMP_035210,SMP_134510,SMP_100090,SMP_066890,SMP_015980,SMP_022640
KEGG	Ribosome	KEGG:03010	7.44665e-05	4.12804	98	9	6	1554	SMP_174950,SMP_066990,SMP_096750,SMP_074780,SMP_066890,SMP_022640
2 Day SLA
# version: e103_eg50_p15_68c0e33
# date: 5/1/2021	5:49:17 PM
# organism: scmansprjea36577
# all results: false
# ordered: false
# no iea: false
# sources: GO:MF	GO:BP	GO:CC	KEGG	REAC	WP	TF	MIRNA	HPA	CORUM
# combined: false
# numeric ns: ENTREZGENE_ACC
# domain scope: annotated
# measure underrepresentation: false
# significance threshold method: g_SCS
# user threshold: 0.05
# no evidences: false
# query genes included: query_1<Smp_026770	Smp_059170	Smp_174950	Smp_043120	Smp_073590	Smp_153790	Smp_038560	Smp_019100	Smp_038680	Smp_045200
# query genes not included: SMP_153280	SMP_166010	SMP_049250	SMP_142100	SMP_030300.4	SMP_098590	SMP_056360.6	SMP_018890	SMP_106930.1	SMP_102070
# query genes duplicates: none
source	term_name	term_id	adjusted_p_value	negative_log10_of_adjusted_p_value	term_size	query_size	intersection_size	effective_domain_size	intersections
GO:MF	intramolecular oxidoreductase activity	GO:0016860	0.000423428	3.37322	9	66	4	5369	SMP_172110,SMP_079770.1,SMP_056760,SMP_003990
GO:MF	protein disulfide isomerase activity	GO:0003756	0.00118877	2.9249	4	66	3	5369	SMP_172110,SMP_079770.1,SMP_056760
GO:MF	intramolecular oxidoreductase activity, transposing S-S bonds	GO:0016864	0.00118877	2.9249	4	66	3	5369	SMP_172110,SMP_079770.1,SMP_056760
GO:MF	structural constituent of ribosome	GO:0003735	0.00349538	2.45651	127	66	9	5369	SMP_174950,SMP_153790,SMP_096750,SMP_012750,SMP_013200.2,SMP_021140,SMP_027610,SMP_119920,SMP_029820
GO:MF	isomerase activity	GO:0016853	0.0151306	1.82014	61	66	6	5369	SMP_172110,SMP_079770.1,SMP_040790,SMP_056760,SMP_096760,SMP_003990
GO:MF	thymidylate kinase activity	GO:0004798	0.0251437	1.59957	2	66	2	5369	SMP_001360,SMP_032810
GO:MF	identical protein binding	GO:0042802	0.0460979	1.33632	11	66	3	5369	SMP_059480,SMP_030500.1,SMP_003990
GO:MF	structural molecule activity	GO:0005198	0.0464131	1.33336	177	66	9	5369	SMP_174950,SMP_153790,SMP_096750,SMP_012750,SMP_013200.2,SMP_021140,SMP_027610,SMP_119920,SMP_029820
GO:BP	organonitrogen compound biosynthetic process	GO:1901566	0.000640784	3.19329	440	46	17	4187	SMP_174950,SMP_153790,SMP_096750,SMP_001360,SMP_015980,SMP_012750,SMP_053610,SMP_013200.2,SMP_021140,SMP_032810,SMP_003970,SMP_027610,SMP_059980,SMP_119920,SMP_030690,SMP_194770,SMP_029820
GO:BP	amide biosynthetic process	GO:0043604	0.000654073	3.18437	252	46	13	4187	SMP_174950,SMP_153790,SMP_096750,SMP_012750,SMP_053610,SMP_013200.2,SMP_021140,SMP_003970,SMP_027610,SMP_059980,SMP_119920,SMP_030690,SMP_029820
GO:BP	cellular amide metabolic process	GO:0043603	0.00120595	2.91867	266	46	13	4187	SMP_174950,SMP_153790,SMP_096750,SMP_012750,SMP_053610,SMP_013200.2,SMP_021140,SMP_003970,SMP_027610,SMP_059980,SMP_119920,SMP_030690,SMP_029820
GO:BP	nucleoside diphosphate metabolic process	GO:0009132	0.00179246	2.74655	24	46	5	4187	SMP_001360,SMP_032810,SMP_056970.1,SMP_096760,SMP_003990
GO:BP	translation	GO:0006412	0.00323068	2.49071	246	46	12	4187	SMP_174950,SMP_153790,SMP_096750,SMP_012750,SMP_053610,SMP_013200.2,SMP_021140,SMP_003970,SMP_027610,SMP_119920,SMP_030690,SMP_029820
GO:BP	peptide biosynthetic process	GO:0043043	0.00366163	2.43633	249	46	12	4187	SMP_174950,SMP_153790,SMP_096750,SMP_012750,SMP_053610,SMP_013200.2,SMP_021140,SMP_003970,SMP_027610,SMP_119920,SMP_030690,SMP_029820
GO:BP	peptide metabolic process	GO:0006518	0.00506812	2.29515	257	46	12	4187	SMP_174950,SMP_153790,SMP_096750,SMP_012750,SMP_053610,SMP_013200.2,SMP_021140,SMP_003970,SMP_027610,SMP_119920,SMP_030690,SMP_029820
GO:BP	cell redox homeostasis	GO:0045454	0.00795332	2.09945	32	46	5	4187	SMP_059480,SMP_172110,SMP_079770.1,SMP_056760,SMP_158110.2
GO:BP	nucleoside diphosphate biosynthetic process	GO:0009133	0.045425	1.34271	2	46	2	4187	SMP_001360,SMP_032810
GO:BP	pyrimidine nucleoside diphosphate metabolic process	GO:0009138	0.045425	1.34271	2	46	2	4187	SMP_001360,SMP_032810
GO:BP	pyrimidine nucleoside diphosphate biosynthetic process	GO:0009139	0.045425	1.34271	2	46	2	4187	SMP_001360,SMP_032810
GO:BP	deoxyribonucleoside diphosphate metabolic process	GO:0009186	0.045425	1.34271	2	46	2	4187	SMP_001360,SMP_032810
GO:BP	deoxyribonucleoside diphosphate biosynthetic process	GO:0009189	0.045425	1.34271	2	46	2	4187	SMP_001360,SMP_032810
GO:BP	dTDP biosynthetic process	GO:0006233	0.045425	1.34271	2	46	2	4187	SMP_001360,SMP_032810
GO:BP	pyrimidine deoxyribonucleoside diphosphate biosynthetic process	GO:0009197	0.045425	1.34271	2	46	2	4187	SMP_001360,SMP_032810
GO:BP	dTDP metabolic process	GO:0046072	0.045425	1.34271	2	46	2	4187	SMP_001360,SMP_032810
GO:BP	pyrimidine deoxyribonucleoside diphosphate metabolic process	GO:0009196	0.045425	1.34271	2	46	2	4187	SMP_001360,SMP_032810
GO:CC	ribosome	GO:0005840	4.71648e-05	4.32638	143	37	10	3887	SMP_174950,SMP_153790,SMP_096750,SMP_012750,SMP_066890,SMP_013200.2,SMP_021140,SMP_027610,SMP_119920,SMP_029820
GO:CC	intracellular anatomical structure	GO:0005622	0.00017921	3.74664	1661	37	30	3887	SMP_059170.1,SMP_174950,SMP_073590,SMP_153790,SMP_038680,SMP_045200,SMP_096750,SMP_108390,SMP_015980,SMP_012750,SMP_066890,SMP_013200.2,SMP_021140,SMP_100090,SMP_030370,SMP_045510,SMP_030500.1,SMP_027610,SMP_054540,SMP_042140,SMP_020370,SMP_119920,SMP_030690,SMP_134510,SMP_155060.1,SMP_128050,SMP_029820,SMP_030000,SMP_083870,SMP_015720
GO:CC	non-membrane-bounded organelle	GO:0043228	0.00137484	2.86175	483	37	15	3887	SMP_059170.1,SMP_174950,SMP_153790,SMP_045200,SMP_096750,SMP_108390,SMP_012750,SMP_066890,SMP_013200.2,SMP_021140,SMP_027610,SMP_054540,SMP_042140,SMP_119920,SMP_029820
GO:CC	intracellular non-membrane-bounded organelle	GO:0043232	0.00137484	2.86175	483	37	15	3887	SMP_059170.1,SMP_174950,SMP_153790,SMP_045200,SMP_096750,SMP_108390,SMP_012750,SMP_066890,SMP_013200.2,SMP_021140,SMP_027610,SMP_054540,SMP_042140,SMP_119920,SMP_029820
GO:CC	intracellular organelle	GO:0043229	0.00940353	2.02671	1408	37	25	3887	SMP_059170.1,SMP_174950,SMP_073590,SMP_153790,SMP_038680,SMP_045200,SMP_096750,SMP_108390,SMP_015980,SMP_012750,SMP_066890,SMP_013200.2,SMP_021140,SMP_100090,SMP_030370,SMP_045510,SMP_027610,SMP_054540,SMP_042140,SMP_020370,SMP_119920,SMP_134510,SMP_155060.1,SMP_128050,SMP_029820
GO:CC	organelle	GO:0043226	0.0182993	1.73757	1459	37	25	3887	SMP_059170.1,SMP_174950,SMP_073590,SMP_153790,SMP_038680,SMP_045200,SMP_096750,SMP_108390,SMP_015980,SMP_012750,SMP_066890,SMP_013200.2,SMP_021140,SMP_100090,SMP_030370,SMP_045510,SMP_027610,SMP_054540,SMP_042140,SMP_020370,SMP_119920,SMP_134510,SMP_155060.1,SMP_128050,SMP_029820
KEGG	Protein processing in endoplasmic reticulum	KEGG:04141	0.00900487	2.04552	79	46	9	1554	SMP_073590,SMP_049550,SMP_010290,SMP_069130.2,SMP_172110,SMP_036940,SMP_030370,SMP_079770.1,SMP_056760
KEGG	Ribosome	KEGG:03010	0.0100901	1.9961	98	46	10	1554	SMP_174950,SMP_153790,SMP_096750,SMP_012750,SMP_066890,SMP_013200.2,SMP_021140,SMP_027610,SMP_119920,SMP_029820
5 Day SLA
# version: e103_eg50_p15_68c0e33
# date: 5/1/2021	5:53:38 PM
# organism: scmansprjea36577
# all results: false
# ordered: false
# no iea: false
# sources: GO:MF	GO:BP	GO:CC	KEGG	REAC	WP	TF	MIRNA	HPA	CORUM	HP
# combined: false
# numeric ns: ENTREZGENE_ACC
# domain scope: annotated
# measure underrepresentation: false
# significance threshold method: g_SCS
# user threshold: 0.05
# no evidences: false
# query genes included: query_1<Smp_108390	Smp_059170	Smp_016410	Smp_045200	Smp_010930	Smp_153790	Smp_043120	Smp_314640	Smp_038680	Smp_096750	Smp_012750	Smp_015720	Smp_038560	Smp_066890
# query genes not included: SMP_049250	SMP_030300.4	SMP_166010	SMP_142100	SMP_056360.6	SMP_158920	SMP_098590	SMP_026100	SMP_103560.3	SMP_059660	SMP_159900.1	SMP_148530	SMP_153310.1	SMP_034840.3
# query genes duplicates: none
source	term_name	term_id	adjusted_p_value	negative_log10_of_adjusted_p_value	term_size	query_size	intersection_size	effective_domain_size	intersections
GO:MF	intramolecular oxidoreductase activity	GO:0016860	0.00104196	2.98215	9	77	4	5369	SMP_172110,SMP_079770.1,SMP_056760,SMP_003990
GO:MF	intramolecular oxidoreductase activity, transposing S-S bonds	GO:0016864	0.00250723	2.60081	4	77	3	5369	SMP_172110,SMP_079770.1,SMP_056760
GO:MF	protein disulfide isomerase activity	GO:0003756	0.00250723	2.60081	4	77	3	5369	SMP_172110,SMP_079770.1,SMP_056760
GO:MF	structural constituent of ribosome	GO:0003735	0.0161667	1.79138	127	77	9	5369	SMP_153790,SMP_096750,SMP_012750,SMP_013200.2,SMP_021140,SMP_119920,SMP_027610,SMP_022640,SMP_029820
GO:MF	thymidylate kinase activity	GO:0004798	0.0453232	1.34368	2	77	2	5369	SMP_001360,SMP_032810
GO:BP	amide biosynthetic process	GO:0043604	8.16834e-05	4.08787	252	53	15	4187	SMP_153790,SMP_096750,SMP_012750,SMP_013200.2,SMP_053610,SMP_021140,SMP_119920,SMP_003970,SMP_059980,SMP_027610,SMP_022640,SMP_030690,SMP_029820,SMP_041450,SMP_083410
GO:BP	cellular amide metabolic process	GO:0043603	0.000165817	3.78037	266	53	15	4187	SMP_153790,SMP_096750,SMP_012750,SMP_013200.2,SMP_053610,SMP_021140,SMP_119920,SMP_003970,SMP_059980,SMP_027610,SMP_022640,SMP_030690,SMP_029820,SMP_041450,SMP_083410
GO:BP	translation	GO:0006412	0.000390597	3.40827	246	53	14	4187	SMP_153790,SMP_096750,SMP_012750,SMP_013200.2,SMP_053610,SMP_021140,SMP_119920,SMP_003970,SMP_027610,SMP_022640,SMP_030690,SMP_029820,SMP_041450,SMP_083410
GO:BP	peptide biosynthetic process	GO:0043043	0.000452405	3.34447	249	53	14	4187	SMP_153790,SMP_096750,SMP_012750,SMP_013200.2,SMP_053610,SMP_021140,SMP_119920,SMP_003970,SMP_027610,SMP_022640,SMP_030690,SMP_029820,SMP_041450,SMP_083410
GO:BP	cellular homeostasis	GO:0019725	0.000626379	3.20316	49	53	7	4187	SMP_059480,SMP_172110,SMP_079770.1,SMP_056760,SMP_158110.2,SMP_043030,SMP_047650
GO:BP	peptide metabolic process	GO:0006518	0.000662421	3.17887	257	53	14	4187	SMP_153790,SMP_096750,SMP_012750,SMP_013200.2,SMP_053610,SMP_021140,SMP_119920,SMP_003970,SMP_027610,SMP_022640,SMP_030690,SMP_029820,SMP_041450,SMP_083410
GO:BP	organonitrogen compound biosynthetic process	GO:1901566	0.00107635	2.96805	440	53	18	4187	SMP_153790,SMP_096750,SMP_012750,SMP_015980,SMP_013200.2,SMP_001360,SMP_053610,SMP_021140,SMP_032810,SMP_119920,SMP_003970,SMP_059980,SMP_027610,SMP_022640,SMP_030690,SMP_029820,SMP_041450,SMP_083410
GO:BP	homeostatic process	GO:0042592	0.00253121	2.59667	60	53	7	4187	SMP_059480,SMP_172110,SMP_079770.1,SMP_056760,SMP_158110.2,SMP_043030,SMP_047650
GO:BP	cell redox homeostasis	GO:0045454	0.013191	1.87972	32	53	5	4187	SMP_059480,SMP_172110,SMP_079770.1,SMP_056760,SMP_158110.2
GO:BP	translational elongation	GO:0006414	0.0243937	1.61272	19	53	4	4187	SMP_003970,SMP_030690,SMP_029820,SMP_083410
GO:BP	pyrimidine deoxyribonucleoside diphosphate biosynthetic process	GO:0009197	0.0497611	1.30311	2	53	2	4187	SMP_001360,SMP_032810
GO:BP	deoxyribonucleoside diphosphate biosynthetic process	GO:0009189	0.0497611	1.30311	2	53	2	4187	SMP_001360,SMP_032810
GO:BP	deoxyribonucleoside diphosphate metabolic process	GO:0009186	0.0497611	1.30311	2	53	2	4187	SMP_001360,SMP_032810
GO:BP	pyrimidine nucleoside diphosphate biosynthetic process	GO:0009139	0.0497611	1.30311	2	53	2	4187	SMP_001360,SMP_032810
GO:BP	pyrimidine nucleoside diphosphate metabolic process	GO:0009138	0.0497611	1.30311	2	53	2	4187	SMP_001360,SMP_032810
GO:BP	dTDP biosynthetic process	GO:0006233	0.0497611	1.30311	2	53	2	4187	SMP_001360,SMP_032810
GO:BP	dTDP metabolic process	GO:0046072	0.0497611	1.30311	2	53	2	4187	SMP_001360,SMP_032810
GO:BP	pyrimidine deoxyribonucleoside diphosphate metabolic process	GO:0009196	0.0497611	1.30311	2	53	2	4187	SMP_001360,SMP_032810
GO:BP	nucleoside diphosphate biosynthetic process	GO:0009133	0.0497611	1.30311	2	53	2	4187	SMP_001360,SMP_032810
GO:CC	intracellular non-membrane-bounded organelle	GO:0043232	3.6883e-05	4.43317	483	41	18	3887	SMP_108390,SMP_059170.1,SMP_045200,SMP_153790,SMP_096750,SMP_012750,SMP_066890,SMP_162370,SMP_013200.2,SMP_021140,SMP_119920,SMP_042140,SMP_027610,SMP_054540,SMP_022640,SMP_029820,SMP_077310,SMP_040680
GO:CC	non-membrane-bounded organelle	GO:0043228	3.6883e-05	4.43317	483	41	18	3887	SMP_108390,SMP_059170.1,SMP_045200,SMP_153790,SMP_096750,SMP_012750,SMP_066890,SMP_162370,SMP_013200.2,SMP_021140,SMP_119920,SMP_042140,SMP_027610,SMP_054540,SMP_022640,SMP_029820,SMP_077310,SMP_040680
GO:CC	ribosome	GO:0005840	0.000108795	3.96339	143	41	10	3887	SMP_153790,SMP_096750,SMP_012750,SMP_066890,SMP_013200.2,SMP_021140,SMP_119920,SMP_027610,SMP_022640,SMP_029820
GO:CC	intracellular anatomical structure	GO:0005622	0.00138883	2.85735	1661	41	31	3887	SMP_108390,SMP_059170.1,SMP_045200,SMP_153790,SMP_038680,SMP_096750,SMP_012750,SMP_015720,SMP_066890,SMP_015980,SMP_162370,SMP_013200.2,SMP_021140,SMP_119920,SMP_030370,SMP_100090,SMP_042140,SMP_045510,SMP_027610,SMP_054540,SMP_022640,SMP_030690,SMP_029820,SMP_030000,SMP_020370,SMP_155060.1,SMP_003230,SMP_128050,SMP_077310,SMP_040680,SMP_030500.1
GO:CC	intracellular organelle	GO:0043229	0.0265245	1.57635	1408	41	26	3887	SMP_108390,SMP_059170.1,SMP_045200,SMP_153790,SMP_038680,SMP_096750,SMP_012750,SMP_066890,SMP_015980,SMP_162370,SMP_013200.2,SMP_021140,SMP_119920,SMP_030370,SMP_100090,SMP_042140,SMP_045510,SMP_027610,SMP_054540,SMP_022640,SMP_029820,SMP_020370,SMP_155060.1,SMP_128050,SMP_077310,SMP_040680
KEGG	Ribosome	KEGG:03010	0.0305436	1.51508	98	52	10	1554	SMP_153790,SMP_096750,SMP_012750,SMP_066890,SMP_013200.2,SMP_021140,SMP_119920,SMP_027610,SMP_022640,SMP_029820
